# Supplementary material for: Compensatory evolution facilitates loss of prfB autoregulation in Pseudomonas fluorescens SBW25
Source: Mol Biol Evol. 2026 May 26;43(6):msag125. doi: 10.1093/molbev/msag125 (PMC13245932; doi:10.1093/molbev/msag125)
Supplement: msag125_Supplementary_Data [file msag125_supplementary_data.zip]

Archive with 2 entries (2 files):
- Lim_Supplementary-Information.pdf
- Lim_Supplementary-Tables.xlsx
