# Supplementary material for: Compensatory evolution facilitates loss of prfB autoregulation in Pseudomonas fluorescens SBW25
Source: Mol Biol Evol. 2026 May 26;43(6):msag125. doi: 10.1093/molbev/msag125 (PMC13245932; doi:10.1093/molbev/msag125)
Supplement: msag125_Supplementary_Data [file msag125_supplementary_data.zip › Lim_Supplementary-Tables.xlsx]

## Sheet: Supp Table1. Species, Oligo
Bacteral strains and oligonucleotides.
Genotypes
Name	Description	Reference	Notes
prfBWT	P. fluorescens SBW25 (NC_012660.1) wildtype
prfBΔStop	P. fluorescens SBW25 (NC_012660.1) carrying a prfB Δ72T mutation that abolished autoregulation	This study
prfBCUA	P. fluorescens SBW25 (NC_012660.1) with a T72A substitution in prfB	This study
prfBmSD	P. fluorescens SBW25 (NC_012660.1) with G63T and G66T substitutions in prfB	This study
prfB4thT	P. fluorescens SBW25 (NC_012660.1) with a C76T substitution in prfB	This study
prfBWT ΔrsmA	P. fluorescens SBW25 (NC_012660.1) carrying a deletion of the rsmA gene	This study
prfBWT ΔrplI	P. fluorescens SBW25 (NC_012660.1) with carrying a deletion of the rplI gene	This study
lacZ	P. fluorescens SBW25 (NC_012660.1) with a lacZ gene inserted between pflu1179 and pflu1180	Zhang et al, 2007	doi:10.1016/j.mimet.2007.07.001
prfBWT-lacZ	Upstream fragment of prfB fused to lacZ	This study
prfBΔStop-lacZ	Upstream fragment of prfB with the Δ72T mutation, fused to lacZ	This study
prfBCUA-lacZ	Upstream fragment of prfB with the T72A substitution, fused to lacZ	This study
prfBmSD-lacZ	Upstream fragment of prfB with the G63T and G66T substitutions, fused to lacZ	This study
lacZ ΔrsmA	lacZ strain carrying a deletion of the rsmA gene	This study
lacZ ΔrplI	lacZ strain carrying a deletin of the rplI gene	This study
prfBCUA-lacZ ΔrsmA	prfBCUA-lacZ carrying a deletion of the rsmA gene	This study
prfBCUA-lacZ ΔrplI	prfBCUA-lacZ carrying a deletion of the rplI gene	This study
prfBCUA ΔrsmA	prfBCUA carrying a deletion of the rsmA gene	This study
prfBCUA ΔrplI	prfBCUA carrying a deletion of the rplI gene	This study
Oligonucleotides	Oligonucleotides
Name	Sequence (5’ --> 3’)	Purpose	Source	Notes
pUIsacB_f	AGCACUACATCAACTGACUAC	Amplification of template for constructing suicidal vector used for mutagenesis scar-free two-step allelic exchange protocol	Farr et al, 2025	doi:10.1371/journal.pgen.1011572
pUIsacB_r	CTGAACCAAGATAGCTGTACG	Amplification of template for constructing suicidal vector used for mutagenesis scar-free two-step allelic exchange protocol	Farr et al, 2025	doi:10.1371/journal.pgen.1011572
prfB_check_f	GCUAAGCATAATGGGCGCAATC	Primers for Sanger sequencing of prfB gene	Farr et al, 2025	doi:10.1371/journal.pgen.1011572
prfB_check_r	GAGACGAACACGGCGGAGAAC	Primers for Sanger sequencing of prfB gene	Farr et al, 2025	doi:10.1371/journal.pgen.1011572
prfB_check_seq1	CGGATATGTACTCCAATGATCCAGC	Primers for Sanger sequencing of prfB gene	Farr et al, 2025	doi:10.1371/journal.pgen.1011572
prfB_check_seq2	CAGACAGCCGGATCTTCAAG	Primers for Sanger sequencing of prfB gene	Farr et al, 2025	doi:10.1371/journal.pgen.1011572
prfB_side1_f	CAGCUATCTTGGTTCAGACTGCATACATCAGGTAGATATCAG	Fragment amplification for all prfB gene mutagenesis	This study
prfB_side2_r	TCAGTTGATGTAGTGCTCAGCCAACCAAAGGCGTAC	Fragment amplification for all prfB gene mutagenesis	This study
[CUA]_prfB_s1_r	ATCGTAGTCATAGATACCCCCGAATAGTTTCG	Fragment amplification for prfBCUA mutagenesis	This study
[CUA]_prfB_s2_f	GGGTATCUATGACUACGATCAAAAGCATGAG	Fragment amplification for prfBCUA mutagenesis	This study
[ΔStop]_prfB_s1_r	ATCGTAGTCAAGATACCCCCGAATAGTTTC	Fragment amplification for prfBΔStop mutagenesis	This study
[ΔStop]_prfB_s2_f	GGTATCTTGACUACGATCAAAAGCATGAGC	Fragment amplification for prfBΔStop mutagenesis	This study
[mSD]_prfB_s1_r	ATCGTAGTCAAAGATAACCACGAATAGTTTCGG	Fragment amplification for prfBmSD mutagenesis	This study
[mSD]_prfB_s2_f	GGTTATCTTTGACUACGATCAAAAGCATGAGΔ	Fragment amplification for prfBmSD mutagenesis	This study
[mSD-CUA]_s1_r	ATCGTAGTCATAGATAACCACGAATAGTTTCGGA	Fragment amplification for prfBmSD&CUA mutagenesis	This study
[mSD-CUA]_s2_f	GGTTATCUATGACUACGATCAAAAGCATGAG	Fragment amplification for prfBmSD&CUA mutagenesis	This study
[4thT]_prfB_s1_r	TCGTAATCAAAGATACCCCCGAATAGTTTCG	Fragment amplification for prfB4thC mutagenesis	This study
[4thT]_prfB_s2_f	GGGTATCTTTGATTACGATCAAAAGCATGAGC	Fragment amplification for prfB4thC mutagenesis	This study
rsmA_conf_f	CGGACACTCTGTTTACCCCC	Primers for Sanger sequencing of rsmA gene	This study
rsmA_conf_r	ATGGTGTAGGCAAAGGCGAA	Primers for Sanger sequencing of rsmA gene	This study
rsmA_KO_s1_f	TACAGCUATCTTGGTTCAGCACGCACCTGCCGC	Fragment amplification for deleting rsmA gene	This study
rsmA_KO_s1_r	CAGGCTTCATATACGGGTCTCGGC	Fragment amplification for deleting rsmA gene	This study
rsmA_KO_s2_f	GACCCGTATATGAAGCCTGTAGTGCCTGG	Fragment amplification for deleting rsmA gene	This study
rsmA_KO_s2_r	AGTCAGTTGATGTAGTGCTCTGCTGTAGGTGTGGC	Fragment amplification for deleting rsmA gene	This study
rplI_2XO_conf_f	CTGGCAACACTGATTGCACC	Primers for Sanger sequencing of rplI gene	This study
rplI_2XO_conf_r	CTGGGCATAGGCCTTGATGT	Primers for Sanger sequencing of rplI gene	This study
rplI_KO_s1_f	GTACAGCUATCTTGGTTCAGGTTTCGCAGTATCAGAATCCC	Fragment amplification for deleting rplI gene	This study
rplI_KO_s1_r	TAGGTGCTGCGTGAAAATCCTCUAACTTTTAACCTT	Fragment amplification for deleting rplI gene	This study
rplI_KO_s2_f	GGATTTTCACGCAGCACCUAACTGACTGG	Fragment amplification for deleting rplI gene	This study
rplI_KO_s2_r	TAGTCAGTTGATGTAGTGCTCCTTCCTTGTCCAACTGCTC	Fragment amplification for deleting rplI gene	This study
lacZ_PRF_fusion_conf_f	AACCTCACCAAGTCCTTCATGG	Primers for Sanger sequencing of prfB-lacZ fusion strain	This study
lacZ_PRF_fusion_conf_r	CGCCACATATCCTGATCTTCC	Primers for Sanger sequencing of prfB-lacZ fusion strain	This study
lacZ_PRF_inner_conf_f	CAACGGCGTCGACATTCT	Primers for Sanger sequencing of prfB-lacZ fusion strain	This study
lacZ_PRF_inner_conf_r	CCAGCTGGCGAAAGGG	Primers for Sanger sequencing of prfB-lacZ fusion strain	This study
lacZ_ALL-PRF_s1_f	TACAGCUATCTTGGTTCAGGACAGTGGACTCCTTCACG	Fragment amplification for all prfB-lacZ fusion strain mutagenesis	This study
lacZ_ALL-PRF_s1_r	AGCGCTCGGACAGGTCCTTGATGGTGTTAAGGATCGGGTTGATTTCCATAGCTGTTTCCTGTGTGATA	Fragment amplification for all prfB-lacZ fusion strain mutagenesis	This study
lacZ_WT-PRF_s2_f	GGACCTGTCCGAGCGCTCCGAAACUATTCGGGGGTATCTTTGACACCATGATTACGGATTCACTG	Fragment amplification for prfBWT-lacZ mutagenesis	This study
lacZ_ΔStop-PRF_s2_f	GGACCTGTCCGAGCGCTCCGAAACUATTCGGGGGTATCTTGACACCATGATTACGGATTCACTG	Fragment amplification for prfBΔStop-lacZ mutagenesis	This study
lacZ_CUA-PRF_s2_f	GGACCTGTCCGAGCGCTCCGAAACUATTCGGGGGTATCUATGACACCATGATTACGGATTCACTG	Fragment amplification for prfBCUA-lacZ mutagenesis	This study
lacZ_mSD-PRF_s2_f	GGACCTGTCCGAGCGCTCCGAAACUATTCGTGGTTATCTTTGACACCATGATTACGGATTCACTG	Fragment amplification for prfBmSD-lacZ mutagenesis	This study
lacZ_ALL-PRF_s2_r	AGTCAGTTGATGTAGTGCTCCTGTAGCCAGCTTTCATCA	Fragment amplification for all prfB-lacZ fusion strain mutagenesis	This study

## Sheet: Supp Table2. Species full
Microbial genomes downloaded from NCBI genome dataset filtered with (i) Reference genomes, (ii) Annotated genomes, (iii) Assembly level: "Complete" level at 04.2023
#Organism Name	Organism Groups	Strain	BioSample	BioProject	Assembly	Level	Size(Mb)	GC%	Replicons	WGS	Scaffolds	CDS	Release Date	GenBank FTP	RefSeq FTP
Campylobacter jejuni subsp. jejuni NCTC 11168 = ATCC 700819	Bacteria;Campylobacterota;Epsilonproteobacteria	NCTC 11168	SAMEA1705929	PRJNA8	GCA_000009085.1	Complete	1.64148	30.5	chromosome:NC_002163.1/AL111168.1		1	1572	2001-09-27T00:00:00Z	ftp://ftp.ncbi.nlm.nih.gov/genomes/all/GCA/000/009/085/GCA_000009085.1_ASM908v1	ftp://ftp.ncbi.nlm.nih.gov/genomes/all/GCF/000/009/085/GCF_000009085.1_ASM908v1
Pseudomonas fluorescens	Bacteria;Pseudomonadota;Gammaproteobacteria	ATCC 13525	SAMN04488487	PRJEB22404	GCA_900215245.1	Chromosome	6.51155	60	chromosome I:NZ_LT907842.1/LT907842.1		1	5813	2017-09-06T00:00:00Z	ftp://ftp.ncbi.nlm.nih.gov/genomes/all/GCA/900/215/245/GCA_900215245.1_IMG-taxon_2617270901_annotated_assembly	ftp://ftp.ncbi.nlm.nih.gov/genomes/all/GCF/900/215/245/GCF_900215245.1_IMG-taxon_2617270901_annotated_assembly
Xanthomonas campestris pv. raphani	Bacteria;Pseudomonadota;Gammaproteobacteria	MAFF106181	SAMN15347475	PRJNA641237	GCA_013388375.1	Complete	4.94204	65.3	chromosome:NZ_CP058243.1/CP058243.1		1	4056	2020-07-04T00:00:00Z	ftp://ftp.ncbi.nlm.nih.gov/genomes/all/GCA/013/388/375/GCA_013388375.1_ASM1338837v1	ftp://ftp.ncbi.nlm.nih.gov/genomes/all/GCF/013/388/375/GCF_013388375.1_ASM1338837v1
Salmonella enterica subsp. enterica serovar Typhimurium str. LT2	Bacteria;Pseudomonadota;Gammaproteobacteria	LT2	SAMN02604315	PRJNA241	GCA_000006945.2	Complete	4.95138	52.2171	chromosome:NC_003197.2/AE006468.2; plasmid pSLT:NC_003277.2/AE006471.2		2	4554	2001-10-26T00:00:00Z	ftp://ftp.ncbi.nlm.nih.gov/genomes/all/GCA/000/006/945/GCA_000006945.2_ASM694v2	ftp://ftp.ncbi.nlm.nih.gov/genomes/all/GCF/000/006/945/GCF_000006945.2_ASM694v2
Yersinia pestis A1122	Bacteria;Pseudomonadota;Gammaproteobacteria	A1122	SAMN02603531	PRJNA67155	GCA_000222975.1	Complete	4.65841	47.6472	chromosome:NC_017168.1/CP002956.1; plasmid unnamed:NC_017169.1/CP002957.1; plasmid unnamed2:NC_017170.1/CP002958.1		3	3959	2011-08-05T00:00:00Z	ftp://ftp.ncbi.nlm.nih.gov/genomes/all/GCA/000/222/975/GCA_000222975.1_ASM22297v1	ftp://ftp.ncbi.nlm.nih.gov/genomes/all/GCF/000/222/975/GCF_000222975.1_ASM22297v1
Staphylococcus aureus subsp. aureus NCTC 8325	Bacteria;Terrabacteria group;Bacillota	NCTC 8325	SAMN02604235	PRJNA237	GCA_000013425.1	Complete	2.82136	32.9	chromosome:NC_007795.1/CP000253.1		1	2767	2006-02-13T00:00:00Z	ftp://ftp.ncbi.nlm.nih.gov/genomes/all/GCA/000/013/425/GCA_000013425.1_ASM1342v1	ftp://ftp.ncbi.nlm.nih.gov/genomes/all/GCF/000/013/425/GCF_000013425.1_ASM1342v1
Staphylococcus epidermidis	Bacteria;Terrabacteria group;Bacillota	ATCC 14990	SAMN10738425	PRJNA515334	GCA_006094375.1	Complete	2.49106	32.1745	chromosome:NZ_CP035288.1/CP035288.1; plasmid unnamed1:NZ_CP035289.1/CP035289.1; plasmid unnamed2:NZ_CP035290.1/CP035290.1		3	2223	2019-06-06T00:00:00Z		ftp://ftp.ncbi.nlm.nih.gov/genomes/all/GCF/006/094/375/GCF_006094375.1_ASM609437v1
Lactococcus lactis	Bacteria;Terrabacteria group;Bacillota	LAC460	SAMN15502559	PRJNA645372	GCA_020463755.1	Complete	2.4266	35	chromosome:NZ_CP059048.1/CP059048.1		1	2284	2021-10-13T00:00:00Z	ftp://ftp.ncbi.nlm.nih.gov/genomes/all/GCA/020/463/755/GCA_020463755.1_ASM2046375v1	ftp://ftp.ncbi.nlm.nih.gov/genomes/all/GCF/020/463/755/GCF_020463755.1_ASM2046375v1
Bacillus cereus	Bacteria;Terrabacteria group;Bacillota	FORC_047	SAMN05506965	PRJNA336246	GCA_002220285.1	Complete	5.83697	35.0584	chromosome:NZ_CP017060.1/CP017060.1; plasmid pFORC47_1:NZ_CP018741.1/CP018741.1; plasmid pFORC47_2:NZ_CP018742.1/CP018742.1		3	5591	2017-07-17T00:00:00Z		ftp://ftp.ncbi.nlm.nih.gov/genomes/all/GCF/002/220/285/GCF_002220285.1_ASM222028v1
Clostridium perfringens	Bacteria;Terrabacteria group;Bacillota	CPI 18-6	SAMN18175750	PRJNA707150	GCA_020138775.1	Complete	3.27542	28.4892	chromosome:NZ_CP075979.1/CP075979.1; plasmid pCPCPI18-6_1:NZ_CP075980.1/CP075980.1		2	2830	2021-09-24T00:00:00Z	ftp://ftp.ncbi.nlm.nih.gov/genomes/all/GCA/020/138/775/GCA_020138775.1_ASM2013877v1	ftp://ftp.ncbi.nlm.nih.gov/genomes/all/GCF/020/138/775/GCF_020138775.1_ASM2013877v1
Listeria monocytogenes EGD-e	Bacteria;Terrabacteria group;Bacillota	EGD-e	SAMEA3138329	PRJNA276	GCA_000196035.1	Complete	2.94453	38	chromosome:NC_003210.1/AL591824.1		1	2867	2001-11-08T00:00:00Z	ftp://ftp.ncbi.nlm.nih.gov/genomes/all/GCA/000/196/035/GCA_000196035.1_ASM19603v1	ftp://ftp.ncbi.nlm.nih.gov/genomes/all/GCF/000/196/035/GCF_000196035.1_ASM19603v1
Mycobacterium avium subsp. hominissuis	Bacteria;Terrabacteria group;Actinomycetota	OCU889s_P11_4s	SAMN05862091	PRJNA345416	GCA_022175585.1	Complete	5.11824	69	chromosome:NZ_CP018019.1/CP018019.1		1	4646	2022-02-10T00:00:00Z	ftp://ftp.ncbi.nlm.nih.gov/genomes/all/GCA/022/175/585/GCA_022175585.1_ASM2217558v1	ftp://ftp.ncbi.nlm.nih.gov/genomes/all/GCF/022/175/585/GCF_022175585.1_ASM2217558v1
Tropheryma whipplei TW08/27	Bacteria;Terrabacteria group;Actinomycetota	TW08/27	SAMEA1705925	PRJNA354	GCA_000196075.1	Complete	0.925938	46.3	chromosome:NC_004551.1/BX072543.1		1	823	2003-02-18T00:00:00Z	ftp://ftp.ncbi.nlm.nih.gov/genomes/all/GCA/000/196/075/GCA_000196075.1_ASM19607v1	ftp://ftp.ncbi.nlm.nih.gov/genomes/all/GCF/000/196/075/GCF_000196075.1_ASM19607v1
Actinobacillus pleuropneumoniae	Bacteria;Pseudomonadota;Gammaproteobacteria	NCTC10976	SAMEA104210806	PRJEB6403	GCA_900638445.1	Complete	2.32553	41.2	chromosome 1:NZ_LR134515.1/LR134515.1		1	2103	2018-12-19T00:00:00Z	ftp://ftp.ncbi.nlm.nih.gov/genomes/all/GCA/900/638/445/GCA_900638445.1_57675_E01	ftp://ftp.ncbi.nlm.nih.gov/genomes/all/GCF/900/638/445/GCF_900638445.1_57675_E01
Prochlorococcus marinus subsp. marinus str. CCMP1375	Bacteria;Terrabacteria group;Cyanobacteriota/Melainabacteria group	CCMP1375; SS120	SAMN02603142	PRJNA419	GCA_000007925.1	Complete	1.75108	36.4	chromosome:NC_005042.1/AE017126.1		1	1838	2003-07-25T00:00:00Z	ftp://ftp.ncbi.nlm.nih.gov/genomes/all/GCA/000/007/925/GCA_000007925.1_ASM792v1	ftp://ftp.ncbi.nlm.nih.gov/genomes/all/GCF/000/007/925/GCF_000007925.1_ASM792v1
Haemophilus influenzae	Bacteria;Pseudomonadota;Gammaproteobacteria	477	SAMN02595602	PRJNA235929	GCA_000931575.1	Complete	1.84626	38.2	chromosome:NZ_CP007470.1/CP007470.1		1	1715	2015-02-23T00:00:00Z	ftp://ftp.ncbi.nlm.nih.gov/genomes/all/GCA/000/931/575/GCA_000931575.1_ASM93157v1	ftp://ftp.ncbi.nlm.nih.gov/genomes/all/GCF/000/931/575/GCF_000931575.1_ASM93157v1
Mycobacterium tuberculosis H37Rv	Bacteria;Terrabacteria group;Actinomycetota	H37Rv	SAMEA3138326	PRJNA224	GCA_000195955.2	Complete	4.41153	65.6	chromosome:NC_000962.3/AL123456.3		1	3906	2001-09-07T00:00:00Z	ftp://ftp.ncbi.nlm.nih.gov/genomes/all/GCA/000/195/955/GCA_000195955.2_ASM19595v2	ftp://ftp.ncbi.nlm.nih.gov/genomes/all/GCF/000/195/955/GCF_000195955.2_ASM19595v2
Escherichia coli str. K-12 substr. MG1655	Bacteria;Pseudomonadota;Gammaproteobacteria	K-12 substr. MG1655	SAMN02604091	PRJNA225	GCA_000005845.2	Complete	4.64165	50.8	chromosome:NC_000913.3/U00096.3		1	4298	1998-10-13T00:00:00Z	ftp://ftp.ncbi.nlm.nih.gov/genomes/all/GCA/000/005/845/GCA_000005845.2_ASM584v2	ftp://ftp.ncbi.nlm.nih.gov/genomes/all/GCF/000/005/845/GCF_000005845.2_ASM584v2
Helicobacter pylori	Bacteria;Campylobacterota;Epsilonproteobacteria	MT5135	SAMN18350190	PRJNA715181	GCA_017821535.1	Complete	1.62446	39.2704	chromosome:NZ_CP071982.1/CP071982.1; plasmid pMT5135:NZ_CP071983.1/CP071983.1		2	1434	2021-04-07T00:00:00Z	ftp://ftp.ncbi.nlm.nih.gov/genomes/all/GCA/017/821/535/GCA_017821535.1_ASM1782153v1	ftp://ftp.ncbi.nlm.nih.gov/genomes/all/GCF/017/821/535/GCF_017821535.1_ASM1782153v1
Buchnera aphidicola (Schizaphis graminum)	Bacteria;Pseudomonadota;Gammaproteobacteria	LNK	SAMN09004684	PRJNA454279	GCA_003099975.1	Complete	0.653353	25.3267	chromosome:NZ_CP029205.1/CP029205.1; plasmid p1:NZ_CP029203.1/CP029203.1; plasmid p2:NZ_CP029204.1/CP029204.1		3	579	2018-05-09T00:00:00Z		ftp://ftp.ncbi.nlm.nih.gov/genomes/all/GCF/003/099/975/GCF_003099975.1_ASM309997v1
Chlamydia pneumoniae TW-183	Bacteria;PVC group;Chlamydiota	TW-183	SAMN02602979	PRJNA420	GCA_000007205.1	Complete	1.22593	40.6	chromosome:NC_005043.1/AE009440.1		1	1036	2003-07-25T00:00:00Z	ftp://ftp.ncbi.nlm.nih.gov/genomes/all/GCA/000/007/205/GCA_000007205.1_ASM720v1	ftp://ftp.ncbi.nlm.nih.gov/genomes/all/GCF/000/007/205/GCF_000007205.1_ASM720v1
Neisseria meningitidis	Bacteria;Pseudomonadota;Betaproteobacteria	2025-07-11	SAMN07137410	PRJNA386981	GCA_008330805.1	Complete	2.15744	51.8	chromosome:NZ_CP021520.1/CP021520.1		1	1935	2019-09-09T00:00:00Z		ftp://ftp.ncbi.nlm.nih.gov/genomes/all/GCF/008/330/805/GCF_008330805.1_ASM833080v1
Xylella fastidiosa Temecula1	Bacteria;Pseudomonadota;Gammaproteobacteria	Temecula1	SAMN02603844	PRJNA285	GCA_000007245.1	Complete	2.52115	51.8011	chromosome:NC_004556.1/AE009442.1; plasmid pXFPD1.3:NC_004554.1/AE009443.1		2	2142	2003-01-29T00:00:00Z	ftp://ftp.ncbi.nlm.nih.gov/genomes/all/GCA/000/007/245/GCA_000007245.1_ASM724v1	ftp://ftp.ncbi.nlm.nih.gov/genomes/all/GCF/000/007/245/GCF_000007245.1_ASM724v1
Pseudomonas putida NBRC 14164	Bacteria;Pseudomonadota;Gammaproteobacteria	NBRC 14164	SAMD00061028	PRJDB191	GCA_000412675.1	Complete	6.1567	62.3	chromosome:NC_021505.1/AP013070.1		1	5372	2013-06-14T23:09:00Z	ftp://ftp.ncbi.nlm.nih.gov/genomes/all/GCA/000/412/675/GCA_000412675.1_ASM41267v1	ftp://ftp.ncbi.nlm.nih.gov/genomes/all/GCF/000/412/675/GCF_000412675.1_ASM41267v1
Streptococcus pyogenes	Bacteria;Terrabacteria group;Bacillota	NCTC12064	SAMEA3594357	PRJEB6403	GCA_900475035.1	Complete	1.74638	38.5	chromosome 1:NZ_LS483338.1/LS483338.1		1	1601	2018-06-17T00:00:00Z	ftp://ftp.ncbi.nlm.nih.gov/genomes/all/GCA/900/475/035/GCA_900475035.1_41965_F01	ftp://ftp.ncbi.nlm.nih.gov/genomes/all/GCF/900/475/035/GCF_900475035.1_41965_F01
Streptococcus pneumoniae	Bacteria;Terrabacteria group;Bacillota	Hu17	SAMN06622699	PRJNA379899	GCA_002076835.1	Chromosome	2.15436	39.6975	chromosome:NZ_CP020549.1/CP020549.1; plasmid pSpn_Hu17:NZ_CP020550.1/CP020550.1		2	2024	2017-04-03T00:00:00Z		ftp://ftp.ncbi.nlm.nih.gov/genomes/all/GCF/002/076/835/GCF_002076835.1_ASM207683v1
Agrobacterium tumefaciens	Bacteria;Pseudomonadota;Alphaproteobacteria	12D1	SAMN10169604	PRJNA494485	GCA_003667905.1	Complete	5.44603	59.5297	chromosome circular:NZ_CP033031.1/CP033031.1; chromosome linear:NZ_CP033032.1/CP033032.1; plasmid pAt12D1:NZ_CP033033.1/CP033033.1		3	4961	2018-10-21T00:00:00Z		ftp://ftp.ncbi.nlm.nih.gov/genomes/all/GCF/003/667/905/GCF_003667905.1_ASM366790v1
Xanthomonas axonopodis pv. vasculorum	Bacteria;Pseudomonadota;Gammaproteobacteria	NCPPB 796	SAMN14772551	PRJNA629348	GCA_013177355.1	Complete	4.88678	64.0887	chromosome:NZ_CP053649.1/CP053649.1; plasmid unamed1:NZ_CP053650.1/CP053650.1; plasmid unamed2:NZ_CP053651.1/CP053651.1		3	3566	2020-05-27T00:00:00Z	ftp://ftp.ncbi.nlm.nih.gov/genomes/all/GCA/013/177/355/GCA_013177355.1_ASM1317735v1	ftp://ftp.ncbi.nlm.nih.gov/genomes/all/GCF/013/177/355/GCF_013177355.1_ASM1317735v1
Leptospira interrogans serovar Copenhageni	Bacteria;Spirochaetota;Spirochaetia	FDAARGOS_203	SAMN04875540	PRJNA231221	GCA_002073495.2	Complete	4.63076	35	chromosome:NZ_CP020414.2/CP020414.2; plasmid unnamed1:NZ_CP020413.2/CP020413.2		2	3631	2017-03-29T00:00:00Z		ftp://ftp.ncbi.nlm.nih.gov/genomes/all/GCF/002/073/495/GCF_002073495.2_ASM207349v2
Bacillus anthracis str. 'Ames Ancestor'	Bacteria;Terrabacteria group;Bacillota	Ames Ancestor; A2084	SAMN02603433	PRJNA10784	GCA_000008445.1	Complete	5.50393	35.2629	chromosome:NC_007530.2/AE017334.2; plasmid pXO1:NC_007322.2/AE017336.2; plasmid pXO2:NC_007323.3/AE017335.3		3	5237	2004-05-19T00:00:00Z	ftp://ftp.ncbi.nlm.nih.gov/genomes/all/GCA/000/008/445/GCA_000008445.1_ASM844v1	ftp://ftp.ncbi.nlm.nih.gov/genomes/all/GCF/000/008/445/GCF_000008445.1_ASM844v1
Shigella flexneri 2a str. 301	Bacteria;Pseudomonadota;Gammaproteobacteria	301	SAMN02603599	PRJNA310	GCA_000006925.2	Complete	4.82882	50.6659	chromosome:NC_004337.2/AE005674.2; plasmid pCP301:NC_004851.1/AF386526.1		2	4313	2002-10-16T00:00:00Z	ftp://ftp.ncbi.nlm.nih.gov/genomes/all/GCA/000/006/925/GCA_000006925.2_ASM692v2	ftp://ftp.ncbi.nlm.nih.gov/genomes/all/GCF/000/006/925/GCF_000006925.2_ASM692v2
Bifidobacterium longum subsp. longum JCM 1217	Bacteria;Terrabacteria group;Actinomycetota	JCM 1217	SAMD00060951	PRJDA32047	GCA_000196555.1	Complete	2.38516	60.3	chromosome:NC_015067.1/AP010888.1		1	1900	2011-01-28T23:09:00Z	ftp://ftp.ncbi.nlm.nih.gov/genomes/all/GCA/000/196/555/GCA_000196555.1_ASM19655v1	ftp://ftp.ncbi.nlm.nih.gov/genomes/all/GCF/000/196/555/GCF_000196555.1_ASM19655v1
Histophilus somni 2336	Bacteria;Pseudomonadota;Gammaproteobacteria	2336	SAMN02598524	PRJNA388	GCA_000019405.1	Complete	2.26386	37.4	chromosome:NC_010519.1/CP000947.1		1	2014	2008-02-26T00:00:00Z	ftp://ftp.ncbi.nlm.nih.gov/genomes/all/GCA/000/019/405/GCA_000019405.1_ASM1940v1	ftp://ftp.ncbi.nlm.nih.gov/genomes/all/GCF/000/019/405/GCF_000019405.1_ASM1940v1
Pseudomonas syringae	Bacteria;Pseudomonadota;Gammaproteobacteria	Susan2139	SAMN19068034	PRJNA728054	GCA_018394375.1	Complete	5.86837	58.9559	chromosome:NZ_CP074578.1/CP074578.1; plasmid p_unamed1:NZ_CP074579.1/CP074579.1		2	5042	2021-05-18T00:00:00Z	ftp://ftp.ncbi.nlm.nih.gov/genomes/all/GCA/018/394/375/GCA_018394375.1_ASM1839437v1	ftp://ftp.ncbi.nlm.nih.gov/genomes/all/GCF/018/394/375/GCF_018394375.1_ASM1839437v1
Streptococcus agalactiae	Bacteria;Terrabacteria group;Bacillota	NGBS128	SAMN04007140	PRJNA293561	GCA_001552035.1	Complete	2.07912	35.7038	chromosome:NZ_CP012480.1/CP012480.1; plasmid pNGBS128:NZ_CP012742.1/CP012742.1		2	1879	2016-02-04T00:00:00Z		ftp://ftp.ncbi.nlm.nih.gov/genomes/all/GCF/001/552/035/GCF_001552035.1_ASM155203v1
Pseudomonas aeruginosa PAO1	Bacteria;Pseudomonadota;Gammaproteobacteria	PAO1	SAMN02603714	PRJNA331	GCA_000006765.1	Complete	6.2644	66.6	chromosome:NC_002516.2/AE004091.2		1	5572	2000-05-16T00:00:00Z	ftp://ftp.ncbi.nlm.nih.gov/genomes/all/GCA/000/006/765/GCA_000006765.1_ASM676v1	ftp://ftp.ncbi.nlm.nih.gov/genomes/all/GCF/000/006/765/GCF_000006765.1_ASM676v1
Vibrio vulnificus	Bacteria;Pseudomonadota;Gammaproteobacteria	FORC_037	SAMN05196200	PRJNA323980	GCA_002204915.1	Complete	5.11789	46.837	chromosome I:NZ_CP016321.1/CP016321.1; chromosome II:NZ_CP016322.1/CP016322.1; plasmid unnamed:NZ_CP016323.1/CP016323.1		3	4470	2017-06-22T00:00:00Z		ftp://ftp.ncbi.nlm.nih.gov/genomes/all/GCF/002/204/915/GCF_002204915.1_ASM220491v1
Mesomycoplasma hyopneumoniae 168-L	Bacteria;Terrabacteria group;Mycoplasmatota	168-L	SAMN02603324	PRJNA76853	GCA_000400855.1	Complete	0.921093	28.5	chromosome:NC_021283.1/CP003131.1		1	697	2013-05-22T00:00:00Z	ftp://ftp.ncbi.nlm.nih.gov/genomes/all/GCA/000/400/855/GCA_000400855.1_ASM40085v1	ftp://ftp.ncbi.nlm.nih.gov/genomes/all/GCF/000/400/855/GCF_000400855.1_ASM40085v1
Streptococcus suis BM407	Bacteria;Terrabacteria group;Bacillota	BM407	SAMEA2272697	PRJEA32237	GCA_000026745.1	Complete	2.17081	41.0468	chromosome:NC_012926.1/FM252032.1; plasmid pBM407:NC_012923.1/FM252033.1		2	1995	2009-07-07T00:00:00Z	ftp://ftp.ncbi.nlm.nih.gov/genomes/all/GCA/000/026/745/GCA_000026745.1_ASM2674v1	ftp://ftp.ncbi.nlm.nih.gov/genomes/all/GCF/000/026/745/GCF_000026745.1_ASM2674v1
Chlorobium phaeobacteroides DSM 266	Bacteria;FCB group;Bacteroidetes/Chlorobi group	DSM 266	SAMN02598273	PRJNA12609	GCA_000015125.1	Complete	3.1339	48.4	chromosome:NC_008639.1/CP000492.1		1	2729	2006-12-11T00:00:00Z	ftp://ftp.ncbi.nlm.nih.gov/genomes/all/GCA/000/015/125/GCA_000015125.1_ASM1512v1	ftp://ftp.ncbi.nlm.nih.gov/genomes/all/GCF/000/015/125/GCF_000015125.1_ASM1512v1
Acinetobacter baumannii	Bacteria;Pseudomonadota;Gammaproteobacteria	K09-14	SAMN12769618	PRJNA565663	GCA_008632635.1	Complete	3.98023	38.9896	chromosome:NZ_CP043953.1/CP043953.1; plasmid pK09-14:NZ_CP043954.1/CP043954.1		2	3592	2019-09-23T00:00:00Z		ftp://ftp.ncbi.nlm.nih.gov/genomes/all/GCF/008/632/635/GCF_008632635.1_ASM863263v1
Anaplasma marginale str. Florida	Bacteria;Pseudomonadota;Alphaproteobacteria	Florida	SAMN02604306	PRJNA16369	GCA_000020305.1	Complete	1.20243	49.8	chromosome:NC_012026.1/CP001079.1		1	913	2009-02-03T00:00:00Z	ftp://ftp.ncbi.nlm.nih.gov/genomes/all/GCA/000/020/305/GCA_000020305.1_ASM2030v1	ftp://ftp.ncbi.nlm.nih.gov/genomes/all/GCF/000/020/305/GCF_000020305.1_ASM2030v1
Bacillus licheniformis	Bacteria;Terrabacteria group;Bacillota	SCDB 14	SAMN03998272	PRJNA293170	GCA_002074095.1	Complete	4.34247	45.8363	chromosome:NZ_CP014842.1/CP014842.1; plasmid pSCDB14:NZ_CP014843.1/CP014843.1		2	4284	2017-03-29T00:00:00Z		ftp://ftp.ncbi.nlm.nih.gov/genomes/all/GCF/002/074/095/GCF_002074095.1_ASM207409v1
Bacteroides fragilis	Bacteria;FCB group;Bacteroidetes/Chlorobi group	FDAARGOS_1225	SAMN16357367	PRJNA231221	GCA_016889925.1	Complete	5.24894	43.1906	chromosome:NZ_CP069563.1/CP069563.1; plasmid unnamed:NZ_CP069564.1/CP069564.1		2	4193	2021-02-15T00:00:00Z	ftp://ftp.ncbi.nlm.nih.gov/genomes/all/GCA/016/889/925/GCA_016889925.1_ASM1688992v1	ftp://ftp.ncbi.nlm.nih.gov/genomes/all/GCF/016/889/925/GCF_016889925.1_ASM1688992v1
Shigella dysenteriae	Bacteria;Pseudomonadota;Gammaproteobacteria	SWHEFF_49	SAMN13925583	PRJNA603241	GCA_022354085.1	Complete	5.19267	50.6594	chromosome:NZ_CP055055.1/CP055055.1; plasmid unnamed1:NZ_CP055056.1/CP055056.1		2	4741	2022-02-22T00:00:00Z	ftp://ftp.ncbi.nlm.nih.gov/genomes/all/GCA/022/354/085/GCA_022354085.1_ASM2235408v1	ftp://ftp.ncbi.nlm.nih.gov/genomes/all/GCF/022/354/085/GCF_022354085.1_ASM2235408v1
Legionella pneumophila	Bacteria;Pseudomonadota;Gammaproteobacteria	C9_S	SAMN05180030	PRJNA323476	GCA_001753085.1	Complete	3.50407	38.3271	chromosome:NZ_CP015941.1/CP015941.1; plasmid unnamed1:NZ_CP015942.1/CP015942.1; plasmid unamed2:NZ_CP015943.1/CP015943.1		3	3068	2016-10-06T00:00:00Z		ftp://ftp.ncbi.nlm.nih.gov/genomes/all/GCF/001/753/085/GCF_001753085.1_ASM175308v1
Shigella sonnei	Bacteria;Pseudomonadota;Gammaproteobacteria	SE6-1	SAMN15244675	PRJNA639662	GCA_013374815.1	Complete	4.76277	50.7	chromosome:NZ_CP055292.1/CP055292.1		1	4322	2020-06-27T00:00:00Z	ftp://ftp.ncbi.nlm.nih.gov/genomes/all/GCA/013/374/815/GCA_013374815.1_ASM1337481v1	ftp://ftp.ncbi.nlm.nih.gov/genomes/all/GCF/013/374/815/GCF_013374815.1_ASM1337481v1
Streptococcus thermophilus	Bacteria;Terrabacteria group;Bacillota	STH_CIRM_65	SAMEA6957296	PRJEB36851	GCA_903886475.1	Complete	1.79163	39.0933	chromosome STHERMO:NZ_LR822015.1/LR822015.1; plasmid pSTHERMO:NZ_LR822016.1/LR822016.1		2	1568	2020-07-10T00:00:00Z	ftp://ftp.ncbi.nlm.nih.gov/genomes/all/GCA/903/886/475/GCA_903886475.1_Streptococcus_thermophilus_CIRM_65	ftp://ftp.ncbi.nlm.nih.gov/genomes/all/GCF/903/886/475/GCF_903886475.1_Streptococcus_thermophilus_CIRM_65
Wolbachia endosymbiont strain TRS of Brugia malayi	Bacteria;Pseudomonadota;Alphaproteobacteria	wBm	SAMN02603678	PRJNA12475	GCA_000008385.1	Complete	1.08008	34.2	chromosome:NC_006833.1/AE017321.1		1	981	2005-02-02T00:00:00Z	ftp://ftp.ncbi.nlm.nih.gov/genomes/all/GCA/000/008/385/GCA_000008385.1_ASM838v1	ftp://ftp.ncbi.nlm.nih.gov/genomes/all/GCF/000/008/385/GCF_000008385.1_ASM838v1
Synechococcus elongatus PCC 7942 = FACHB-805	Bacteria;Terrabacteria group;Cyanobacteriota/Melainabacteria group	PCC 7942	SAMN02598254	PRJNA10645	GCA_000012525.1	Complete	2.74227	55.456	chromosome:NC_007604.1/CP000100.1; plasmid 1:NC_007595.1/CP000101.1		2	2705	2005-11-08T00:00:00Z	ftp://ftp.ncbi.nlm.nih.gov/genomes/all/GCA/000/012/525/GCA_000012525.1_ASM1252v1	ftp://ftp.ncbi.nlm.nih.gov/genomes/all/GCF/000/012/525/GCF_000012525.1_ASM1252v1
Shewanella baltica OS678	Bacteria;Pseudomonadota;Gammaproteobacteria	OS678	SAMN00016780	PRJNA47019	GCA_000178875.2	Complete	5.36877	46.276	chromosome:NC_016901.1/CP002383.1; plasmid pSBAL67801:NC_016905.1/CP002384.1		2	4461	2010-12-21T00:00:00Z	ftp://ftp.ncbi.nlm.nih.gov/genomes/all/GCA/000/178/875/GCA_000178875.2_ASM17887v2	ftp://ftp.ncbi.nlm.nih.gov/genomes/all/GCF/000/178/875/GCF_000178875.2_ASM17887v2
Shewanella putrefaciens	Bacteria;Pseudomonadota;Gammaproteobacteria	4H	SAMN30884599	PRJNA881029	GCA_025402875.1	Complete	4.63111	44.6548	chromosome:NZ_CP104755.1/CP104755.1; plasmid unnamed1:NZ_CP104756.1/CP104756.1		2	3898	2022-09-26T00:00:00Z		ftp://ftp.ncbi.nlm.nih.gov/genomes/all/GCF/025/402/875/GCF_025402875.1_ASM2540287v1
Ehrlichia ruminantium	Bacteria;Pseudomonadota;Alphaproteobacteria	Springbokfontein7	SAMN11584475	PRJNA493174	GCA_013460375.1	Complete	1.50592	27.5	chromosome:NZ_CP040111.1/CP040111.1		1	917	2020-07-22T00:00:00Z	ftp://ftp.ncbi.nlm.nih.gov/genomes/all/GCA/013/460/375/GCA_013460375.1_ASM1346037v1	ftp://ftp.ncbi.nlm.nih.gov/genomes/all/GCF/013/460/375/GCF_013460375.1_ASM1346037v1
Thermus thermophilus HB8	Bacteria;Terrabacteria group;Deinococcota	HB8	SAMD00061070	PRJNA13202	GCA_000091545.1	Complete	2.11606	69.4857	chromosome 1:NC_006461.1/AP008226.1; plasmid pTT8:NC_006463.1/AP008228.1; plasmid pTT27:NC_006462.1/AP008227.1		3	2164	2004-11-15T23:04:00Z	ftp://ftp.ncbi.nlm.nih.gov/genomes/all/GCA/000/091/545/GCA_000091545.1_ASM9154v1	ftp://ftp.ncbi.nlm.nih.gov/genomes/all/GCF/000/091/545/GCF_000091545.1_ASM9154v1
Corynebacterium glutamicum SCgG2	Bacteria;Terrabacteria group;Actinomycetota	SCgG2	SAMN02603964	PRJNA175241	GCA_000404185.1	Complete	3.35062	53.9	chromosome:NC_021352.1/CP004048.1		1	2980	2013-06-03T00:00:00Z	ftp://ftp.ncbi.nlm.nih.gov/genomes/all/GCA/000/404/185/GCA_000404185.1_ASM40418v1	ftp://ftp.ncbi.nlm.nih.gov/genomes/all/GCF/000/404/185/GCF_000404185.1_ASM40418v1
Chlamydia trachomatis D/UW-3/CX	Bacteria;PVC group;Chlamydiota	D/UW-3/CX	SAMN02603114	PRJNA45	GCA_000008725.1	Complete	1.04252	41.3	chromosome:NC_000117.1/AE001273.1		1	887	1998-05-20T00:00:00Z	ftp://ftp.ncbi.nlm.nih.gov/genomes/all/GCA/000/008/725/GCA_000008725.1_ASM872v1	ftp://ftp.ncbi.nlm.nih.gov/genomes/all/GCF/000/008/725/GCF_000008725.1_ASM872v1
Mycoplasmoides genitalium G37	Bacteria;Terrabacteria group;Mycoplasmatota	G-37	SAMN02603983	PRJNA97	GCA_000027325.1	Complete	0.580076	31.7	chromosome:NC_000908.2/L43967.2		1	504	1995-10-30T00:00:00Z	ftp://ftp.ncbi.nlm.nih.gov/genomes/all/GCA/000/027/325/GCA_000027325.1_ASM2732v1	ftp://ftp.ncbi.nlm.nih.gov/genomes/all/GCF/000/027/325/GCF_000027325.1_ASM2732v1
Burkholderia cenocepacia	Bacteria;Pseudomonadota;Betaproteobacteria	MSMB384WGS	SAMN03449602	PRJNA279182	GCA_001718895.1	Complete	7.7806	67.2443	chromosome 1:NZ_CP013450.1/CP013450.1; chromosome 2:NZ_CP013452.1/CP013452.1; chromosome 3:NZ_CP013451.1/CP013451.1		3	6958	2016-09-02T00:00:00Z		ftp://ftp.ncbi.nlm.nih.gov/genomes/all/GCF/001/718/895/GCF_001718895.1_ASM171889v1
Burkholderia pseudomallei	Bacteria;Pseudomonadota;Betaproteobacteria	Mahidol-1106a	SAMN02866341	PRJNA244417	GCA_000756125.1	Complete	7.0854	68.2625	chromosome 1:NZ_CP008781.1/CP008781.1; chromosome 2:NZ_CP008782.1/CP008782.1		2	5947	2014-09-18T00:00:00Z	ftp://ftp.ncbi.nlm.nih.gov/genomes/all/GCA/000/756/125/GCA_000756125.1_ASM75612v1	ftp://ftp.ncbi.nlm.nih.gov/genomes/all/GCF/000/756/125/GCF_000756125.1_ASM75612v1
Burkholderia mallei	Bacteria;Pseudomonadota;Betaproteobacteria	Turkey2	SAMN03121649	PRJNA264186	GCA_002346025.1	Complete	5.59205	68.5034	chromosome 1:NZ_CP009727.1/CP009727.1; chromosome 2:NZ_CP009728.1/CP009728.1		2	4669	2017-09-22T00:00:00Z		ftp://ftp.ncbi.nlm.nih.gov/genomes/all/GCF/002/346/025/GCF_002346025.1_ASM234602v1
Corynebacterium jeikeium K411	Bacteria;Terrabacteria group;Actinomycetota	K411 = NCTC 11915	SAMEA3283089	PRJNA13967	GCA_000006605.1	Complete	2.47682	61.3561	chromosome:NC_007164.1/CR931997.1; plasmid pKW4:NC_003080.1/AF401314.1		2	2055	2005-06-27T00:00:00Z	ftp://ftp.ncbi.nlm.nih.gov/genomes/all/GCA/000/006/605/GCA_000006605.1_ASM660v1	ftp://ftp.ncbi.nlm.nih.gov/genomes/all/GCF/000/006/605/GCF_000006605.1_ASM660v1
Ehrlichia chaffeensis str. West Paces	Bacteria;Pseudomonadota;Alphaproteobacteria	West Paces	SAMN02367293	PRJNA178990	GCA_000632965.1	Complete	1.17094	30.1	chromosome:NZ_CP007480.1/CP007480.1		1	895	2014-04-17T00:00:00Z	ftp://ftp.ncbi.nlm.nih.gov/genomes/all/GCA/000/632/965/GCA_000632965.1_ASM63296v1	ftp://ftp.ncbi.nlm.nih.gov/genomes/all/GCF/000/632/965/GCF_000632965.1_ASM63296v1
Nitrosococcus oceani ATCC 19707	Bacteria;Pseudomonadota;Gammaproteobacteria	ATCC 19707; JCM30415 (Type strain)	SAMN02598329	PRJNA13993	GCA_000012805.1	Complete	3.52211	50.3241	chromosome:NC_007484.1/CP000127.1; plasmid A:NC_007483.1/CP000126.1		2	3215	2005-10-04T00:00:00Z	ftp://ftp.ncbi.nlm.nih.gov/genomes/all/GCA/000/012/805/GCA_000012805.1_ASM1280v1	ftp://ftp.ncbi.nlm.nih.gov/genomes/all/GCF/000/012/805/GCF_000012805.1_ASM1280v1
Bacillus thuringiensis serovar berliner ATCC 10792	Bacteria;Terrabacteria group;Bacillota	ATCC 10792	SAMN00738287	PRJNA29723	GCA_000161615.1	Chromosome	6.26014	34.8	chromosome:NZ_CM000753.1/CM000753.1	ACNF01	1	12394	2009-04-30T00:00:00Z	ftp://ftp.ncbi.nlm.nih.gov/genomes/all/GCA/000/161/615/GCA_000161615.1_ASM16161v1	ftp://ftp.ncbi.nlm.nih.gov/genomes/all/GCF/000/161/615/GCF_000161615.1_ASM16161v1
Ralstonia solanacearum	Bacteria;Pseudomonadota;Betaproteobacteria	UW251	SAMN22612269	PRJNA775652	GCA_021117135.1	Chromosome	5.57261	66.6603	chromosome:NZ_CP088237.1/CP088237.1; plasmid unnamed:NZ_CP088238.1/CP088238.1		2	4747	2021-12-08T00:00:00Z	ftp://ftp.ncbi.nlm.nih.gov/genomes/all/GCA/021/117/135/GCA_021117135.1_ASM2111713v1	ftp://ftp.ncbi.nlm.nih.gov/genomes/all/GCF/021/117/135/GCF_021117135.1_ASM2111713v1
Candidatus Pelagibacter ubique HTCC1062	Bacteria;Pseudomonadota;Alphaproteobacteria	HTCC1062	SAMN02603690	PRJNA13989	GCA_000012345.1	Complete	1.30876	29.7	chromosome:NC_007205.1/CP000084.1		1	1338	2005-07-22T00:00:00Z	ftp://ftp.ncbi.nlm.nih.gov/genomes/all/GCA/000/012/345/GCA_000012345.1_ASM1234v1	ftp://ftp.ncbi.nlm.nih.gov/genomes/all/GCF/000/012/345/GCF_000012345.1_ASM1234v1
Mycobacterium ulcerans	Bacteria;Terrabacteria group;Actinomycetota	JKD8049	SAMN22253492	PRJNA771185	GCA_020616615.1	Complete	5.78933	65.4245	chromosome:NZ_CP085200.1/CP085200.1; plasmid pMUM004:NZ_CP085201.1/CP085201.1		2	4265	2021-10-26T00:00:00Z	ftp://ftp.ncbi.nlm.nih.gov/genomes/all/GCA/020/616/615/GCA_020616615.1_ASM2061661v1	ftp://ftp.ncbi.nlm.nih.gov/genomes/all/GCF/020/616/615/GCF_020616615.1_ASM2061661v1
Vibrio cholerae	Bacteria;Pseudomonadota;Gammaproteobacteria	RFB16	SAMN12572458	PRJNA560225	GCA_008369605.1	Complete	4.13841	47.4023	chromosome 1:NZ_CP043554.1/CP043554.1; chromosome 2:NZ_CP043556.1/CP043556.1; plasmid unnamed:NZ_CP043555.1/CP043555.1		3	3639	2019-09-11T00:00:00Z		ftp://ftp.ncbi.nlm.nih.gov/genomes/all/GCF/008/369/605/GCF_008369605.1_ASM836960v1
Rhodopseudomonas palustris	Bacteria;Pseudomonadota;Alphaproteobacteria	RCB100	SAMN17028957	PRJNA683609	GCA_016584445.1	Complete	5.45729	64.9929	chromosome:NZ_CP066699.1/CP066699.1; plasmid unnamed1:NZ_CP066700.1/CP066700.1		2	4907	2021-01-08T00:00:00Z	ftp://ftp.ncbi.nlm.nih.gov/genomes/all/GCA/016/584/445/GCA_016584445.1_ASM1658444v1	ftp://ftp.ncbi.nlm.nih.gov/genomes/all/GCF/016/584/445/GCF_016584445.1_ASM1658444v1
Cereibacter sphaeroides KD131	Bacteria;Pseudomonadota;Alphaproteobacteria	KD131; KCTC 12085	SAMN02603252	PRJNA31111	GCA_000021005.1	Complete	4.71114	69.1055	chromosome 1:NC_011963.1/CP001150.1; chromosome 2:NC_011958.1/CP001151.1; plasmid pRSKD131A:NC_011962.1/CP001152.1; plasmid pRSKD131B:NC_011960.1/CP001153.1		4	4335	2009-01-22T00:00:00Z	ftp://ftp.ncbi.nlm.nih.gov/genomes/all/GCA/000/021/005/GCA_000021005.1_ASM2100v1	ftp://ftp.ncbi.nlm.nih.gov/genomes/all/GCF/000/021/005/GCF_000021005.1_ASM2100v1
Yersinia pseudotuberculosis IP 32953	Bacteria;Pseudomonadota;Gammaproteobacteria	IP32953	SAMN03121000	PRJNA239344	GCA_000834295.1	Complete	4.83943	47.5408	chromosome:NZ_CP009712.1/CP009712.1; plasmid pYAC_1:NZ_CP009711.1/CP009711.1; plasmid pYAC_2:NZ_CP009710.1/CP009710.1		3	4081	2015-02-09T00:00:00Z	ftp://ftp.ncbi.nlm.nih.gov/genomes/all/GCA/000/834/295/GCA_000834295.1_ASM83429v1	ftp://ftp.ncbi.nlm.nih.gov/genomes/all/GCF/000/834/295/GCF_000834295.1_ASM83429v1
Lactobacillus delbrueckii subsp. jakobsenii ZN7a-9 = DSM 26046	Bacteria;Terrabacteria group;Bacillota	DSM 26046	SAMN06066887	PRJNA355248	GCA_001888925.1	Complete	1.8918	50.1	chromosome:NZ_CP018218.1/CP018218.1		1	1701	2016-12-05T00:00:00Z		ftp://ftp.ncbi.nlm.nih.gov/genomes/all/GCF/001/888/925/GCF_001888925.1_ASM188892v1
Leptospira borgpetersenii serovar Ceylonica	Bacteria;Spirochaetota;Spirochaetia	Piyasena	SAMN08498447	PRJNA401006	GCA_003516145.1	Complete	3.99278	40.1162	chromosome 1:NZ_CP026671.1/CP026671.1; chromosome 2:NZ_CP026672.1/CP026672.1		2	3207	2018-09-10T00:00:00Z		ftp://ftp.ncbi.nlm.nih.gov/genomes/all/GCF/003/516/145/GCF_003516145.1_ASM351614v1
Brucella abortus 2308	Bacteria;Pseudomonadota;Alphaproteobacteria	2308	SAMEA3138256	PRJNA16203	GCA_000054005.1	Complete	3.27831	57.2353	chromosome I:NC_007618.1/AM040264.1; chromosome II:NC_007624.1/AM040265.1		2	2933	2005-11-22T00:00:00Z	ftp://ftp.ncbi.nlm.nih.gov/genomes/all/GCA/000/054/005/GCA_000054005.1_ASM5400v1	ftp://ftp.ncbi.nlm.nih.gov/genomes/all/GCF/000/054/005/GCF_000054005.1_ASM5400v1
Mycoplasma capricolum subsp. capricolum ATCC 27343	Bacteria;Terrabacteria group;Mycoplasmatota	ATCC 27343	SAMN02603434	PRJNA16208	GCA_000012765.1	Complete	1.01002	23.8	chromosome:NC_007633.1/CP000123.1		1	825	2005-12-06T00:00:00Z	ftp://ftp.ncbi.nlm.nih.gov/genomes/all/GCA/000/012/765/GCA_000012765.1_ASM1276v1	ftp://ftp.ncbi.nlm.nih.gov/genomes/all/GCF/000/012/765/GCF_000012765.1_ASM1276v1
Bartonella bacilliformis	Bacteria;Pseudomonadota;Alphaproteobacteria	KC584	SAMN13112075	PRJNA579486	GCA_009498695.1	Complete	1.41166	38.2	chromosome:NZ_CP045671.1/CP045671.1		1	1128	2019-11-04T00:00:00Z		ftp://ftp.ncbi.nlm.nih.gov/genomes/all/GCF/009/498/695/GCF_009498695.1_ASM949869v1
Xanthomonas citri pv. citri	Bacteria;Pseudomonadota;Gammaproteobacteria	MN12	SAMN02911843	PRJNA255042	GCA_000961215.1	Complete	5.22225	64.7386	chromosome:NZ_CP008998.1/CP008998.1; plasmid pXAC33:NZ_CP008996.1/CP008996.1; plasmid pXAC64:NZ_CP008997.1/CP008997.1		3	4235	2015-03-24T00:00:00Z	ftp://ftp.ncbi.nlm.nih.gov/genomes/all/GCA/000/961/215/GCA_000961215.1_ASM96121v1	ftp://ftp.ncbi.nlm.nih.gov/genomes/all/GCF/000/961/215/GCF_000961215.1_ASM96121v1
Campylobacter fetus	Bacteria;Campylobacterota;Epsilonproteobacteria	CFF00A031	SAMN13976978	PRJNA604600	GCA_011600945.2	Complete	1.80458	33.2243	chromosome:NZ_CP059443.1/CP059443.1; plasmid pCFF_00A031_P1:NZ_CP059444.1/CP059444.1		2	1762	2020-07-23T00:00:00Z	ftp://ftp.ncbi.nlm.nih.gov/genomes/all/GCA/011/600/945/GCA_011600945.2_ASM1160094v2	ftp://ftp.ncbi.nlm.nih.gov/genomes/all/GCF/011/600/945/GCF_011600945.2_ASM1160094v2
Xanthomonas oryzae pv. oryzicola	Bacteria;Pseudomonadota;Gammaproteobacteria	GX01	SAMN12342405	PRJNA556198	GCA_008370835.2	Complete	4.84641	63.9704	chromosome:NZ_CP043403.1/CP043403.1; plasmid pXOCgx01:NZ_KR071788.1/KR071788.1		2	3698	2019-09-12T00:00:00Z		ftp://ftp.ncbi.nlm.nih.gov/genomes/all/GCF/008/370/835/GCF_008370835.2_ASM837083v2
Sodalis glossinidius str. 'morsitans'	Bacteria;Pseudomonadota;Gammaproteobacteria	morsitans	SAMD00061079	PRJNA16309	GCA_000010085.1	Complete	4.2925	54.5066	chromosome:NC_007712.1/AP008232.1; plasmid pSG1:NC_007713.1/AP008233.1; plasmid pSG2:NC_007714.1/AP008234.1; plasmid pSG3:NC_007715.1/AP008235.1		4	3623	2006-01-10T23:41:00Z	ftp://ftp.ncbi.nlm.nih.gov/genomes/all/GCA/000/010/085/GCA_000010085.1_ASM1008v1	ftp://ftp.ncbi.nlm.nih.gov/genomes/all/GCF/000/010/085/GCF_000010085.1_ASM1008v1
Salinispora tropica CNB-440	Bacteria;Terrabacteria group;Actinomycetota	CNB-440	SAMN02598367	PRJNA16342	GCA_000016425.1	Complete	5.18333	69.5	chromosome:NC_009380.1/CP000667.1		1	4545	2007-04-17T00:00:00Z	ftp://ftp.ncbi.nlm.nih.gov/genomes/all/GCA/000/016/425/GCA_000016425.1_ASM1642v1	ftp://ftp.ncbi.nlm.nih.gov/genomes/all/GCF/000/016/425/GCF_000016425.1_ASM1642v1
Thermotoga neapolitana DSM 4359	Bacteria;Thermotogota;Thermotogae	DSM 4359	SAMN02603251	PRJNA21023	GCA_000018945.1	Complete	1.88456	46.9	chromosome:NC_011978.1/CP000916.1		1	1874	2009-01-27T00:00:00Z	ftp://ftp.ncbi.nlm.nih.gov/genomes/all/GCA/000/018/945/GCA_000018945.1_ASM1894v1	ftp://ftp.ncbi.nlm.nih.gov/genomes/all/GCF/000/018/945/GCF_000018945.1_ASM1894v1
Clostridioides difficile	Bacteria;Terrabacteria group;Bacillota	S-0253	SAMN19491759	PRJNA734443	GCA_018885085.1	Complete	4.09589	28.4934	chromosome:NZ_CP076401.1/CP076401.1; plasmid unnamed:NZ_CP076402.1/CP076402.1		2	3553	2021-06-15T00:00:00Z	ftp://ftp.ncbi.nlm.nih.gov/genomes/all/GCA/018/885/085/GCA_018885085.1_ASM1888508v1	ftp://ftp.ncbi.nlm.nih.gov/genomes/all/GCF/018/885/085/GCF_018885085.1_ASM1888508v1
Roseobacter denitrificans	Bacteria;Pseudomonadota;Alphaproteobacteria	FDAARGOS_309	SAMN06173322	PRJNA231221	GCA_002983865.1	Complete	4.30879	58.9291	chromosome:NZ_CP027407.1/CP027407.1; plasmid unnamed1:NZ_CP027406.1/CP027406.1; plasmid unnamed2:NZ_CP027408.1/CP027408.1		3	3955	2018-03-09T00:00:00Z		ftp://ftp.ncbi.nlm.nih.gov/genomes/all/GCF/002/983/865/GCF_002983865.1_ASM298386v1
Cupriavidus pinatubonensis	Bacteria;Pseudomonadota;Betaproteobacteria	HN-2	SAMN20599101	PRJNA752476	GCA_019602855.1	Complete	7.54866	64.2731	chromosome 1:NZ_CP080766.1/CP080766.1; chromosome 2:NZ_CP080767.1/CP080767.1; plasmid p1:NZ_CP080768.1/CP080768.1; plasmid p2:NZ_CP080769.1/CP080769.1		4	6790	2021-08-16T00:00:00Z	ftp://ftp.ncbi.nlm.nih.gov/genomes/all/GCA/019/602/855/GCA_019602855.1_ASM1960285v1	ftp://ftp.ncbi.nlm.nih.gov/genomes/all/GCF/019/602/855/GCF_019602855.1_ASM1960285v1
Desulfitobacterium hafniense DCB-2	Bacteria;Terrabacteria group;Bacillota	DCB-2	SAMN02598433	PRJNA205	GCA_000021925.1	Complete	5.27913	47.5	chromosome:NC_011830.1/CP001336.1		1	4859	2009-01-05T00:00:00Z	ftp://ftp.ncbi.nlm.nih.gov/genomes/all/GCA/000/021/925/GCA_000021925.1_ASM2192v1	ftp://ftp.ncbi.nlm.nih.gov/genomes/all/GCF/000/021/925/GCF_000021925.1_ASM2192v1
Aeromonas salmonicida	Bacteria;Pseudomonadota;Gammaproteobacteria	SRW-OG1	SAMN14515089	PRJNA622411	GCA_012931585.1	Complete	4.62172	59	chromosome:NZ_CP051883.1/CP051883.1		1	4049	2020-04-29T00:00:00Z	ftp://ftp.ncbi.nlm.nih.gov/genomes/all/GCA/012/931/585/GCA_012931585.1_ASM1293158v1	ftp://ftp.ncbi.nlm.nih.gov/genomes/all/GCF/012/931/585/GCF_012931585.1_ASM1293158v1
Oenococcus oeni	Bacteria;Terrabacteria group;Bacillota	AWRIB429	SAMN21464313	PRJNA713911	GCA_020510245.1	Complete	1.89207	38.0336	chromosome:NZ_CP084701.1/CP084701.1; plasmid unnamed:NZ_CP084702.1/CP084702.1		2	1835	2021-10-15T00:00:00Z	ftp://ftp.ncbi.nlm.nih.gov/genomes/all/GCA/020/510/245/GCA_020510245.1_ASM2051024v1	ftp://ftp.ncbi.nlm.nih.gov/genomes/all/GCF/020/510/245/GCF_020510245.1_ASM2051024v1
Coxiella burnetii RSA 493	Bacteria;Pseudomonadota;Gammaproteobacteria	RSA 493	SAMN02603970	PRJNA41	GCA_000007765.2	Complete	2.03281	42.6376	chromosome:NC_002971.4/AE016828.3; plasmid pQpH1:NC_004704.2/AE016829.2		2	1833	2001-08-28T00:00:00Z	ftp://ftp.ncbi.nlm.nih.gov/genomes/all/GCA/000/007/765/GCA_000007765.2_ASM776v2	ftp://ftp.ncbi.nlm.nih.gov/genomes/all/GCF/000/007/765/GCF_000007765.2_ASM776v2
Lacticaseibacillus casei DSM 20011 = JCM 1134 = ATCC 393	Bacteria;Terrabacteria group;Bacillota	ATCC 393	SAMD00061035	PRJDB480	GCA_000829055.1	Complete	2.95296	47.8636	chromosome:NZ_AP012544.1/AP012544.1; plasmid pLBCZ-1:NZ_AP012545.1/AP012545.1; plasmid pLBCZ-2:NZ_AP012546.1/AP012546.1		3	2633	2013-08-14T23:06:00Z	ftp://ftp.ncbi.nlm.nih.gov/genomes/all/GCA/000/829/055/GCA_000829055.1_ASM82905v1	ftp://ftp.ncbi.nlm.nih.gov/genomes/all/GCF/000/829/055/GCF_000829055.1_ASM82905v1
Desulfovibrio vulgaris DP4	Bacteria;Thermodesulfobacteriota;Desulfovibrionia	DP4	SAMN02598381	PRJNA17227	GCA_000015485.1	Complete	3.66139	63.1464	chromosome:NC_008751.1/CP000527.1; plasmid pDVUL01:NC_008741.1/CP000528.1		2	3069	2007-01-03T00:00:00Z	ftp://ftp.ncbi.nlm.nih.gov/genomes/all/GCA/000/015/485/GCA_000015485.1_ASM1548v1	ftp://ftp.ncbi.nlm.nih.gov/genomes/all/GCF/000/015/485/GCF_000015485.1_ASM1548v1
Delftia acidovorans SPH-1	Bacteria;Pseudomonadota;Betaproteobacteria	SPH-1	SAMN00623041	PRJNA17413	GCA_000018665.1	Complete	6.76751	66.5	chromosome:NC_010002.1/CP000884.1		1	6135	2007-11-16T00:00:00Z	ftp://ftp.ncbi.nlm.nih.gov/genomes/all/GCA/000/018/665/GCA_000018665.1_ASM1866v1	ftp://ftp.ncbi.nlm.nih.gov/genomes/all/GCF/000/018/665/GCF_000018665.1_ASM1866v1
Rickettsia bellii	Bacteria;Pseudomonadota;Alphaproteobacteria	An04	SAMN04576394	PRJNA316319	GCA_002078315.1	Complete	1.5798	31.6727	chromosome:NZ_CP015010.1/CP015010.1; plasmid unnamed:NZ_CP015011.1/CP015011.1		2	1486	2017-04-04T00:00:00Z		ftp://ftp.ncbi.nlm.nih.gov/genomes/all/GCF/002/078/315/GCF_002078315.1_ASM207831v1
Bacillus subtilis subsp. subtilis str. 168	Bacteria;Terrabacteria group;Bacillota	168	SAMEA3138188	PRJNA76	GCA_000009045.1	Complete	4.21561	43.5	chromosome:NC_000964.3/AL009126.3		1	4237	1997-11-20T00:00:00Z	ftp://ftp.ncbi.nlm.nih.gov/genomes/all/GCA/000/009/045/GCA_000009045.1_ASM904v1	ftp://ftp.ncbi.nlm.nih.gov/genomes/all/GCF/000/009/045/GCF_000009045.1_ASM904v1
Methanococcus maripaludis	Archaea;Euryarchaeota;Methanomada group	DSM 2067	SAMN08466362	PRJNA432904	GCA_002945325.1	Complete	1.71492	32.9	chromosome:NZ_CP026606.1/CP026606.1		1	1814	2018-02-12T00:00:00Z		ftp://ftp.ncbi.nlm.nih.gov/genomes/all/GCF/002/945/325/GCF_002945325.1_ASM294532v1
Rickettsia rickettsii str. Iowa	Bacteria;Pseudomonadota;Alphaproteobacteria	Iowa	SAMN02603768	PRJNA19943	GCA_000017445.3	Complete	1.2682	32.4	chromosome:NC_010263.3/CP000766.3		1	1292	2008-01-17T00:00:00Z	ftp://ftp.ncbi.nlm.nih.gov/genomes/all/GCA/000/017/445/GCA_000017445.3_ASM1744v3	ftp://ftp.ncbi.nlm.nih.gov/genomes/all/GCF/000/017/445/GCF_000017445.4_ASM1744v3
Photobacterium damselae	Bacteria;Pseudomonadota;Gammaproteobacteria	2012V-1072	SAMN10702680	PRJNA266293	GCA_009665375.1	Chromosome	4.427	40.8619	chromosome 1:NZ_CP035780.1/CP035780.1; chromosome 2:NZ_CP035782.1/CP035782.1; plasmid unnamed1:NZ_CP035781.1/CP035781.1		3	3653	2019-11-18T00:00:00Z		ftp://ftp.ncbi.nlm.nih.gov/genomes/all/GCF/009/665/375/GCF_009665375.1_ASM966537v1
Bifidobacterium adolescentis	Bacteria;Terrabacteria group;Actinomycetota	2025-11-01	SAMN08770276	PRJNA445212	GCA_003030905.1	Complete	2.19243	59.6	chromosome:NZ_CP028341.1/CP028341.1		1	1775	2018-04-03T00:00:00Z		ftp://ftp.ncbi.nlm.nih.gov/genomes/all/GCF/003/030/905/GCF_003030905.1_ASM303090v1
Vibrio harveyi	Bacteria;Pseudomonadota;Gammaproteobacteria	ATCC 33843 (392 [MAV])	SAMN03075601	PRJNA260398	GCA_000770115.2	Complete	5.88149	44.9616	chromosome 1:NZ_CP009467.1/CP009467.2; chromosome 2:NZ_CP009468.1/CP009468.1		2	5205	2014-10-31T00:00:00Z	ftp://ftp.ncbi.nlm.nih.gov/genomes/all/GCA/000/770/115/GCA_000770115.2_ASM77011v2	ftp://ftp.ncbi.nlm.nih.gov/genomes/all/GCF/000/770/115/GCF_000770115.1_ASM77011v2
Saccharopolyspora erythraea NRRL 2338	Bacteria;Terrabacteria group;Actinomycetota	NRRL 2338	SAMEA2272514	PRJEA18489	GCA_000062885.1	Complete	8.2128	71.1	chromosome:NC_009142.1/AM420293.1		1	7052	2007-03-21T00:00:00Z	ftp://ftp.ncbi.nlm.nih.gov/genomes/all/GCA/000/062/885/GCA_000062885.1_ASM6288v1	ftp://ftp.ncbi.nlm.nih.gov/genomes/all/GCF/000/062/885/GCF_000062885.1_ASM6288v1
Vibrio parahaemolyticus RIMD 2210633	Bacteria;Pseudomonadota;Gammaproteobacteria	RIMD 2210633 substr. RIMD 2210633	SAMD00058707	PRJNA360	GCA_000196095.1	Complete	5.16577	45.4	chromosome 1:NC_004603.1/BA000031.2; chromosome 2:NC_004605.1/BA000032.2		2	4519	2003-03-05T00:00:00Z	ftp://ftp.ncbi.nlm.nih.gov/genomes/all/GCA/000/196/095/GCA_000196095.1_ASM19609v1	ftp://ftp.ncbi.nlm.nih.gov/genomes/all/GCF/000/196/095/GCF_000196095.1_ASM19609v1
Methylorubrum extorquens DM4	Bacteria;Pseudomonadota;Alphaproteobacteria	DM4	SAMEA3138288	PRJNA16093	GCA_000083545.1	Complete	6.12385	68.0076	chromosome:NC_012988.1/FP103042.2; plasmid p1METDI:NC_012987.1/FP103043.1; plasmid p2METDI:NC_012989.1/FP103044.1		3	5541	2009-07-17T00:00:00Z	ftp://ftp.ncbi.nlm.nih.gov/genomes/all/GCA/000/083/545/GCA_000083545.1_ASM8354v1	ftp://ftp.ncbi.nlm.nih.gov/genomes/all/GCF/000/083/545/GCF_000083545.1_ASM8354v1
Lactococcus garvieae	Bacteria;Terrabacteria group;Bacillota	FDAARGOS_929	SAMN13450459	PRJNA231221	GCA_016026695.1	Complete	2.08434	38.627	chromosome:NZ_CP065637.1/CP065637.1; plasmid unnamed:NZ_CP065636.1/CP065636.1		2	1986	2020-12-14T00:00:00Z	ftp://ftp.ncbi.nlm.nih.gov/genomes/all/GCA/016/026/695/GCA_016026695.1_ASM1602669v1	ftp://ftp.ncbi.nlm.nih.gov/genomes/all/GCF/016/026/695/GCF_016026695.1_ASM1602669v1
Sulfolobus islandicus L.D.8.5	Archaea;TACK group;Thermoproteota	L.D.8.5	SAMN02598413	PRJNA18803	GCA_000024305.1	Chromosome	2.74865	35.3077	chromosome:NC_013769.1/CP001731.1; plasmid pLD8501:NC_013770.1/CP001732.1		2	2835	2010-01-22T00:00:00Z	ftp://ftp.ncbi.nlm.nih.gov/genomes/all/GCA/000/024/305/GCA_000024305.1_ASM2430v1	ftp://ftp.ncbi.nlm.nih.gov/genomes/all/GCF/000/024/305/GCF_000024305.1_ASM2430v1
Methylobacterium radiotolerans JCM 2831	Bacteria;Pseudomonadota;Alphaproteobacteria	JCM 2831	SAMN00000277	PRJNA18817	GCA_000019725.1	Complete	6.89911	71.0375	chromosome:NC_010505.1/CP001001.1; plasmid pMRAD01:NC_010510.1/CP001002.1; plasmid pMRAD02:NC_010509.1/CP001003.1; plasmid pMRAD03:NC_010514.1/CP001004.1; plasmid pMRAD04:NC_010517.1/CP001005.1; plasmid pMRAD05:NC_010518.1/CP001006.1; plasmid pMRAD06:NC_010502.1/CP001007.1; plasmid pMRAD07:NC_010504.1/CP001008.1; plasmid pMRAD08:NC_010507.1/CP001009.1		9	6407	2008-03-21T00:00:00Z	ftp://ftp.ncbi.nlm.nih.gov/genomes/all/GCA/000/019/725/GCA_000019725.1_ASM1972v1	ftp://ftp.ncbi.nlm.nih.gov/genomes/all/GCF/000/019/725/GCF_000019725.1_ASM1972v1
Orientia tsutsugamushi str. Ikeda	Bacteria;Pseudomonadota;Alphaproteobacteria	Ikeda	SAMD00060919	PRJDA18983	GCA_000010205.1	Complete	2.00899	30.5	chromosome:NC_010793.1/AP008981.1		1	1613	2008-05-29T23:05:00Z	ftp://ftp.ncbi.nlm.nih.gov/genomes/all/GCA/000/010/205/GCA_000010205.1_ASM1020v1	ftp://ftp.ncbi.nlm.nih.gov/genomes/all/GCF/000/010/205/GCF_000010205.1_ASM1020v1
Limosilactobacillus fermentum	Bacteria;Terrabacteria group;Bacillota	SCB0035	SAMN26885050	PRJNA818844	GCA_022819245.1	Complete	2.01624	51.8	chromosome:NZ_CP094655.1/CP094655.1		1	1888	2022-04-06T00:00:00Z	ftp://ftp.ncbi.nlm.nih.gov/genomes/all/GCA/022/819/245/GCA_022819245.1_ASM2281924v1	ftp://ftp.ncbi.nlm.nih.gov/genomes/all/GCF/022/819/245/GCF_022819245.1_ASM2281924v1
Clostridium kluyveri NBRC 12016	Bacteria;Terrabacteria group;Bacillota	NBRC 12016	SAMD00060959	PRJDA33271	GCA_000010265.1	Complete	3.9553	32.0209	chromosome:NC_011837.1/AP009049.1; plasmid pCKL1:NC_011836.1/AP009050.1		2	3715	2009-01-06T00:00:00Z	ftp://ftp.ncbi.nlm.nih.gov/genomes/all/GCA/000/010/265/GCA_000010265.1_ASM1026v1	ftp://ftp.ncbi.nlm.nih.gov/genomes/all/GCF/000/010/265/GCF_000010265.1_ASM1026v1
Porphyromonas gingivalis ATCC 33277	Bacteria;FCB group;Bacteroidetes/Chlorobi group	ATCC 33277	SAMD00060922	PRJDA19051	GCA_000010505.1	Complete	2.35489	48.4	chromosome:NC_010729.1/AP009380.1		1	1920	2008-05-20T23:06:00Z	ftp://ftp.ncbi.nlm.nih.gov/genomes/all/GCA/000/010/505/GCA_000010505.1_ASM1050v1	ftp://ftp.ncbi.nlm.nih.gov/genomes/all/GCF/000/010/505/GCF_000010505.1_ASM1050v1
Gramella forsetii KT0803	Bacteria;FCB group;Bacteroidetes/Chlorobi group	KT0803	SAMEA2272667	PRJEA19061	GCA_000060345.1	Complete	3.79847	36.6	chromosome:NC_008571.1/CU207366.1		1	3389	2006-11-06T00:00:00Z	ftp://ftp.ncbi.nlm.nih.gov/genomes/all/GCA/000/060/345/GCA_000060345.1_ASM6034v1	ftp://ftp.ncbi.nlm.nih.gov/genomes/all/GCF/000/060/345/GCF_000060345.1_ASM6034v1
Ureaplasma parvum serovar 3 str. ATCC 27815	Bacteria;Terrabacteria group;Mycoplasmatota	ATCC 27815	SAMN02604063	PRJNA19087	GCA_000019345.1	Complete	0.751679	25.5	chromosome:NC_010503.1/CP000942.1		1	605	2008-02-26T00:00:00Z	ftp://ftp.ncbi.nlm.nih.gov/genomes/all/GCA/000/019/345/GCA_000019345.1_ASM1934v1	ftp://ftp.ncbi.nlm.nih.gov/genomes/all/GCF/000/019/345/GCF_000019345.1_ASM1934v1
Ureaplasma urealyticum serovar 10 str. ATCC 33699	Bacteria;Terrabacteria group;Mycoplasmatota	ATCC 33699	SAMN02603440	PRJNA20247	GCA_000021265.1	Complete	0.874478	25.8	chromosome:NC_011374.1/CP001184.1		1	646	2008-10-16T00:00:00Z	ftp://ftp.ncbi.nlm.nih.gov/genomes/all/GCA/000/021/265/GCA_000021265.1_ASM2126v1	ftp://ftp.ncbi.nlm.nih.gov/genomes/all/GCF/000/021/265/GCF_000021265.1_ASM2126v1
Mycoplasma mycoides subsp. capri str. GM12	Bacteria;Terrabacteria group;Mycoplasmatota	GM12	SAMN02603459	PRJNA39245	GCA_000023685.1	Complete	1.08459	23.9	chromosome:NZ_CP001668.1/CP001668.1		1	852	2009-08-21T00:00:00Z	ftp://ftp.ncbi.nlm.nih.gov/genomes/all/GCA/000/023/685/GCA_000023685.1_ASM2368v1	ftp://ftp.ncbi.nlm.nih.gov/genomes/all/GCF/000/023/685/GCF_000023685.1_ASM2368v1
Burkholderia thailandensis	Bacteria;Pseudomonadota;Betaproteobacteria	2002721643	SAMN04196788	PRJNA279182	GCA_001718635.1	Complete	6.95026	67.4985	chromosome 1:NZ_CP013411.1/CP013411.1; chromosome 2:NZ_CP013413.1/CP013413.1; plasmid p2002721643:NZ_CP013412.1/CP013412.1		3	5925	2016-09-02T00:00:00Z		ftp://ftp.ncbi.nlm.nih.gov/genomes/all/GCF/001/718/635/GCF_001718635.1_ASM171863v1
Phaeobacter gallaeciensis	Bacteria;Pseudomonadota;Alphaproteobacteria	P128	SAMN06834800	PRJNA384319	GCA_002381365.1	Complete	4.34935	59.6102	chromosome:NZ_CP021047.1/CP021047.1; plasmid pP128_a:NZ_CP021048.1/CP021048.1; plasmid pP128_b:NZ_CP021049.1/CP021049.1; plasmid pP128_c:NZ_CP021050.1/CP021050.1; plasmid pP128_d:NZ_CP021051.1/CP021051.1; plasmid pP128_e:NZ_CP021052.1/CP021052.1		6	4024	2017-09-27T00:00:00Z		ftp://ftp.ncbi.nlm.nih.gov/genomes/all/GCF/002/381/365/GCF_002381365.1_ASM238136v1
Octadecabacter antarcticus 307	Bacteria;Pseudomonadota;Alphaproteobacteria	307	SAMN02603621	PRJNA19333	GCA_000155675.2	Complete	4.87548	54.5768	chromosome:NC_020911.1/CP003740.1; plasmid pOA307_63:NC_020907.1/CP003741.1		2	4429	2013-04-08T00:00:00Z	ftp://ftp.ncbi.nlm.nih.gov/genomes/all/GCA/000/155/675/GCA_000155675.2_ASM15567v2	ftp://ftp.ncbi.nlm.nih.gov/genomes/all/GCF/000/155/675/GCF_000155675.2_ASM15567v2
Aliivibrio fischeri MJ11	Bacteria;Pseudomonadota;Gammaproteobacteria	MJ11	SAMN02603627	PRJNA19393	GCA_000020845.1	Chromosome	4.50334	38.201	chromosome I:NC_011184.1/CP001139.1; chromosome II:NC_011186.1/CP001133.1; plasmid pMJ100:NC_011185.1/CP001134.1		3	3942	2008-08-28T00:00:00Z	ftp://ftp.ncbi.nlm.nih.gov/genomes/all/GCA/000/020/845/GCA_000020845.1_ASM2084v1	ftp://ftp.ncbi.nlm.nih.gov/genomes/all/GCF/000/020/845/GCF_000020845.1_ASM2084v1
Burkholderia oklahomensis C6786	Bacteria;Pseudomonadota;Betaproteobacteria	C6786	SAMN03075637	PRJNA238548	GCA_000959365.1	Complete	7.13502	67.0684	chromosome I:NZ_CP009555.1/CP009555.1; chromosome II:NZ_CP009556.1/CP009556.1		2	6110	2015-03-20T00:00:00Z	ftp://ftp.ncbi.nlm.nih.gov/genomes/all/GCA/000/959/365/GCA_000959365.1_ASM95936v1	ftp://ftp.ncbi.nlm.nih.gov/genomes/all/GCF/000/959/365/GCF_000959365.1_ASM95936v1
Clostridium botulinum A str. ATCC 3502	Bacteria;Terrabacteria group;Bacillota	ATCC 3502	SAMEA1705919	PRJNA193	GCA_000063585.1	Complete	3.90326	28.1941	chromosome:NC_009495.1/AM412317.1; plasmid pBOT3502:NC_009496.1/AM412318.1		2	3526	2007-05-23T00:00:00Z	ftp://ftp.ncbi.nlm.nih.gov/genomes/all/GCA/000/063/585/GCA_000063585.1_ASM6358v1	ftp://ftp.ncbi.nlm.nih.gov/genomes/all/GCF/000/063/585/GCF_000063585.1_ASM6358v1
Burkholderia multivorans	Bacteria;Pseudomonadota;Betaproteobacteria	FDAARGOS_246	SAMN05004755	PRJNA231221	GCA_003019965.1	Complete	6.32286	67.2008	chromosome 1:NZ_CP020397.1/CP020397.1; chromosome 2:NZ_CP020398.1/CP020398.1; plasmid unnamed:NZ_CP020399.1/CP020399.1		3	5603	2018-03-27T00:00:00Z		ftp://ftp.ncbi.nlm.nih.gov/genomes/all/GCF/003/019/965/GCF_003019965.1_ASM301996v1
Brucella anthropi	Bacteria;Pseudomonadota;Alphaproteobacteria	PBO	SAMN16619790	PRJNA673670	GCA_015326295.1	Complete	4.85865	56.1177	chromosome 1:NZ_CP064062.1/CP064062.1; chromosome 2:NZ_CP064063.1/CP064063.1; plasmid p1:NZ_CP064064.1/CP064064.1		3	4461	2020-11-10T00:00:00Z	ftp://ftp.ncbi.nlm.nih.gov/genomes/all/GCA/015/326/295/GCA_015326295.1_ASM1532629v1	ftp://ftp.ncbi.nlm.nih.gov/genomes/all/GCF/015/326/295/GCF_015326295.1_ASM1532629v1
Rickettsia prowazekii str. Chernikova	Bacteria;Pseudomonadota;Alphaproteobacteria	Chernikova	SAMN02603542	PRJNA74999	GCA_000277165.1	Complete	1.1098	29	chromosome:NC_017049.1/CP003391.1		1	841	2012-03-21T00:00:00Z	ftp://ftp.ncbi.nlm.nih.gov/genomes/all/GCA/000/277/165/GCA_000277165.1_ASM27716v1	ftp://ftp.ncbi.nlm.nih.gov/genomes/all/GCF/000/277/165/GCF_000277165.1_ASM27716v1
Treponema pallidum subsp. pertenue str. SamoaD	Bacteria;Spirochaetota;Spirochaetia	pertenue Samoa D	SAMN00000317	PRJNA30671	GCA_000246755.1	Chromosome	1.13933	52.8	chromosome:NC_016842.1/CP002374.1		1	973	2012-02-06T00:00:00Z	ftp://ftp.ncbi.nlm.nih.gov/genomes/all/GCA/000/246/755/GCA_000246755.1_ASM24675v1	ftp://ftp.ncbi.nlm.nih.gov/genomes/all/GCF/000/246/755/GCF_000246755.1_ASM24675v1
Anaeromyxobacter dehalogenans 2CP-1	Bacteria;Myxococcota;Myxococcia	2CP1	SAMN00000050	PRJNA20095	GCA_000022145.1	Complete	5.02933	74.7	chromosome:NC_011891.1/CP001359.1		1	4466	2009-01-12T00:00:00Z	ftp://ftp.ncbi.nlm.nih.gov/genomes/all/GCA/000/022/145/GCA_000022145.1_ASM2214v1	ftp://ftp.ncbi.nlm.nih.gov/genomes/all/GCF/000/022/145/GCF_000022145.1_ASM2214v1
Clavibacter michiganensis subsp. michiganensis	Bacteria;Terrabacteria group;Actinomycetota	UF1	SAMN10388396	PRJNA504046	GCA_009739655.1	Complete	3.36555	72.5474	chromosome:NZ_CP033724.1/CP033724.1; plasmid pCM1-UF1:NZ_CP033725.1/CP033725.1; plasmid pCM2U-F1:NZ_CP033726.1/CP033726.1		3	3109	2019-12-11T00:00:00Z		ftp://ftp.ncbi.nlm.nih.gov/genomes/all/GCF/009/739/655/GCF_009739655.1_ASM973965v1
Leptospira biflexa serovar Patoc strain 'Patoc 1 (Paris)'	Bacteria;Spirochaetota;Spirochaetia	Patoc 1 (Paris)	SAMN02603347	PRJNA20133	GCA_000017685.1	Complete	3.95145	38.9018	chromosome I:NC_010602.1/CP000786.1; chromosome II:NC_010843.1/CP000787.1; plasmid p74:NC_010844.1/CP000788.1		3	3652	2008-02-13T00:00:00Z	ftp://ftp.ncbi.nlm.nih.gov/genomes/all/GCA/000/017/685/GCA_000017685.1_ASM1768v1	ftp://ftp.ncbi.nlm.nih.gov/genomes/all/GCF/000/017/685/GCF_000017685.1_ASM1768v1
Brucella canis ATCC 23365	Bacteria;Pseudomonadota;Alphaproteobacteria	ATCC 23365	SAMN02604295	PRJNA20243	GCA_000018525.1	Complete	3.31277	57.2364	chromosome I:NC_010103.1/CP000872.1; chromosome II:NC_010104.1/CP000873.1		2	2966	2007-11-29T00:00:00Z	ftp://ftp.ncbi.nlm.nih.gov/genomes/all/GCA/000/018/525/GCA_000018525.1_ASM1852v1	ftp://ftp.ncbi.nlm.nih.gov/genomes/all/GCF/000/018/525/GCF_000018525.1_ASM1852v1
Mycobacterium marinum	Bacteria;Terrabacteria group;Actinomycetota	MMA1	SAMN14832045	PRJNA630296	GCA_016745295.1	Complete	6.32195	65.8	chromosome:NZ_CP058277.1/CP058277.1		1	5110	2021-01-22T00:00:00Z	ftp://ftp.ncbi.nlm.nih.gov/genomes/all/GCA/016/745/295/GCA_016745295.1_ASM1674529v1	ftp://ftp.ncbi.nlm.nih.gov/genomes/all/GCF/016/745/295/GCF_016745295.1_ASM1674529v1
Burkholderia ambifaria	Bacteria;Pseudomonadota;Betaproteobacteria	FDAARGOS_1027	SAMN16357196	PRJNA231221	GCA_016127755.1	Complete	7.5236	66.7905	chromosome 1:NZ_CP066037.1/CP066037.1; chromosome 2:NZ_CP066038.1/CP066038.1; chromosome 3:NZ_CP066040.1/CP066040.1; plasmid unnamed:NZ_CP066039.1/CP066039.1		4	6587	2020-12-20T00:00:00Z	ftp://ftp.ncbi.nlm.nih.gov/genomes/all/GCA/016/127/755/GCA_016127755.1_ASM1612775v1	ftp://ftp.ncbi.nlm.nih.gov/genomes/all/GCF/016/127/755/GCF_016127755.1_ASM1612775v1
Brucella suis 1330	Bacteria;Pseudomonadota;Alphaproteobacteria	1330	SAMN02603682	PRJNA320	GCA_000007505.1	Complete	3.31517	57.2364	chromosome I:NC_004310.3/AE014291.4; chromosome II:NC_004311.2/AE014292.2		2	2985	2002-09-30T00:00:00Z	ftp://ftp.ncbi.nlm.nih.gov/genomes/all/GCA/000/007/505/GCA_000007505.1_ASM750v1	ftp://ftp.ncbi.nlm.nih.gov/genomes/all/GCF/000/007/505/GCF_000007505.1_ASM750v1
Bradyrhizobium japonicum	Bacteria;Pseudomonadota;Alphaproteobacteria	5038	SAMN15394813	PRJNA642409	GCA_013752735.1	Complete	9.22625	63.7	chromosome:NZ_CP058354.1/CP058354.1		1	8427	2020-07-27T00:00:00Z	ftp://ftp.ncbi.nlm.nih.gov/genomes/all/GCA/013/752/735/GCA_013752735.1_ASM1375273v1	ftp://ftp.ncbi.nlm.nih.gov/genomes/all/GCF/013/752/735/GCF_013752735.1_ASM1375273v1
Klebsiella pneumoniae subsp. pneumoniae HS11286	Bacteria;Pseudomonadota;Gammaproteobacteria	HS11286	SAMN02602959	PRJNA78789	GCA_000240185.2	Complete	5.68232	57.1373	chromosome:NC_016845.1/CP003200.1; plasmid pKPHS1:NC_016838.1/CP003223.1; plasmid pKPHS2:NC_016846.1/CP003224.1; plasmid pKPHS3:NC_016839.1/CP003225.1; plasmid pKPHS4:NC_016840.1/CP003226.1; plasmid pKPHS5:NC_016847.1/CP003227.1; plasmid pKPHS6:NC_016841.1/CP003228.1		7	5779	2011-12-21T00:00:00Z	ftp://ftp.ncbi.nlm.nih.gov/genomes/all/GCA/000/240/185/GCA_000240185.2_ASM24018v2	ftp://ftp.ncbi.nlm.nih.gov/genomes/all/GCF/000/240/185/GCF_000240185.1_ASM24018v2
Gluconacetobacter diazotrophicus PA1 5	Bacteria;Pseudomonadota;Alphaproteobacteria	PAl 5; ATCC 49037	SAMN02598444	PRJNA21071	GCA_000021325.1	Complete	3.91495	66.3446	chromosome:NC_011365.1/CP001189.1; plasmid pGDIA01:NC_011367.1/CP001190.1		2	3549	2008-10-16T00:00:00Z	ftp://ftp.ncbi.nlm.nih.gov/genomes/all/GCA/000/021/325/GCA_000021325.1_ASM2132v1	ftp://ftp.ncbi.nlm.nih.gov/genomes/all/GCF/000/021/325/GCF_000021325.1_ASM2132v1
Methanobrevibacter smithii ATCC 35061	Archaea;Euryarchaeota;Methanomada group	ATCC 35061; PS; DSMZ 861	SAMN02604313	PRJNA18653	GCA_000016525.1	Complete	1.85316	31	chromosome:NC_009515.1/CP000678.1		1	1737	2007-06-04T00:00:00Z	ftp://ftp.ncbi.nlm.nih.gov/genomes/all/GCA/000/016/525/GCA_000016525.1_ASM1652v1	ftp://ftp.ncbi.nlm.nih.gov/genomes/all/GCF/000/016/525/GCF_000016525.1_ASM1652v1
Rhizobium etli	Bacteria;Pseudomonadota;Alphaproteobacteria	NXC12	SAMN06767430	PRJNA383588	GCA_002119845.1	Complete	6.75685	61.0228	chromosome:NZ_CP020906.1/CP020906.1; plasmid pRetNXC12a:NZ_CP020907.1/CP020907.1; plasmid pRetNXC12b:NZ_CP020908.1/CP020908.1; plasmid pRetNXC12c:NZ_CP020909.1/CP020909.1; plasmid pRetNXC12d:NZ_CP020910.1/CP020910.1; plasmid pRetNXC12e:NZ_CP020911.1/CP020911.1		6	6188	2017-05-09T00:00:00Z		ftp://ftp.ncbi.nlm.nih.gov/genomes/all/GCF/002/119/845/GCF_002119845.1_ASM211984v1
Chromohalobacter salexigens DSM 3043	Bacteria;Pseudomonadota;Gammaproteobacteria	DSM 3043	SAMN02598275	PRJNA12636	GCA_000055785.1	Complete	3.69665	63.9	chromosome:NC_007963.1/CP000285.1		1	3304	2006-04-11T00:00:00Z	ftp://ftp.ncbi.nlm.nih.gov/genomes/all/GCA/000/055/785/GCA_000055785.1_ASM5578v1	ftp://ftp.ncbi.nlm.nih.gov/genomes/all/GCF/000/055/785/GCF_000055785.1_ASM5578v1
Bartonella tribocorum CIP 105476	Bacteria;Pseudomonadota;Alphaproteobacteria	type strain:506 = CIP 105476	SAMEA3138339	PRJNA28109	GCA_000196435.1	Complete	2.6424	38.8655	chromosome:NC_010161.1/AM260525.1; plasmid pBT01:NC_010160.1/AM260524.1		2	2147	2007-11-25T00:00:00Z	ftp://ftp.ncbi.nlm.nih.gov/genomes/all/GCA/000/196/435/GCA_000196435.1_ASM19643v1	ftp://ftp.ncbi.nlm.nih.gov/genomes/all/GCF/000/196/435/GCF_000196435.1_ASM19643v1
Acetivibrio thermocellus DSM 2360	Bacteria;Terrabacteria group;Bacillota	LQRI	SAMN05210905	PRJNA324615	GCA_001692755.1	Complete	3.57758	39.2	chromosome:NZ_CP016502.1/CP016502.1		1	2993	2016-07-22T00:00:00Z		ftp://ftp.ncbi.nlm.nih.gov/genomes/all/GCF/001/692/755/GCF_001692755.1_ASM169275v1
Streptomyces clavuligerus	Bacteria;Terrabacteria group;Actinomycetota	F1D7	SAMN16862539	PRJNA679926	GCA_015767775.1	Complete	7.58808	72.6241	chromosome:NZ_CP065253.1/CP065253.1; plasmid pF1D7A:NZ_CP065254.1/CP065254.1		2	6011	2020-12-06T00:00:00Z	ftp://ftp.ncbi.nlm.nih.gov/genomes/all/GCA/015/767/775/GCA_015767775.1_ASM1576777v1	ftp://ftp.ncbi.nlm.nih.gov/genomes/all/GCF/015/767/775/GCF_015767775.1_ASM1576777v1
Chlamydia psittaci 6BC	Bacteria;PVC group;Chlamydiota	6BC	SAMN02603382	PRJNA62889	GCA_000204255.1	Complete	1.17922	39.0603	chromosome:NC_017287.1/CP002586.1; plasmid pCps6BC:NC_017288.1/CP002587.1		2	982	2011-04-14T00:00:00Z	ftp://ftp.ncbi.nlm.nih.gov/genomes/all/GCA/000/204/255/GCA_000204255.1_ASM20425v1	ftp://ftp.ncbi.nlm.nih.gov/genomes/all/GCF/000/204/255/GCF_000204255.1_ASM20425v1
Bifidobacterium animalis subsp. lactis BLC1	Bacteria;Terrabacteria group;Actinomycetota	BLC1	SAMN02604239	PRJNA71815	GCA_000224965.2	Complete	1.93858	60.5	chromosome:NC_017216.2/CP003039.2		1	1533	2011-09-01T00:00:00Z	ftp://ftp.ncbi.nlm.nih.gov/genomes/all/GCA/000/224/965/GCA_000224965.2_ASM22496v2	ftp://ftp.ncbi.nlm.nih.gov/genomes/all/GCF/000/224/965/GCF_000224965.2_ASM22496v2
Bacillus amyloliquefaciens	Bacteria;Terrabacteria group;Bacillota	GKT04	SAMN18435563	PRJNA716416	GCA_019396925.1	Complete	4.14969	46.2896	chromosome:NZ_CP072120.1/CP072120.1; plasmid p.unname1:NZ_CP072121.1/CP072121.1		2	3978	2021-07-29T00:00:00Z	ftp://ftp.ncbi.nlm.nih.gov/genomes/all/GCA/019/396/925/GCA_019396925.1_ASM1939692v1	ftp://ftp.ncbi.nlm.nih.gov/genomes/all/GCF/019/396/925/GCF_019396925.1_ASM1939692v1
Streptococcus mutans	Bacteria;Terrabacteria group;Bacillota	NCH105	SAMN12797732	PRJNA573065	GCA_009738105.1	Complete	2.02803	36.888	chromosome:NZ_CP044221.1/CP044221.1; plasmid pMut1:NZ_CP044219.1/CP044219.1; plasmid pMut2:NZ_CP044220.1/CP044220.1		3	1863	2019-12-10T00:00:00Z		ftp://ftp.ncbi.nlm.nih.gov/genomes/all/GCF/009/738/105/GCF_009738105.1_ASM973810v1
Comamonas testosteroni	Bacteria;Pseudomonadota;Betaproteobacteria	G1	SAMN16789038	PRJNA678134	GCA_016599875.1	Chromosome	5.4971	61.4	chromosome:NZ_CP067086.1/CP067086.1		1	4835	2021-01-11T00:00:00Z	ftp://ftp.ncbi.nlm.nih.gov/genomes/all/GCA/016/599/875/GCA_016599875.1_ASM1659987v1	ftp://ftp.ncbi.nlm.nih.gov/genomes/all/GCF/016/599/875/GCF_016599875.1_ASM1659987v1
Neisseria gonorrhoeae	Bacteria;Pseudomonadota;Betaproteobacteria	TUM19854	SAMD00217348	PRJDB9563	GCA_013030075.1	Complete	2.17176	52.5979	chromosome:NZ_AP023069.1/AP023069.1; plasmid pMTY19854:NZ_AP023070.1/AP023070.1		2	1987	2020-05-01T23:04:00Z	ftp://ftp.ncbi.nlm.nih.gov/genomes/all/GCA/013/030/075/GCA_013030075.1_ASM1303007v1	ftp://ftp.ncbi.nlm.nih.gov/genomes/all/GCF/013/030/075/GCF_013030075.1_ASM1303007v1
Enterococcus faecium	Bacteria;Terrabacteria group;Bacillota	SRR24	SAMN10867607	PRJNA520784	GCA_009734005.2	Complete	2.9192	37.8567	chromosome:NZ_CP038996.1/CP038996.1; plasmid pSRR24:NZ_CP038997.1/CP038997.1		2	2708	2020-02-03T00:00:00Z		ftp://ftp.ncbi.nlm.nih.gov/genomes/all/GCF/009/734/005/GCF_009734005.1_ASM973400v2
Bacillus mycoides	Bacteria;Terrabacteria group;Bacillota	BPN36/3	SAMN10879087	PRJNA521676	GCA_018739485.1	Complete	5.69707	35.4311	chromosome:NZ_CP035997.1/CP035997.1; plasmid p481:NZ_CP035998.1/CP035998.1		2	5441	2021-06-07T00:00:00Z	ftp://ftp.ncbi.nlm.nih.gov/genomes/all/GCA/018/739/485/GCA_018739485.1_ASM1873948v1	ftp://ftp.ncbi.nlm.nih.gov/genomes/all/GCF/018/739/485/GCF_018739485.1_ASM1873948v1
Alteromonas macleodii	Bacteria;Pseudomonadota;Gammaproteobacteria	Te101	SAMN06093175	PRJNA355640	GCA_002849875.1	Complete	4.86739	44.5537	chromosome:NZ_CP018321.1/CP018321.1; plasmid pTE101a:NZ_CP018322.1/CP018322.1		2	4108	2018-01-03T00:00:00Z		ftp://ftp.ncbi.nlm.nih.gov/genomes/all/GCF/002/849/875/GCF_002849875.1_ASM284987v1
Stenotrophomonas maltophilia	Bacteria;Pseudomonadota;Gammaproteobacteria	NCTC10258	SAMEA3856672	PRJEB6403	GCA_900475405.1	Complete	4.48112	66.6	chromosome 1:NZ_LS483377.1/LS483377.1		1	4004	2018-06-17T00:00:00Z	ftp://ftp.ncbi.nlm.nih.gov/genomes/all/GCA/900/475/405/GCA_900475405.1_44087_C01	ftp://ftp.ncbi.nlm.nih.gov/genomes/all/GCF/900/475/405/GCF_900475405.1_44087_C01
Micrococcus luteus	Bacteria;Terrabacteria group;Actinomycetota	CW.Ay	SAMN21031615	PRJNA758605	GCA_019890915.1	Complete	2.54376	72.9782	chromosome:NZ_CP082331.1/CP082331.1; plasmid pCW.Ay:NZ_CP082332.1/CP082332.1		2	2246	2021-09-07T00:00:00Z	ftp://ftp.ncbi.nlm.nih.gov/genomes/all/GCA/019/890/915/GCA_019890915.1_ASM1989091v1	ftp://ftp.ncbi.nlm.nih.gov/genomes/all/GCF/019/890/915/GCF_019890915.1_ASM1989091v1
Helicobacter canadensis	Bacteria;Campylobacterota;Epsilonproteobacteria	MGYG-HGUT-01348	SAMEA5850851	PRJEB33885	GCA_902381655.1	Chromosome	1.62384	33.7	chromosome 1:NZ_LR698957.1/LR698957.1		1	1546	2019-08-09T00:00:00Z	ftp://ftp.ncbi.nlm.nih.gov/genomes/all/GCA/902/381/655/GCA_902381655.1_UHGG_MGYG-HGUT-01348	ftp://ftp.ncbi.nlm.nih.gov/genomes/all/GCF/902/381/655/GCF_902381655.1_UHGG_MGYG-HGUT-01348
Streptococcus equi subsp. zooepidemicus	Bacteria;Terrabacteria group;Bacillota	SEZ33	SAMN16565173	PRJNA673199	GCA_015689455.1	Complete	2.04045	41.7	chromosome:NZ_CP065061.1/CP065061.1		1	1807	2020-11-25T00:00:00Z	ftp://ftp.ncbi.nlm.nih.gov/genomes/all/GCA/015/689/455/GCA_015689455.1_ASM1568945v1	ftp://ftp.ncbi.nlm.nih.gov/genomes/all/GCF/015/689/455/GCF_015689455.1_ASM1568945v1
Zymomonas mobilis subsp. mobilis ZM4 = ATCC 31821	Bacteria;Pseudomonadota;Alphaproteobacteria	ZM4	SAMN02603579	PRJNA12354	GCA_000007105.1	Complete	2.05636	46.3	chromosome:NC_006526.2/AE008692.2		1	1737	2004-12-10T00:00:00Z	ftp://ftp.ncbi.nlm.nih.gov/genomes/all/GCA/000/007/105/GCA_000007105.1_ASM710v1	ftp://ftp.ncbi.nlm.nih.gov/genomes/all/GCF/000/007/105/GCF_000007105.1_ASM710v1
Saccharolobus solfataricus	Archaea;TACK group;Thermoproteota	SULM	SAMN05896746	PRJNA347854	GCA_003852155.1	Complete	2.65814	35.8	chromosome:NZ_CP033238.1/CP033238.1		1	2625	2018-11-29T00:00:00Z		ftp://ftp.ncbi.nlm.nih.gov/genomes/all/GCF/003/852/155/GCF_003852155.1_ASM385215v1
Glaesserella parasuis	Bacteria;Pseudomonadota;Gammaproteobacteria	YHP1818	SAMN18175053	PRJNA707125	GCA_017352235.1	Complete	2.31385	40	chromosome:NZ_CP071487.1/CP071487.1; plasmid unnamed:NZ_CP071488.1/CP071488.1		2	2120	2021-03-14T00:00:00Z	ftp://ftp.ncbi.nlm.nih.gov/genomes/all/GCA/017/352/235/GCA_017352235.1_ASM1735223v1	ftp://ftp.ncbi.nlm.nih.gov/genomes/all/GCF/017/352/235/GCF_017352235.1_ASM1735223v1
Mycobacterium leprae	Bacteria;Terrabacteria group;Actinomycetota	MRHRU-235-G	SAMN09104579	PRJNA470766	GCA_003253775.1	Complete	3.18711	57.8	chromosome:NZ_CP029543.1/CP029543.1		1	2221	2018-06-18T00:00:00Z		ftp://ftp.ncbi.nlm.nih.gov/genomes/all/GCF/003/253/775/GCF_003253775.1_ASM325377v1
Acetobacter pasteurianus	Bacteria;Pseudomonadota;Alphaproteobacteria	CICC 22518	SAMN11523864	PRJNA540194	GCA_009914215.1	Complete	3.057	52.012	chromosome:NZ_CP039846.1/CP039846.1; plasmid pAP22518-1:NZ_CP039845.1/CP039845.1; plasmid pAP22518-2:NZ_CP039847.1/CP039847.1		3	2740	2020-01-22T00:00:00Z		ftp://ftp.ncbi.nlm.nih.gov/genomes/all/GCF/009/914/215/GCF_009914215.1_ASM991421v1
Francisella tularensis subsp. novicida D9876	Bacteria;Pseudomonadota;Gammaproteobacteria	D9876	SAMN03092276	PRJNA235892	GCA_000833355.1	Complete	1.87021	32.5	chromosome:NZ_CP009607.1/CP009607.1		1	1734	2015-02-06T00:00:00Z	ftp://ftp.ncbi.nlm.nih.gov/genomes/all/GCA/000/833/355/GCA_000833355.1_ASM83335v1	ftp://ftp.ncbi.nlm.nih.gov/genomes/all/GCF/000/833/355/GCF_000833355.1_ASM83335v1
Pasteurella multocida	Bacteria;Pseudomonadota;Gammaproteobacteria	FDAARGOS_218	SAMN04875555	PRJNA231221	GCA_002073255.2	Complete	2.33552	40.4022	chromosome:NZ_CP020405.2/CP020405.2; plasmid unnamed1:NZ_CP020404.1/CP020404.1		2	2113	2017-03-29T00:00:00Z		ftp://ftp.ncbi.nlm.nih.gov/genomes/all/GCF/002/073/255/GCF_002073255.2_ASM207325v2
Lacticaseibacillus rhamnosus	Bacteria;Terrabacteria group;Bacillota	1.032	SAMN11896630	PRJNA545569	GCA_006151905.1	Complete	2.94152	46.7	chromosome:NZ_CP040780.1/CP040780.1		1	2622	2019-06-09T00:00:00Z		ftp://ftp.ncbi.nlm.nih.gov/genomes/all/GCF/006/151/905/GCF_006151905.1_ASM615190v1
Francisella philomiragia	Bacteria;Pseudomonadota;Gammaproteobacteria	18844	SAMN16400346	PRJNA668170	GCA_018135955.1	Complete	2.01754	32.5395	chromosome:NZ_CP063138.1/CP063138.1; plasmid unnamed:NZ_CP063139.1/CP063139.1		2	1897	2021-04-23T00:00:00Z	ftp://ftp.ncbi.nlm.nih.gov/genomes/all/GCA/018/135/955/GCA_018135955.1_ASM1813595v1	ftp://ftp.ncbi.nlm.nih.gov/genomes/all/GCF/018/135/955/GCF_018135955.1_ASM1813595v1
Thermomicrobium roseum DSM 5159	Bacteria;Terrabacteria group;Thermomicrobiota	DSM 5159	SAMN02603430	PRJNA32569	GCA_000021685.1	Complete	2.92074	64.2598	chromosome:NC_011959.1/CP001275.1; plasmid unnamed:NC_011961.1/CP001276.1		2	2540	2009-01-22T00:00:00Z	ftp://ftp.ncbi.nlm.nih.gov/genomes/all/GCA/000/021/685/GCA_000021685.1_ASM2168v1	ftp://ftp.ncbi.nlm.nih.gov/genomes/all/GCF/000/021/685/GCF_000021685.1_ASM2168v1
Fibrobacter succinogenes subsp. succinogenes S85	Bacteria;FCB group;Fibrobacterota	S85	SAMN02603971	PRJNA47	GCA_000146505.1	Complete	3.843	48	chromosome:NC_017448.1/CP002158.1		1	3087	2010-08-06T00:00:00Z	ftp://ftp.ncbi.nlm.nih.gov/genomes/all/GCA/000/146/505/GCA_000146505.1_ASM14650v1	ftp://ftp.ncbi.nlm.nih.gov/genomes/all/GCF/000/146/505/GCF_000146505.1_ASM14650v1
Vibrio splendidus	Bacteria;Pseudomonadota;Gammaproteobacteria	2_C04b	SAMN21545865	PRJNA764924	GCA_022812045.1	Complete	5.44982	44.2308	chromosome 1:NZ_CP089203.1/CP089203.1; chromosome 2:NZ_CP089204.1/CP089204.1		2	4575	2022-04-04T00:00:00Z	ftp://ftp.ncbi.nlm.nih.gov/genomes/all/GCA/022/812/045/GCA_022812045.1_ASM2281204v1	ftp://ftp.ncbi.nlm.nih.gov/genomes/all/GCF/022/812/045/GCF_022812045.1_ASM2281204v1
Brucella ceti TE10759-12	Bacteria;Pseudomonadota;Alphaproteobacteria	TE10759-12	SAMN02402452	PRJNA227977	GCA_000590795.1	Complete	3.27803	57.2708	chromosome 1:NC_022905.1/CP006896.1; chromosome 2:NC_022906.1/CP006897.1		2	2891	2013-11-25T00:00:00Z	ftp://ftp.ncbi.nlm.nih.gov/genomes/all/GCA/000/590/795/GCA_000590795.1_ASM59079v1	ftp://ftp.ncbi.nlm.nih.gov/genomes/all/GCF/000/590/795/GCF_000590795.1_ASM59079v1
Enterococcus casseliflavus EC20	Bacteria;Terrabacteria group;Bacillota	EC20	SAMN02596921	PRJNA32935	GCA_000157355.2	Complete	3.42728	42.8	chromosome:NC_020995.1/CP004856.1		1	3086	2013-04-11T00:00:00Z	ftp://ftp.ncbi.nlm.nih.gov/genomes/all/GCA/000/157/355/GCA_000157355.2_ASM15735v2	ftp://ftp.ncbi.nlm.nih.gov/genomes/all/GCF/000/157/355/GCF_000157355.2_ASM15735v2
Caulobacter vibrioides NA1000	Bacteria;Pseudomonadota;Alphaproteobacteria	NA1000	SAMN02604151	PRJNA32027	GCA_000022005.1	Complete	4.04293	67.2	chromosome:NC_011916.1/CP001340.1		1	3886	2009-01-16T00:00:00Z	ftp://ftp.ncbi.nlm.nih.gov/genomes/all/GCA/000/022/005/GCA_000022005.1_ASM2200v1	ftp://ftp.ncbi.nlm.nih.gov/genomes/all/GCF/000/022/005/GCF_000022005.1_ASM2200v1
Brucella melitensis bv. 1 str. 16M	Bacteria;Pseudomonadota;Alphaproteobacteria	16M	SAMN02603416	PRJNA180	GCA_000007125.1	Complete	3.29493	57.2357	chromosome I:NC_003317.1/AE008917.1; chromosome II:NC_003318.1/AE008918.1		2	2897	2001-11-13T00:00:00Z	ftp://ftp.ncbi.nlm.nih.gov/genomes/all/GCA/000/007/125/GCA_000007125.1_ASM712v1	ftp://ftp.ncbi.nlm.nih.gov/genomes/all/GCF/000/007/125/GCF_000007125.1_ASM712v1
Dickeya dadantii 3937	Bacteria;Pseudomonadota;Gammaproteobacteria	3937	SAMN02603422	PRJNA30	GCA_000147055.1	Complete	4.9228	56.3	chromosome:NC_014500.1/CP002038.1		1	4227	2010-09-10T00:00:00Z	ftp://ftp.ncbi.nlm.nih.gov/genomes/all/GCA/000/147/055/GCA_000147055.1_ASM14705v1	ftp://ftp.ncbi.nlm.nih.gov/genomes/all/GCF/000/147/055/GCF_000147055.1_ASM14705v1
Burkholderia glumae	Bacteria;Pseudomonadota;Betaproteobacteria	257sh-1	SAMN10913710	PRJNA521805	GCA_009931375.1	Complete	6.69168	68.194	chromosome 1:NZ_CP035900.1/CP035900.1; chromosome 2:NZ_CP035901.1/CP035901.1; plasmid plas1:NZ_CP035902.1/CP035902.1; plasmid plas2:NZ_CP035903.1/CP035903.1		4	5625	2020-01-27T00:00:00Z		ftp://ftp.ncbi.nlm.nih.gov/genomes/all/GCF/009/931/375/GCF_009931375.1_ASM993137v1
Marvinbryantia formatexigens DSM 14469	Bacteria;Terrabacteria group;Bacillota	DSM 14469	SAMN20222669	PRJNA746600	GCA_025148285.1	Complete	4.57757	49.5	chromosome:NZ_CP102268.1/CP102268.1		1	4117	2022-09-12T00:00:00Z		ftp://ftp.ncbi.nlm.nih.gov/genomes/all/GCF/025/148/285/GCF_025148285.1_ASM2514828v1
Anaerotruncus colihominis	Bacteria;Terrabacteria group;Bacillota	VE303-02	SAMN20819810	PRJNA755324	GCA_023008305.1	Complete	3.50866	54.3148	chromosome:NZ_CP094682.1/CP094682.1; plasmid unnamed:NZ_CP094683.1/CP094683.1		2	3344	2022-04-15T00:00:00Z	ftp://ftp.ncbi.nlm.nih.gov/genomes/all/GCA/023/008/305/GCA_023008305.1_ASM2300830v1	ftp://ftp.ncbi.nlm.nih.gov/genomes/all/GCF/023/008/305/GCF_023008305.1_ASM2300830v1
Thomasclavelia ramosa	Bacteria;Terrabacteria group;Bacillota	FDAARGOS_1105	SAMN16357274	PRJNA231221	GCA_016728785.1	Complete	3.54372	31.3	chromosome:NZ_CP068170.1/CP068170.1		1	3303	2021-01-20T00:00:00Z	ftp://ftp.ncbi.nlm.nih.gov/genomes/all/GCA/016/728/785/GCA_016728785.1_ASM1672878v1	ftp://ftp.ncbi.nlm.nih.gov/genomes/all/GCF/016/728/785/GCF_016728785.1_ASM1672878v1
Collinsella stercoris DSM 13279	Bacteria;Terrabacteria group;Actinomycetota	FDAARGOS_1572	SAMN22091669	PRJNA231221	GCA_020735465.1	Complete	2.46075	63.4	chromosome:NZ_CP085935.1/CP085935.1		1	2013	2021-11-03T00:00:00Z	ftp://ftp.ncbi.nlm.nih.gov/genomes/all/GCA/020/735/465/GCA_020735465.1_ASM2073546v1	ftp://ftp.ncbi.nlm.nih.gov/genomes/all/GCF/020/735/465/GCF_020735465.1_ASM2073546v1
[Ruminococcus] lactaris ATCC 29176	Bacteria;Terrabacteria group;Bacillota	ATCC 29176	SAMN20222711	PRJNA746600	GCA_025152405.1	Complete	2.73386	42.7	chromosome:NZ_CP102292.1/CP102292.1		1	2424	2022-09-12T00:00:00Z		ftp://ftp.ncbi.nlm.nih.gov/genomes/all/GCF/025/152/405/GCF_025152405.1_ASM2515240v1
Bacteroides intestinalis	Bacteria;FCB group;Bacteroidetes/Chlorobi group	APC919/174 substr. 8W	SAMN16802559	PRJNA678472	GCA_020341675.1	Chromosome	5.78577	42.5	chromosome:NZ_CP064940.1/CP064940.1		1	4306	2021-10-07T00:00:00Z	ftp://ftp.ncbi.nlm.nih.gov/genomes/all/GCA/020/341/675/GCA_020341675.1_ASM2034167v1	ftp://ftp.ncbi.nlm.nih.gov/genomes/all/GCF/020/341/675/GCF_020341675.1_ASM2034167v1
Coprococcus comes	Bacteria;Terrabacteria group;Bacillota	FDAARGOS_1339	SAMN16357481	PRJNA231221	GCA_016904155.1	Complete	3.37307	42.5	chromosome:NZ_CP070062.1/CP070062.1		1	3114	2021-02-17T00:00:00Z	ftp://ftp.ncbi.nlm.nih.gov/genomes/all/GCA/016/904/155/GCA_016904155.1_ASM1690415v1	ftp://ftp.ncbi.nlm.nih.gov/genomes/all/GCF/016/904/155/GCF_016904155.1_ASM1690415v1
Streptococcus infantarius	Bacteria;Terrabacteria group;Bacillota	FDAARGOS_1019	SAMN16357188	PRJNA231221	GCA_016127275.1	Complete	1.95874	37.7	chromosome:NZ_CP065994.1/CP065994.1		1	1844	2020-12-20T00:00:00Z	ftp://ftp.ncbi.nlm.nih.gov/genomes/all/GCA/016/127/275/GCA_016127275.1_ASM1612727v1	ftp://ftp.ncbi.nlm.nih.gov/genomes/all/GCF/016/127/275/GCF_016127275.1_ASM1612727v1
Clostridium sporogenes	Bacteria;Terrabacteria group;Bacillota	FDAARGOS_1532	SAMN21402699	PRJNA231221	GCA_020450145.1	Chromosome	4.24612	27.954	chromosome:NZ_CP084662.1/CP084662.1; plasmid unnamed:NZ_CP084663.1/CP084663.1		2	3795	2021-10-13T00:00:00Z	ftp://ftp.ncbi.nlm.nih.gov/genomes/all/GCA/020/450/145/GCA_020450145.1_ASM2045014v1	ftp://ftp.ncbi.nlm.nih.gov/genomes/all/GCF/020/450/145/GCF_020450145.1_ASM2045014v1
Proteus penneri	Bacteria;Pseudomonadota;Gammaproteobacteria	S178-2	SAMN15615605	PRJNA647984	GCA_022369495.1	Complete	4.02309	38.3566	chromosome:NZ_CP059690.1/CP059690.1; plasmid pS178-2.1:NZ_CP059691.1/CP059691.1		2	3498	2022-02-23T00:00:00Z	ftp://ftp.ncbi.nlm.nih.gov/genomes/all/GCA/022/369/495/GCA_022369495.1_ASM2236949v1	ftp://ftp.ncbi.nlm.nih.gov/genomes/all/GCF/022/369/495/GCF_022369495.1_ASM2236949v1
Providencia stuartii	Bacteria;Pseudomonadota;Gammaproteobacteria	CMC-4104	SAMN27484493	PRJNA824933	GCA_023547145.1	Complete	4.83756	41.7431	chromosome:NZ_CP095443.1/CP095443.1; plasmid pLarge:NZ_CP095444.1/CP095444.1; plasmid pPhage-like:NZ_CP095442.1/CP095442.1; plasmid pSmall:NZ_CP095445.1/CP095445.1		4	4336	2022-05-25T00:00:00Z	ftp://ftp.ncbi.nlm.nih.gov/genomes/all/GCA/023/547/145/GCA_023547145.1_ASM2354714v1	ftp://ftp.ncbi.nlm.nih.gov/genomes/all/GCF/023/547/145/GCF_023547145.1_ASM2354714v1
Parvimonas micra	Bacteria;Terrabacteria group;Bacillota	KCOM 1037	SAMN09781070	PRJNA485032	GCA_003454775.1	Complete	1.66186	28.9	chromosome:NZ_CP031971.1/CP031971.1		1	1509	2018-09-05T00:00:00Z		ftp://ftp.ncbi.nlm.nih.gov/genomes/all/GCF/003/454/775/GCF_003454775.1_ASM345477v1
[Clostridium] scindens	Bacteria;Terrabacteria group;Bacillota	G10	SAMD00239677	PRJDB10323	GCA_020892115.1	Complete	3.31559	46.5	chromosome:NZ_AP024846.1/AP024846.1		1	3241	2021-11-03T00:00:00Z	ftp://ftp.ncbi.nlm.nih.gov/genomes/all/GCA/020/892/115/GCA_020892115.1_ASM2089211v1	ftp://ftp.ncbi.nlm.nih.gov/genomes/all/GCF/020/892/115/GCF_020892115.1_ASM2089211v1
Anaerobutyricum hallii	Bacteria;Terrabacteria group;Bacillota	EHAL	SAMN18751769	PRJNA722306	GCA_018140635.1	Chromosome	3.45568	38.3801	chromosome:NZ_CP073280.1/CP073280.1; plasmid pEHAL01:NZ_CP073281.1/CP073281.1; plasmid pEHAL02:NZ_CP073282.1/CP073282.1		3	2880	2021-04-26T00:00:00Z	ftp://ftp.ncbi.nlm.nih.gov/genomes/all/GCA/018/140/635/GCA_018140635.1_ASM1814063v1	ftp://ftp.ncbi.nlm.nih.gov/genomes/all/GCF/018/140/635/GCF_018140635.1_ASM1814063v1
[Ruminococcus] gnavus ATCC 29149	Bacteria;Terrabacteria group;Bacillota	ATCC 29149	SAMN08398974	PRJNA431711	GCA_009831375.1	Complete	3.54919	42.9	chromosome:NZ_CP027002.1/CP027002.1		1	3391	2020-01-06T00:00:00Z		ftp://ftp.ncbi.nlm.nih.gov/genomes/all/GCF/009/831/375/GCF_009831375.1_ASM983137v1
Subdoligranulum variabile	Bacteria;Terrabacteria group;Bacillota	DSM 15176	SAMN20222717	PRJNA746600	GCA_025152575.1	Complete	3.24495	57.9	chromosome:NZ_CP102293.1/CP102293.1		1	2961	2022-09-12T00:00:00Z		ftp://ftp.ncbi.nlm.nih.gov/genomes/all/GCF/025/152/575/GCF_025152575.1_ASM2515257v1
Anaerostipes caccae	Bacteria;Terrabacteria group;Bacillota	NBRC 114412	SAMN21163588	PRJNA747117	GCA_020181435.1	Complete	3.28479	44.5	chromosome:NZ_CP084016.1/CP084016.1		1	3207	2021-09-30T00:00:00Z	ftp://ftp.ncbi.nlm.nih.gov/genomes/all/GCA/020/181/435/GCA_020181435.1_ASM2018143v1	ftp://ftp.ncbi.nlm.nih.gov/genomes/all/GCF/020/181/435/GCF_020181435.1_ASM2018143v1
Bacteroides caccae CL03T12C61	Bacteria;FCB group;Bacteroidetes/Chlorobi group	CL03T12C61	SAMN16451178	PRJNA669351	GCA_018292205.1	Complete	5.49972	42.7976	chromosome:NZ_CP072258.1/CP072258.1; plasmid pBcacCL03T12-1:NZ_CP072259.1/CP072259.1; plasmid pBcacCL03T12-2:NZ_CP072260.1/CP072260.1; plasmid pBcacCL03T12-3:NZ_CP072261.1/CP072261.1		4	4388	2021-05-06T00:00:00Z	ftp://ftp.ncbi.nlm.nih.gov/genomes/all/GCA/018/292/205/GCA_018292205.1_ASM1829220v1	ftp://ftp.ncbi.nlm.nih.gov/genomes/all/GCF/018/292/205/GCF_018292205.1_ASM1829220v1
Enterocloster bolteae	Bacteria;Terrabacteria group;Bacillota	ATCC BAA-613	SAMN07340702	PRJNA393727	GCA_002234575.2	Complete	6.61404	49.0503	chromosome:NZ_CP022464.2/CP022464.2; plasmid unnamed:NZ_CP022465.2/CP022465.2		2	5933	2017-07-27T00:00:00Z		ftp://ftp.ncbi.nlm.nih.gov/genomes/all/GCF/002/234/575/GCF_002234575.2_ASM223457v2
Collinsella aerofaciens	Bacteria;Terrabacteria group;Actinomycetota	indica	SAMN07821249	PRJNA415274	GCA_002736145.1	Complete	2.30635	60.1	chromosome:NZ_CP024160.1/CP024160.1		1	1901	2017-10-30T00:00:00Z		ftp://ftp.ncbi.nlm.nih.gov/genomes/all/GCF/002/736/145/GCF_002736145.1_ASM273614v1
Bacteroides ovatus	Bacteria;FCB group;Bacteroidetes/Chlorobi group	ATCC 8483	SAMN03852683	PRJNA289334	GCA_001314995.1	Complete	6.47249	41.9	chromosome:NZ_CP012938.1/CP012938.1		1	4767	2015-10-15T00:00:00Z		ftp://ftp.ncbi.nlm.nih.gov/genomes/all/GCF/001/314/995/GCF_001314995.1_ASM131499v1
Bacteroides uniformis CL03T12C37	Bacteria;FCB group;Bacteroidetes/Chlorobi group	CL03T12C37	SAMN16451181	PRJNA669351	GCA_018292165.1	Complete	4.92016	46.1726	chromosome:NZ_CP072255.1/CP072255.1; plasmid pBuniCL03T12-1:NZ_CP072256.1/CP072256.1		2	3949	2021-05-06T00:00:00Z	ftp://ftp.ncbi.nlm.nih.gov/genomes/all/GCA/018/292/165/GCA_018292165.1_ASM1829216v1	ftp://ftp.ncbi.nlm.nih.gov/genomes/all/GCF/018/292/165/GCF_018292165.1_ASM1829216v1
Coprococcus eutactus ATCC 27759	Bacteria;Terrabacteria group;Bacillota	FDAARGOS_1581	SAMN22091678	PRJNA231221	GCA_020735705.1	Complete	3.11334	43.1	chromosome:NZ_CP085930.1/CP085930.1		1	2611	2021-11-03T00:00:00Z	ftp://ftp.ncbi.nlm.nih.gov/genomes/all/GCA/020/735/705/GCA_020735705.1_ASM2073570v1	ftp://ftp.ncbi.nlm.nih.gov/genomes/all/GCF/020/735/705/GCF_020735705.1_ASM2073570v1
Treponema denticola ATCC 35405	Bacteria;Spirochaetota;Spirochaetia	ATCC 35405	SAMN02603967	PRJNA4	GCA_000008185.1	Complete	2.8432	37.9	chromosome:NC_002967.9/AE017226.1		1	2542	2002-02-14T00:00:00Z	ftp://ftp.ncbi.nlm.nih.gov/genomes/all/GCA/000/008/185/GCA_000008185.1_ASM818v1	ftp://ftp.ncbi.nlm.nih.gov/genomes/all/GCF/000/008/185/GCF_000008185.1_ASM818v1
Azotobacter vinelandii DJ	Bacteria;Pseudomonadota;Gammaproteobacteria	DJ; ATCC BAA-1303	SAMN02604349	PRJNA16	GCA_000021045.1	Complete	5.36532	65.7	chromosome:NC_012560.1/CP001157.1		1	4663	2009-04-14T00:00:00Z	ftp://ftp.ncbi.nlm.nih.gov/genomes/all/GCA/000/021/045/GCA_000021045.1_ASM2104v1	ftp://ftp.ncbi.nlm.nih.gov/genomes/all/GCF/000/021/045/GCF_000021045.1_ASM2104v1
Sinorhizobium meliloti 2011	Bacteria;Pseudomonadota;Alphaproteobacteria	2011	SAMN02603522	PRJNA187276	GCA_000346065.1	Complete	6.69318	62.1598	chromosome:NC_020528.1/CP004140.1; plasmid pSymA:NC_020527.1/CP004138.1; plasmid pSymB:NC_020560.1/CP004139.1		3	6016	2013-03-08T00:00:00Z	ftp://ftp.ncbi.nlm.nih.gov/genomes/all/GCA/000/346/065/GCA_000346065.1_ASM34606v1	ftp://ftp.ncbi.nlm.nih.gov/genomes/all/GCF/000/346/065/GCF_000346065.1_ASM34606v1
Methylococcus capsulatus str. Bath	Bacteria;Pseudomonadota;Gammaproteobacteria	Bath	SAMN02603968	PRJNA21	GCA_000008325.1	Complete	3.30456	63.6	chromosome:NC_002977.6/AE017282.2		1	2980	2001-06-25T00:00:00Z	ftp://ftp.ncbi.nlm.nih.gov/genomes/all/GCA/000/008/325/GCA_000008325.1_ASM832v1	ftp://ftp.ncbi.nlm.nih.gov/genomes/all/GCF/000/008/325/GCF_000008325.1_ASM832v1
Bordetella bronchiseptica	Bacteria;Pseudomonadota;Betaproteobacteria	NCTC10543	SAMEA3893452	PRJEB6403	GCA_900636925.1	Complete	5.19976	68.3	chromosome 1:NZ_LR134326.1/LR134326.1		1	4777	2018-12-19T00:00:00Z	ftp://ftp.ncbi.nlm.nih.gov/genomes/all/GCA/900/636/925/GCA_900636925.1_45137_F01	ftp://ftp.ncbi.nlm.nih.gov/genomes/all/GCF/900/636/925/GCF_900636925.1_45137_F01
Bordetella parapertussis	Bacteria;Pseudomonadota;Betaproteobacteria	A005	SAMN08016806	PRJNA287884	GCA_004008295.1	Complete	4.77384	68.1	chromosome:NZ_CP025070.1/CP025070.1		1	4246	2019-01-09T00:00:00Z		ftp://ftp.ncbi.nlm.nih.gov/genomes/all/GCF/004/008/295/GCF_004008295.1_ASM400829v1
Bordetella pertussis	Bacteria;Pseudomonadota;Betaproteobacteria	H640	SAMN08136977	PRJNA279196	GCA_004008975.1	Complete	4.0887	67.7	chromosome:NZ_CP025371.1/CP025371.1		1	3645	2019-01-09T00:00:00Z		ftp://ftp.ncbi.nlm.nih.gov/genomes/all/GCF/004/008/975/GCF_004008975.1_ASM400897v1
[Haemophilus] ducreyi	Bacteria;Pseudomonadota;Gammaproteobacteria	VAN2	SAMN04632440	PRJNA318024	GCA_001647695.1	Complete	1.58962	37.9	chromosome:NZ_CP015425.1/CP015425.1		1	1403	2016-05-19T00:00:00Z		ftp://ftp.ncbi.nlm.nih.gov/genomes/all/GCF/001/647/695/GCF_001647695.1_ASM164769v1
Rickettsia conorii str. Malish 7	Bacteria;Pseudomonadota;Alphaproteobacteria	Malish 7	SAMN02603141	PRJNA42	GCA_000007025.1	Complete	1.26876	32.4	chromosome:NC_003103.1/AE006914.1		1	1303	2001-10-03T00:00:00Z	ftp://ftp.ncbi.nlm.nih.gov/genomes/all/GCA/000/007/025/GCA_000007025.1_ASM702v1	ftp://ftp.ncbi.nlm.nih.gov/genomes/all/GCF/000/007/025/GCF_000007025.1_ASM702v1
Dichelobacter nodosus VCS1703A	Bacteria;Pseudomonadota;Gammaproteobacteria	VCS1703A	SAMN02603972	PRJNA50	GCA_000015345.1	Complete	1.38935	44.4	chromosome:NC_009446.1/CP000513.1		1	1281	2007-05-04T00:00:00Z	ftp://ftp.ncbi.nlm.nih.gov/genomes/all/GCA/000/015/345/GCA_000015345.1_ASM1534v1	ftp://ftp.ncbi.nlm.nih.gov/genomes/all/GCF/000/015/345/GCF_000015345.1_ASM1534v1
Nitrosomonas europaea ATCC 19718	Bacteria;Pseudomonadota;Betaproteobacteria	ATCC 19718	SAMEA3138193	PRJNA52	GCA_000009145.1	Complete	2.81209	50.7	chromosome:NC_004757.1/AL954747.1		1	2541	2003-04-24T00:00:00Z	ftp://ftp.ncbi.nlm.nih.gov/genomes/all/GCA/000/009/145/GCA_000009145.1_ASM914v1	ftp://ftp.ncbi.nlm.nih.gov/genomes/all/GCF/000/009/145/GCF_000009145.1_ASM914v1
Acidithiobacillus ferrooxidans	Bacteria;Pseudomonadota;Acidithiobacillia	YNTRS-40	SAMN11772250	PRJNA543563	GCA_013462805.1	Complete	3.25704	58.4696	chromosome:NZ_CP040511.1/CP040511.1; plasmid p1:NZ_CP040512.1/CP040512.1		2	3168	2020-07-22T00:00:00Z	ftp://ftp.ncbi.nlm.nih.gov/genomes/all/GCA/013/462/805/GCA_013462805.1_ASM1346280v1	ftp://ftp.ncbi.nlm.nih.gov/genomes/all/GCF/013/462/805/GCF_013462805.1_ASM1346280v1
Cytophaga hutchinsonii ATCC 33406	Bacteria;FCB group;Bacteroidetes/Chlorobi group	ATCC 33406	SAMN02598536	PRJNA54	GCA_000014145.1	Complete	4.43322	38.8	chromosome:NC_008255.1/CP000383.1		1	3674	2006-07-11T00:00:00Z	ftp://ftp.ncbi.nlm.nih.gov/genomes/all/GCA/000/014/145/GCA_000014145.1_ASM1414v1	ftp://ftp.ncbi.nlm.nih.gov/genomes/all/GCF/000/014/145/GCF_000014145.1_ASM1414v1
Rhodospirillum rubrum F11	Bacteria;Pseudomonadota;Alphaproteobacteria	F11	SAMN02603286	PRJNA67413	GCA_000225955.1	Complete	4.35283	65.4	chromosome:NC_017584.1/CP003046.1		1	3806	2011-09-15T00:00:00Z	ftp://ftp.ncbi.nlm.nih.gov/genomes/all/GCA/000/225/955/GCA_000225955.1_ASM22595v1	ftp://ftp.ncbi.nlm.nih.gov/genomes/all/GCF/000/225/955/GCF_000225955.1_ASM22595v1
Chloroflexus aurantiacus J-10-fl	Bacteria;Terrabacteria group;Chloroflexota	J-10-fl	SAMN02598539	PRJNA59	GCA_000018865.1	Complete	5.25854	56.7	chromosome:NC_010175.1/CP000909.1		1	4007	2007-12-20T00:00:00Z	ftp://ftp.ncbi.nlm.nih.gov/genomes/all/GCA/000/018/865/GCA_000018865.1_ASM1886v1	ftp://ftp.ncbi.nlm.nih.gov/genomes/all/GCF/000/018/865/GCF_000018865.1_ASM1886v1
Ruminococcus albus 7 = DSM 20455	Bacteria;Terrabacteria group;Bacillota	7	SAMN00016988	PRJNA42255	GCA_000179635.2	Complete	4.48209	43.6142	chromosome:NC_014833.1/CP002403.1; plasmid pRUMAL01:NC_014824.1/CP002404.1; plasmid pRUMAL02:NC_014825.1/CP002405.1; plasmid pRUMAL03:NC_014826.1/CP002406.1; plasmid pRUMAL04:NC_014827.1/CP002407.1		5	3958	2010-12-23T00:00:00Z	ftp://ftp.ncbi.nlm.nih.gov/genomes/all/GCA/000/179/635/GCA_000179635.2_ASM17963v2	ftp://ftp.ncbi.nlm.nih.gov/genomes/all/GCF/000/179/635/GCF_000179635.2_ASM17963v2
Deinococcus radiodurans R1 = ATCC 13939 = DSM 20539	Bacteria;Terrabacteria group;Deinococcota	ATCC 13939	SAMN11313123	PRJNA530377	GCA_020546685.1	Complete	3.2796	66.6764	chromosome I:NZ_CP038663.1/CP038663.1; chromosome II:NZ_CP038664.1/CP038664.1; plasmid pCP1:NZ_CP038666.1/CP038666.1; plasmid pMP1:NZ_CP038665.1/CP038665.1		4	3118	2021-10-25T00:00:00Z	ftp://ftp.ncbi.nlm.nih.gov/genomes/all/GCA/020/546/685/GCA_020546685.1_ASM2054668v1	ftp://ftp.ncbi.nlm.nih.gov/genomes/all/GCF/020/546/685/GCF_020546685.1_ASM2054668v1
Streptococcus gordonii	Bacteria;Terrabacteria group;Bacillota	NCTC10231	SAMEA3662936	PRJEB6403	GCA_901544385.1	Complete	2.18555	40.6	chromosome 1:NZ_LR594049.1/LR594049.1		1	1992	2019-05-17T00:00:00Z	ftp://ftp.ncbi.nlm.nih.gov/genomes/all/GCA/901/544/385/GCA_901544385.1_42912_F01	ftp://ftp.ncbi.nlm.nih.gov/genomes/all/GCF/901/544/385/GCF_901544385.1_42912_F01
Clostridium acetobutylicum DSM 1731	Bacteria;Terrabacteria group;Bacillota	DSM 1731	SAMN02603396	PRJNA63241	GCA_000218855.1	Complete	4.14558	30.8866	chromosome:NC_015687.1/CP002660.1; plasmid pSMBa:NC_015686.1/CP002661.1; plasmid pSMBb:NC_015688.1/CP002662.1		3	3834	2011-06-17T00:00:00Z	ftp://ftp.ncbi.nlm.nih.gov/genomes/all/GCA/000/218/855/GCA_000218855.1_ASM21885v1	ftp://ftp.ncbi.nlm.nih.gov/genomes/all/GCF/000/218/855/GCF_000218855.1_ASM21885v1
Listeria innocua	Bacteria;Terrabacteria group;Bacillota	CFSAN044836	SAMN04417899	PRJNA541969	GCA_009648575.1	Complete	2.92215	37.4705	chromosome:NZ_CP045743.1/CP045743.1; plasmid pCFSAN044836:NZ_CP045744.1/CP045744.1		2	2846	2019-11-11T00:00:00Z		ftp://ftp.ncbi.nlm.nih.gov/genomes/all/GCF/009/648/575/GCF_009648575.1_ASM964857v1
Corynebacterium diphtheriae bv. mitis str. ISS 3319	Bacteria;Terrabacteria group;Actinomycetota	ISS 3319	SAMN02837547	PRJNA235381	GCA_002843135.1	Complete	2.4069	53.4865	chromosome:NZ_CP025209.1/CP025209.1; plasmid pISS3319:NZ_CP025210.1/CP025210.1		2	2137	2017-12-14T00:00:00Z		ftp://ftp.ncbi.nlm.nih.gov/genomes/all/GCF/002/843/135/GCF_002843135.1_ASM284313v1
Mycolicibacterium smegmatis	Bacteria;Terrabacteria group;Actinomycetota	FDAARGOS_679	SAMN11056394	PRJNA231221	GCA_013349145.1	Chromosome	6.99535	67.3936	chromosome:NZ_CP054795.1/CP054795.1; plasmid unnamed:NZ_CP054796.1/CP054796.1		2	6531	2020-06-17T00:00:00Z	ftp://ftp.ncbi.nlm.nih.gov/genomes/all/GCA/013/349/145/GCA_013349145.1_ASM1334914v1	ftp://ftp.ncbi.nlm.nih.gov/genomes/all/GCF/013/349/145/GCF_013349145.1_ASM1334914v1
Thermobifida fusca	Bacteria;Terrabacteria group;Actinomycetota	UPMC 901	SAMN16456105	PRJNA669597	GCA_015034585.1	Complete	3.76093	67.4	chromosome:NZ_CP063232.1/CP063232.1		1	3193	2020-10-28T00:00:00Z	ftp://ftp.ncbi.nlm.nih.gov/genomes/all/GCA/015/034/585/GCA_015034585.1_ASM1503458v1	ftp://ftp.ncbi.nlm.nih.gov/genomes/all/GCF/015/034/585/GCF_015034585.1_ASM1503458v1
Mycoplasmoides pneumoniae	Bacteria;Terrabacteria group;Mycoplasmatota	NCTC10119	SAMEA4384307	PRJEB6403	GCA_900660465.1	Complete	0.823017	39.9606	chromosome 1:NZ_LR214945.1/LR214945.1; plasmid 2:NZ_LR214946.1/LR214946.1		2	687	2019-01-28T00:00:00Z	ftp://ftp.ncbi.nlm.nih.gov/genomes/all/GCA/900/660/465/GCA_900660465.1_50648_A01-3	ftp://ftp.ncbi.nlm.nih.gov/genomes/all/GCF/900/660/465/GCF_900660465.1_50648_A01-3
Mycoplasmopsis pulmonis	Bacteria;Terrabacteria group;Mycoplasmatota	NCTC10139	SAMEA4434529	PRJEB6403	GCA_900660575.1	Complete	0.962791	26.5035	chromosome 1:NZ_LR215008.1/LR215008.1; plasmid 2:NZ_LR215009.1/LR215009.1		2	751	2019-01-28T00:00:00Z	ftp://ftp.ncbi.nlm.nih.gov/genomes/all/GCA/900/660/575/GCA_900660575.1_51342_D01-3	ftp://ftp.ncbi.nlm.nih.gov/genomes/all/GCF/900/660/575/GCF_900660575.1_51342_D01-3
Methanocaldococcus jannaschii DSM 2661	Archaea;Euryarchaeota;Methanomada group	DSM 2661	SAMN02603984	PRJNA102	GCA_000091665.1	Complete	1.73993	31.2688	chromosome:NC_000909.1/L77117.1; plasmid pDSM2661_1:NC_001732.1/L77118.1; plasmid pDSM2661_2:NC_001733.1/L77119.1		3	1802	1998-01-30T00:00:00Z	ftp://ftp.ncbi.nlm.nih.gov/genomes/all/GCA/000/091/665/GCA_000091665.1_ASM9166v1	ftp://ftp.ncbi.nlm.nih.gov/genomes/all/GCF/000/091/665/GCF_000091665.1_ASM9166v1
Methanosarcina barkeri 227	Archaea;Euryarchaeota;Stenosarchaea group	227	SAMN03074573	PRJNA230937	GCA_000970065.1	Complete	4.48757	39.2691	chromosome:NZ_CP009530.1/CP009530.1; plasmid unnamed:NZ_CP009529.1/CP009529.1		2	3517	2015-04-07T00:00:00Z	ftp://ftp.ncbi.nlm.nih.gov/genomes/all/GCA/000/970/065/GCA_000970065.1_ASM97006v1	ftp://ftp.ncbi.nlm.nih.gov/genomes/all/GCF/000/970/065/GCF_000970065.1_ASM97006v1
Archaeoglobus fulgidus DSM 8774	Archaea;Euryarchaeota;Archaeoglobi	DSM 8774	SAMN03081472	PRJNA208006	GCA_000734035.1	Complete	2.31629	48.1	chromosome:NZ_CP006577.1/CP006577.1		1	2582	2014-07-28T00:00:00Z	ftp://ftp.ncbi.nlm.nih.gov/genomes/all/GCA/000/734/035/GCA_000734035.1_ASM73403v1	ftp://ftp.ncbi.nlm.nih.gov/genomes/all/GCF/000/734/035/GCF_000734035.1_ASM73403v1
Thermoplasma acidophilum DSM 1728	Archaea;Candidatus Thermoplasmatota;Thermoplasmata	DSM1728	SAMEA3138325	PRJNA110	GCA_000195915.1	Complete	1.56491	46	chromosome:NC_002578.1/AL139299.1		1	1529	2001-10-12T00:00:00Z	ftp://ftp.ncbi.nlm.nih.gov/genomes/all/GCA/000/195/915/GCA_000195915.1_ASM19591v1	ftp://ftp.ncbi.nlm.nih.gov/genomes/all/GCF/000/195/915/GCF_000195915.1_ASM19591v1
Thermotoga maritima MSB8	Bacteria;Thermotogota;Thermotogae	MSB8	SAMN02261406	PRJNA63051	GCA_000230655.3	Complete	1.86964	46.2	chromosome:NC_023151.1/CP007013.1		1	1852	2013-12-20T00:00:00Z	ftp://ftp.ncbi.nlm.nih.gov/genomes/all/GCA/000/230/655/GCA_000230655.3_ASM23065v3	ftp://ftp.ncbi.nlm.nih.gov/genomes/all/GCF/000/230/655/GCF_000230655.2_ASM23065v3
Pyrobaculum aerophilum str. IM2	Archaea;TACK group;Thermoproteota	IM2	SAMN02604075	PRJNA172	GCA_000007225.1	Complete	2.22243	51.4	chromosome:NC_003364.1/AE009441.1		1	2518	2001-12-12T00:00:00Z	ftp://ftp.ncbi.nlm.nih.gov/genomes/all/GCA/000/007/225/GCA_000007225.1_ASM722v1	ftp://ftp.ncbi.nlm.nih.gov/genomes/all/GCF/000/007/225/GCF_000007225.1_ASM722v1
Malacoplasma penetrans HF-2	Bacteria;Terrabacteria group;Mycoplasmatota	HF-2	SAMD00061084	PRJNA176	GCA_000011225.1	Complete	1.35863	25.7	chromosome:NC_004432.1/BA000026.2		1	1019	2002-12-10T00:00:00Z	ftp://ftp.ncbi.nlm.nih.gov/genomes/all/GCA/000/011/225/GCA_000011225.1_ASM1122v1	ftp://ftp.ncbi.nlm.nih.gov/genomes/all/GCF/000/011/225/GCF_000011225.1_ASM1122v1
Geobacter metallireducens GS-15	Bacteria;Thermodesulfobacteriota;Desulfuromonadia	GS-15	SAMN02598399	PRJNA177	GCA_000012925.1	Complete	4.01118	59.476	chromosome:NC_007517.1/CP000148.1; plasmid unnamed:NC_007515.1/CP000149.1		2	3575	2005-10-27T00:00:00Z	ftp://ftp.ncbi.nlm.nih.gov/genomes/all/GCA/000/012/925/GCA_000012925.1_ASM1292v1	ftp://ftp.ncbi.nlm.nih.gov/genomes/all/GCF/000/012/925/GCF_000012925.1_ASM1292v1
Pyrococcus abyssi GE5	Archaea;Euryarchaeota;Thermococci	Orsay	SAMEA3283067	PRJNA179	GCA_000195935.2	Complete	1.76856	44.6975	chromosome:NC_000868.1/AL096836.1; plasmid pGT5:NC_001773.1/U49503.1		2	1884	2001-06-21T00:00:00Z	ftp://ftp.ncbi.nlm.nih.gov/genomes/all/GCA/000/195/935/GCA_000195935.2_ASM19593v2	ftp://ftp.ncbi.nlm.nih.gov/genomes/all/GCF/000/195/935/GCF_000195935.2_ASM19593v2
Streptomyces avermitilis MA-4680 = NBRC 14893	Bacteria;Terrabacteria group;Actinomycetota	MA-4680	SAMD00061088	PRJNA189	GCA_000009765.2	Complete	9.11989	70.6845	chromosome:NC_003155.5/BA000030.4; plasmid SAP1:NC_004719.1/AP005645.1		2	7615	2001-10-15T00:00:00Z	ftp://ftp.ncbi.nlm.nih.gov/genomes/all/GCA/000/009/765/GCA_000009765.2_ASM976v2	ftp://ftp.ncbi.nlm.nih.gov/genomes/all/GCF/000/009/765/GCF_000009765.2_ASM976v2
Yersinia enterocolitica	Bacteria;Pseudomonadota;Gammaproteobacteria	NW56	SAMN30737596	PRJNA877633	GCA_025758635.1	Chromosome	4.54882	47.209	chromosome:CP107102.1; plasmid unnamed1:CP107103.1; plasmid unnamed2:CP107104.1		3	3996	2022-10-19T00:00:00Z		ftp://ftp.ncbi.nlm.nih.gov/genomes/all/GCF/025/758/635/GCF_025758635.1_ASM2575863v1
Geobacter sulfurreducens PCA	Bacteria;Thermodesulfobacteriota;Desulfuromonadia	PCA	SAMN02603989	PRJNA192	GCA_000007985.2	Complete	3.81413	60.9	chromosome:NC_002939.5/AE017180.2		1	3397	2002-02-14T00:00:00Z	ftp://ftp.ncbi.nlm.nih.gov/genomes/all/GCA/000/007/985/GCA_000007985.2_ASM798v2	ftp://ftp.ncbi.nlm.nih.gov/genomes/all/GCF/000/007/985/GCF_000007985.2_ASM798v2
Spiroplasma kunkelii CR2-3x	Bacteria;Terrabacteria group;Mycoplasmatota	CR2-3x	SAMN03269975	PRJNA270865	GCA_001274875.1	Complete	1.51456	25.0104	chromosome:NZ_CP010899.1/CP010899.1; plasmid pSKU76:NZ_CP012425.1/CP012425.1; plasmid pSKU205:NZ_CP012424.1/CP012424.1; plasmid pSKU226:NZ_CP012423.1/CP012423.1		4	1760	2015-08-26T00:00:00Z		ftp://ftp.ncbi.nlm.nih.gov/genomes/all/GCF/001/274/875/GCF_001274875.1_ASM127487v1
Novosphingobium aromaticivorans DSM 12444	Bacteria;Pseudomonadota;Alphaproteobacteria	DSM 12444	SAMN02598432	PRJNA204	GCA_000013325.1	Complete	4.23331	65.1542	chromosome:NC_007794.1/CP000248.1; plasmid pNL1:NC_009426.1/CP000676.1; plasmid pNL2:NC_009427.1/CP000677.1		3	3976	2006-02-10T00:00:00Z	ftp://ftp.ncbi.nlm.nih.gov/genomes/all/GCA/000/013/325/GCA_000013325.1_ASM1332v1	ftp://ftp.ncbi.nlm.nih.gov/genomes/all/GCF/000/013/325/GCF_000013325.1_ASM1332v1
Thermoplasma volcanium GSS1	Archaea;Candidatus Thermoplasmatota;Thermoplasmata	GSS1	SAMD00061089	PRJNA206	GCA_000011185.1	Complete	1.5848	39.9	chromosome:NC_002689.2/BA000011.4		1	1575	2001-03-22T00:00:00Z	ftp://ftp.ncbi.nlm.nih.gov/genomes/all/GCA/000/011/185/GCA_000011185.1_ASM1118v1	ftp://ftp.ncbi.nlm.nih.gov/genomes/all/GCF/000/011/185/GCF_000011185.1_ASM1118v1
Pyrococcus horikoshii OT3	Archaea;Euryarchaeota;Thermococci	OT3	SAMD00061090	PRJNA207	GCA_000011105.1	Complete	1.7385	41.9	chromosome:NC_000961.1/BA000001.2		1	1846	2001-07-03T00:00:00Z	ftp://ftp.ncbi.nlm.nih.gov/genomes/all/GCA/000/011/105/GCA_000011105.1_ASM1110v1	ftp://ftp.ncbi.nlm.nih.gov/genomes/all/GCF/000/011/105/GCF_000011105.1_ASM1110v1
Aeropyrum pernix K1	Archaea;TACK group;Thermoproteota	K1	SAMD00061092	PRJNA211	GCA_000011125.1	Complete	1.6697	56.3	chromosome:NC_000854.2/BA000002.3		1	1697	2001-07-05T00:00:00Z	ftp://ftp.ncbi.nlm.nih.gov/genomes/all/GCA/000/011/125/GCA_000011125.1_ASM1112v1	ftp://ftp.ncbi.nlm.nih.gov/genomes/all/GCF/000/011/125/GCF_000011125.1_ASM1112v1
Dehalococcoides mccartyi CG4	Bacteria;Terrabacteria group;Chloroflexota	CG4	SAMN02444486	PRJNA230429	GCA_000830905.1	Complete	1.38231	48.7	chromosome:NZ_CP006950.1/CP006950.1		1	1399	2014-08-04T00:00:00Z	ftp://ftp.ncbi.nlm.nih.gov/genomes/all/GCA/000/830/905/GCA_000830905.1_ASM83090v1	ftp://ftp.ncbi.nlm.nih.gov/genomes/all/GCF/000/830/905/GCF_000830905.1_ASM83090v1
Aquifex aeolicus VF5	Bacteria;Aquificota;Aquificae	VF5	SAMN02603207	PRJNA215	GCA_000008625.1	Complete	1.59079	43.3239	chromosome:NC_000918.1/AE000657.1; plasmid ece1:NC_001880.1/AE000667.1		2	1724	1997-07-25T00:00:00Z	ftp://ftp.ncbi.nlm.nih.gov/genomes/all/GCA/000/008/625/GCA_000008625.1_ASM862v1	ftp://ftp.ncbi.nlm.nih.gov/genomes/all/GCF/000/008/625/GCF_000008625.1_ASM862v1
Nostoc punctiforme PCC 73102	Bacteria;Terrabacteria group;Cyanobacteriota/Melainabacteria group	ATCC 29133; PCC 73102	SAMN02598449	PRJNA216	GCA_000020025.1	Complete	9.05919	41.3416	chromosome:NC_010628.1/CP001037.1; plasmid pNPUN01:NC_010631.1/CP001038.1; plasmid pNPUN02:NC_010632.1/CP001039.1; plasmid pNPUN03:NC_010630.1/CP001040.1; plasmid pNPUN04:NC_010633.1/CP001041.1; plasmid pNPUN05:NC_010629.1/CP001042.1		6	7215	2008-04-24T00:00:00Z	ftp://ftp.ncbi.nlm.nih.gov/genomes/all/GCA/000/020/025/GCA_000020025.1_ASM2002v1	ftp://ftp.ncbi.nlm.nih.gov/genomes/all/GCF/000/020/025/GCF_000020025.1_ASM2002v1
Halobacterium salinarum	Archaea;Euryarchaeota;Stenosarchaea group	91-R6	SAMN11158145	PRJNA530823	GCA_004799605.1	Complete	2.42968	66.2551	chromosome:NZ_CP038631.1/CP038631.1; plasmid pHSAL1:NZ_CP038632.1/CP038632.1; plasmid pHSAL2:NZ_CP038633.1/CP038633.1		3	2467	2019-04-18T00:00:00Z		ftp://ftp.ncbi.nlm.nih.gov/genomes/all/GCF/004/799/605/GCF_004799605.1_ASM479960v1
Chlamydia caviae GPIC	Bacteria;PVC group;Chlamydiota	GPIC	SAMN02603993	PRJNA228	GCA_000007605.1	Complete	1.18136	39.1629	chromosome:NC_003361.3/AE015925.1; plasmid pCpGP1:NC_004720.1/AE015926.1		2	988	2002-02-14T00:00:00Z	ftp://ftp.ncbi.nlm.nih.gov/genomes/all/GCA/000/007/605/GCA_000007605.1_ASM760v1	ftp://ftp.ncbi.nlm.nih.gov/genomes/all/GCF/000/007/605/GCF_000007605.1_ASM760v1
Chlamydia muridarum str. Nigg	Bacteria;PVC group;Chlamydiota	Nigg	SAMN02603994	PRJNA229	GCA_000006685.1	Complete	1.08045	40.2681	chromosome:NC_002620.2/AE002160.2; plasmid pMoPn:NC_002182.1/AE002162.1		2	891	2000-03-01T00:00:00Z	ftp://ftp.ncbi.nlm.nih.gov/genomes/all/GCA/000/006/685/GCA_000006685.1_ASM668v1	ftp://ftp.ncbi.nlm.nih.gov/genomes/all/GCF/000/006/685/GCF_000006685.1_ASM668v1
Halalkalibacterium halodurans C-125	Bacteria;Terrabacteria group;Bacillota	C-125	SAMD00061093	PRJNA235	GCA_000011145.1	Complete	4.20235	43.7	chromosome:NC_002570.2/BA000004.3		1	3954	2001-09-10T00:00:00Z	ftp://ftp.ncbi.nlm.nih.gov/genomes/all/GCA/000/011/145/GCA_000011145.1_ASM1114v1	ftp://ftp.ncbi.nlm.nih.gov/genomes/all/GCF/000/011/145/GCF_000011145.1_ASM1114v1
Ferroplasma acidarmanus Fer1	Archaea;Candidatus Thermoplasmatota;Thermoplasmata	Fer1	SAMN02604346	PRJNA239	GCA_000152265.2	Complete	1.93521	36.5	chromosome:NC_021592.1/CP004145.1		1	1894	2013-06-26T00:00:00Z	ftp://ftp.ncbi.nlm.nih.gov/genomes/all/GCA/000/152/265/GCA_000152265.2_ASM15226v2	ftp://ftp.ncbi.nlm.nih.gov/genomes/all/GCF/000/152/265/GCF_000152265.2_ASM15226v2
Sulfurisphaera tokodaii str. 7	Archaea;TACK group;Thermoproteota	7	SAMD00061096	PRJNA246	GCA_000011205.1	Complete	2.69476	32.8	chromosome:NC_003106.2/BA000023.2		1	2858	2001-10-04T00:00:00Z	ftp://ftp.ncbi.nlm.nih.gov/genomes/all/GCA/000/011/205/GCA_000011205.1_ASM1120v1	ftp://ftp.ncbi.nlm.nih.gov/genomes/all/GCF/000/011/205/GCF_000011205.1_ASM1120v1
Carboxydothermus hydrogenoformans Z-2901	Bacteria;Terrabacteria group;Bacillota	Z-2901	SAMN02603998	PRJNA253	GCA_000012865.1	Complete	2.40152	42	chromosome:NC_007503.1/CP000141.1		1	2439	2005-10-21T00:00:00Z	ftp://ftp.ncbi.nlm.nih.gov/genomes/all/GCA/000/012/865/GCA_000012865.1_ASM1286v1	ftp://ftp.ncbi.nlm.nih.gov/genomes/all/GCF/000/012/865/GCF_000012865.1_ASM1286v1
Paraburkholderia xenovorans LB400	Bacteria;Pseudomonadota;Betaproteobacteria	LB400	SAMN02598451	PRJNA254	GCA_000013645.1	Complete	9.73114	62.6336	chromosome 1:NC_007951.1/CP000270.1; chromosome 2:NC_007952.1/CP000271.1; chromosome 3:NC_007953.1/CP000272.1		3	8447	2006-04-10T00:00:00Z	ftp://ftp.ncbi.nlm.nih.gov/genomes/all/GCA/000/013/645/GCA_000013645.1_ASM1364v1	ftp://ftp.ncbi.nlm.nih.gov/genomes/all/GCF/000/013/645/GCF_000013645.1_ASM1364v1
Wolbachia endosymbiont of Drosophila melanogaster	Bacteria;Pseudomonadota;Alphaproteobacteria	wMel	SAMN13190960	PRJNA587443	GCA_016584425.1	Complete	1.26778	35.2	chromosome:NZ_CP046925.1/CP046925.1		1	1230	2021-01-08T00:00:00Z	ftp://ftp.ncbi.nlm.nih.gov/genomes/all/GCA/016/584/425/GCA_016584425.1_ASM1658442v1	ftp://ftp.ncbi.nlm.nih.gov/genomes/all/GCF/016/584/425/GCF_016584425.1_ASM1658442v1
Wigglesworthia glossinidia endosymbiont of Glossina morsitans morsitans (Yale colony)	Bacteria;Pseudomonadota;Gammaproteobacteria	WGM	SAMN02604338	PRJNA82191	GCA_000247565.1	Complete	0.719535	25.2	chromosome:NC_016893.1/CP003315.1		1	636	2012-02-10T00:00:00Z	ftp://ftp.ncbi.nlm.nih.gov/genomes/all/GCA/000/247/565/GCA_000247565.1_ASM24756v1	ftp://ftp.ncbi.nlm.nih.gov/genomes/all/GCF/000/247/565/GCF_000247565.1_ASM24756v1
Colwellia psychrerythraea 34H	Bacteria;Pseudomonadota;Gammaproteobacteria	34H; BAA-681	SAMN02604001	PRJNA275	GCA_000012325.1	Complete	5.37318	38	chromosome:NC_003910.7/CP000083.1		1	4403	2002-05-16T00:00:00Z	ftp://ftp.ncbi.nlm.nih.gov/genomes/all/GCA/000/012/325/GCA_000012325.1_ASM1232v1	ftp://ftp.ncbi.nlm.nih.gov/genomes/all/GCF/000/012/325/GCF_000012325.1_ASM1232v1
Ruegeria pomeroyi DSS-3	Bacteria;Pseudomonadota;Alphaproteobacteria	DSS-3	SAMN02604003	PRJNA281	GCA_000011965.2	Complete	4.60105	64.0504	chromosome:NC_003911.12/CP000031.2; plasmid megaplasmid:NC_006569.1/CP000032.1		2	4353	2002-05-16T00:00:00Z	ftp://ftp.ncbi.nlm.nih.gov/genomes/all/GCA/000/011/965/GCA_000011965.2_ASM1196v2	ftp://ftp.ncbi.nlm.nih.gov/genomes/all/GCF/000/011/965/GCF_000011965.2_ASM1196v2
Oceanobacillus iheyensis HTE831	Bacteria;Terrabacteria group;Bacillota	HTE831	SAMD00061101	PRJNA284	GCA_000011245.1	Complete	3.63053	35.7	chromosome:NC_004193.1/BA000028.3		1	3467	2002-09-18T00:00:00Z	ftp://ftp.ncbi.nlm.nih.gov/genomes/all/GCA/000/011/245/GCA_000011245.1_ASM1124v1	ftp://ftp.ncbi.nlm.nih.gov/genomes/all/GCF/000/011/245/GCF_000011245.1_ASM1124v1
Pyrococcus furiosus DSM 3638	Archaea;Euryarchaeota;Thermococci	DSM 3638	SAMN06711904	PRJNA382684	GCA_008245085.1	Complete	1.88991	40.8	chromosome:NZ_CP023154.1/CP023154.1		1	2003	2019-09-03T00:00:00Z		ftp://ftp.ncbi.nlm.nih.gov/genomes/all/GCF/008/245/085/GCF_008245085.1_ASM824508v1
Methanothermobacter thermautotrophicus str. Delta H	Archaea;Euryarchaeota;Methanomada group	Delta H	SAMN02603244	PRJNA289	GCA_000008645.1	Complete	1.75138	49.5	chromosome:NC_000916.1/AE000666.1		1	1793	1997-11-17T00:00:00Z	ftp://ftp.ncbi.nlm.nih.gov/genomes/all/GCA/000/008/645/GCA_000008645.1_ASM864v1	ftp://ftp.ncbi.nlm.nih.gov/genomes/all/GCF/000/008/645/GCF_000008645.1_ASM864v1
Methanosarcina acetivorans C2A	Archaea;Euryarchaeota;Stenosarchaea group	C2A	SAMN03081414	PRJNA290	GCA_000007345.1	Complete	5.75149	42.7	chromosome:NC_003552.1/AE010299.1		1	4613	2002-03-20T00:00:00Z	ftp://ftp.ncbi.nlm.nih.gov/genomes/all/GCA/000/007/345/GCA_000007345.1_ASM734v1	ftp://ftp.ncbi.nlm.nih.gov/genomes/all/GCF/000/007/345/GCF_000007345.1_ASM734v1
Methanopyrus kandleri AV19	Archaea;Euryarchaeota;Methanomada group	AV19	SAMN02603235	PRJNA294	GCA_000007185.1	Complete	1.69497	61.2	chromosome:NC_003551.1/AE009439.1		1	1776	2002-02-04T00:00:00Z	ftp://ftp.ncbi.nlm.nih.gov/genomes/all/GCA/000/007/185/GCA_000007185.1_ASM718v1	ftp://ftp.ncbi.nlm.nih.gov/genomes/all/GCF/000/007/185/GCF_000007185.1_ASM718v1
Methanosarcina mazei Go1	Archaea;Euryarchaeota;Stenosarchaea group	Go1	SAMN02603290	PRJNA300	GCA_000007065.1	Complete	4.09635	41.5	chromosome:NC_003901.1/AE008384.1		1	3349	2001-08-22T00:00:00Z	ftp://ftp.ncbi.nlm.nih.gov/genomes/all/GCA/000/007/065/GCA_000007065.1_ASM706v1	ftp://ftp.ncbi.nlm.nih.gov/genomes/all/GCF/000/007/065/GCF_000007065.1_ASM706v1
Corynebacterium efficiens YS-314	Bacteria;Terrabacteria group;Actinomycetota	YS-314	SAMD00061103	PRJNA305	GCA_000011305.1	Complete	3.2195	62.9346	chromosome:NC_004369.1/BA000035.2; plasmid pCE2:NC_004319.1/AP005225.1; plasmid pCE3:NC_004320.1/AP005226.1		3	2816	2002-11-15T00:00:00Z	ftp://ftp.ncbi.nlm.nih.gov/genomes/all/GCA/000/011/305/GCA_000011305.1_ASM1130v1	ftp://ftp.ncbi.nlm.nih.gov/genomes/all/GCF/000/011/305/GCF_000011305.1_ASM1130v1
Thermosynechococcus vestitus BP-1	Bacteria;Terrabacteria group;Cyanobacteriota/Melainabacteria group	BP-1	SAMD00061106	PRJNA308	GCA_000011345.1	Complete	2.59386	53.9	chromosome:NC_004113.1/BA000039.2		1	2441	2002-08-17T00:00:00Z	ftp://ftp.ncbi.nlm.nih.gov/genomes/all/GCA/000/011/345/GCA_000011345.1_ASM1134v1	ftp://ftp.ncbi.nlm.nih.gov/genomes/all/GCF/000/011/345/GCF_000011345.1_ASM1134v1
Chlorobaculum tepidum TLS	Bacteria;FCB group;Bacteroidetes/Chlorobi group	TLS	SAMN02604006	PRJNA302	GCA_000006985.1	Complete	2.15495	56.5	chromosome:NC_002932.3/AE006470.1		1	1985	2002-04-30T00:00:00Z	ftp://ftp.ncbi.nlm.nih.gov/genomes/all/GCA/000/006/985/GCA_000006985.1_ASM698v1	ftp://ftp.ncbi.nlm.nih.gov/genomes/all/GCF/000/006/985/GCF_000006985.1_ASM698v1
Leuconostoc mesenteroides	Bacteria;Terrabacteria group;Bacillota	SRCM102733	SAMN08707608	PRJNA438180	GCA_009913915.1	Complete	2.05873	37.7211	chromosome:NZ_CP028251.1/CP028251.1; plasmid unnamed1:NZ_CP028252.1/CP028252.1; plasmid unnamed2:NZ_CP028253.1/CP028253.1		3	1978	2020-01-22T00:00:00Z		ftp://ftp.ncbi.nlm.nih.gov/genomes/all/GCF/009/913/915/GCF_009913915.1_ASM991391v1
Saccharophagus degradans 2-40	Bacteria;Pseudomonadota;Gammaproteobacteria	1940-02-01	SAMN02598483	PRJNA316	GCA_000013665.1	Complete	5.05753	45.8	chromosome:NC_007912.1/CP000282.1		1	4068	2006-03-17T00:00:00Z	ftp://ftp.ncbi.nlm.nih.gov/genomes/all/GCA/000/013/665/GCA_000013665.1_ASM1366v1	ftp://ftp.ncbi.nlm.nih.gov/genomes/all/GCF/000/013/665/GCF_000013665.1_ASM1366v1
Shewanella oneidensis MR-1	Bacteria;Pseudomonadota;Gammaproteobacteria	MR-1	SAMN02604014	PRJNA335	GCA_000146165.2	Complete	5.13142	45.9276	chromosome:NC_004347.2/AE014299.2; plasmid megaplasmid:NC_004349.1/AE014300.1		2	4330	2002-09-12T00:00:00Z	ftp://ftp.ncbi.nlm.nih.gov/genomes/all/GCA/000/146/165/GCA_000146165.2_ASM14616v2	ftp://ftp.ncbi.nlm.nih.gov/genomes/all/GCF/000/146/165/GCF_000146165.2_ASM14616v2
Anaplasma phagocytophilum str. JM	Bacteria;Pseudomonadota;Alphaproteobacteria	JM	SAMN02604171	PRJNA158483	GCA_000439775.1	Complete	1.4816	41.6	chromosome:NC_021880.1/CP006617.1		1	997	2013-07-24T00:00:00Z	ftp://ftp.ncbi.nlm.nih.gov/genomes/all/GCA/000/439/775/GCA_000439775.1_ASM43977v1	ftp://ftp.ncbi.nlm.nih.gov/genomes/all/GCF/000/439/775/GCF_000439775.1_ASM43977v1
Haloarcula marismortui ATCC 43049	Archaea;Euryarchaeota;Stenosarchaea group	ATCC 43049	SAMN02603385	PRJNA105	GCA_000011085.1	Complete	4.27464	61.1403	chromosome I:NC_006396.1/AY596297.1; chromosome II:NC_006397.1/AY596298.1; plasmid pNG100:NC_006389.1/AY596290.1; plasmid pNG200:NC_006390.1/AY596291.1; plasmid pNG300:NC_006391.1/AY596292.1; plasmid pNG400:NC_006392.1/AY596293.1; plasmid pNG500:NC_006393.1/AY596294.1; plasmid pNG600:NC_006394.1/AY596295.1; plasmid pNG700:NC_006395.1/AY596296.1		9	4231	2004-11-02T00:00:00Z	ftp://ftp.ncbi.nlm.nih.gov/genomes/all/GCA/000/011/085/GCA_000011085.1_ASM1108v1	ftp://ftp.ncbi.nlm.nih.gov/genomes/all/GCF/000/011/085/GCF_000011085.1_ASM1108v1
Bordetella avium 197N	Bacteria;Pseudomonadota;Betaproteobacteria	197N	SAMEA1705952	PRJNA27	GCA_000070465.1	Complete	3.73225	61.6	chromosome:NC_010645.1/AM167904.1		1	3323	2006-02-01T00:00:00Z	ftp://ftp.ncbi.nlm.nih.gov/genomes/all/GCA/000/070/465/GCA_000070465.1_ASM7046v1	ftp://ftp.ncbi.nlm.nih.gov/genomes/all/GCF/000/070/465/GCF_000070465.1_ASM7046v1
Acidobacterium capsulatum ATCC 51196	Bacteria;Acidobacteriota;Terriglobia	ATCC 51196	SAMN02603447	PRJNA28085	GCA_000022565.1	Complete	4.12736	60.5	chromosome:NC_012483.1/CP001472.1		1	3313	2009-03-30T00:00:00Z	ftp://ftp.ncbi.nlm.nih.gov/genomes/all/GCA/000/022/565/GCA_000022565.1_ASM2256v1	ftp://ftp.ncbi.nlm.nih.gov/genomes/all/GCF/000/022/565/GCF_000022565.1_ASM2256v1
Neorickettsia sennetsu str. Miyayama	Bacteria;Pseudomonadota;Alphaproteobacteria	Miyayama	SAMN02604016	PRJNA357	GCA_000013165.1	Complete	0.859006	41.1	chromosome:NC_007798.1/CP000237.1		1	750	2006-02-21T00:00:00Z	ftp://ftp.ncbi.nlm.nih.gov/genomes/all/GCA/000/013/165/GCA_000013165.1_ASM1316v1	ftp://ftp.ncbi.nlm.nih.gov/genomes/all/GCF/000/013/165/GCF_000013165.1_ASM1316v1
Pectobacterium atrosepticum	Bacteria;Pseudomonadota;Gammaproteobacteria	21A	SAMN02983234	PRJNA252906	GCA_000740965.1	Complete	5.02425	51.0735	chromosome:NZ_CP009125.1/CP009125.1; plasmid pPA21A:NZ_CP009126.1/CP009126.1		2	4370	2014-08-18T00:00:00Z	ftp://ftp.ncbi.nlm.nih.gov/genomes/all/GCA/000/740/965/GCA_000740965.1_ASM74096v1	ftp://ftp.ncbi.nlm.nih.gov/genomes/all/GCF/000/740/965/GCF_000740965.1_ASM74096v1
Salmonella bongori N268-08	Bacteria;Pseudomonadota;Gammaproteobacteria	N268-08	SAMN02603391	PRJNA168043	GCA_000439255.1	Complete	4.77354	51.2793	chromosome:NC_021870.1/CP006608.1; plasmid RM1:NC_021871.1/CP006609.1		2	4331	2013-07-23T00:00:00Z	ftp://ftp.ncbi.nlm.nih.gov/genomes/all/GCA/000/439/255/GCA_000439255.1_ASM43925v1	ftp://ftp.ncbi.nlm.nih.gov/genomes/all/GCF/000/439/255/GCF_000439255.1_ASM43925v1
Chlamydia abortus	Bacteria;PVC group;Chlamydiota	15-70d24	SAMEA4663404	PRJEB26715	GCA_900416725.2	Complete	1.14923	39.7553	chromosome I:NZ_LS450958.2/LS450958.2; plasmid II:NZ_LS450959.2/LS450959.2		2	961	2019-06-04T00:00:00Z	ftp://ftp.ncbi.nlm.nih.gov/genomes/all/GCA/900/416/725/GCA_900416725.2_G1_hybrid	ftp://ftp.ncbi.nlm.nih.gov/genomes/all/GCF/900/416/725/GCF_900416725.2_G1_hybrid
Chlamydia felis Fe/C-56	Bacteria;PVC group;Chlamydiota	Fe/C-56	SAMD00061108	PRJNA370	GCA_000009945.1	Complete	1.17379	39.3646	chromosome:NC_007899.1/AP006861.1; plasmid pCfe1:NC_007900.1/AP006862.1		2	973	2006-03-09T23:09:00Z	ftp://ftp.ncbi.nlm.nih.gov/genomes/all/GCA/000/009/945/GCA_000009945.1_ASM994v1	ftp://ftp.ncbi.nlm.nih.gov/genomes/all/GCF/000/009/945/GCF_000009945.1_ASM994v1
Bacteroides thetaiotaomicron	Bacteria;FCB group;Bacteroidetes/Chlorobi group	DSM 2079	SAMN11776005	PRJNA543750	GCA_014131755.1	Complete	6.30419	42.9225	chromosome:NZ_CP040530.1/CP040530.1; plasmid p_Bt:NZ_CP040529.1/CP040529.1		2	4721	2020-08-10T00:00:00Z	ftp://ftp.ncbi.nlm.nih.gov/genomes/all/GCA/014/131/755/GCA_014131755.1_ASM1413175v1	ftp://ftp.ncbi.nlm.nih.gov/genomes/all/GCF/014/131/755/GCF_014131755.1_ASM1413175v1
Rhodopirellula baltica SH 1	Bacteria;PVC group;Planctomycetota	1	SAMEA3138332	PRJNA413	GCA_000196115.1	Complete	7.14558	55.4	chromosome:NC_005027.1/BX119912.1		1	5120	2003-07-02T00:00:00Z	ftp://ftp.ncbi.nlm.nih.gov/genomes/all/GCA/000/196/115/GCA_000196115.1_ASM19611v1	ftp://ftp.ncbi.nlm.nih.gov/genomes/all/GCF/000/196/115/GCF_000196115.1_ASM19611v1
Bartonella quintana	Bacteria;Pseudomonadota;Alphaproteobacteria	MF1-1	SAMD00165657	PRJDB8098	GCA_009936175.1	Complete	1.58868	38.8	chromosome:NZ_AP019773.1/AP019773.1		1	1180	2019-12-09T23:03:00Z		ftp://ftp.ncbi.nlm.nih.gov/genomes/all/GCF/009/936/175/GCF_009936175.1_ASM993617v1
Rhodobacter capsulatus SB 1003	Bacteria;Pseudomonadota;Alphaproteobacteria	SB 1003	SAMN02604080	PRJNA55	GCA_000021865.1	Complete	3.87192	66.5966	chromosome:NC_014034.1/CP001312.1; plasmid pRCB133:NC_014035.1/CP001313.1		2	3583	2010-04-09T00:00:00Z	ftp://ftp.ncbi.nlm.nih.gov/genomes/all/GCA/000/021/865/GCA_000021865.1_ASM2186v1	ftp://ftp.ncbi.nlm.nih.gov/genomes/all/GCF/000/021/865/GCF_000021865.1_ASM2186v1
Clostridium tetani E88	Bacteria;Terrabacteria group;Bacillota	Massachusetts substr. E88	SAMN02603289	PRJNA81	GCA_000007625.1	Complete	2.87333	28.5917	chromosome:NC_004557.1/AE015927.1; plasmid pE88:NC_004565.1/AF528097.1		2	2729	2003-02-04T00:00:00Z	ftp://ftp.ncbi.nlm.nih.gov/genomes/all/GCA/000/007/625/GCA_000007625.1_ASM762v1	ftp://ftp.ncbi.nlm.nih.gov/genomes/all/GCF/000/007/625/GCF_000007625.1_ASM762v1
Lactobacillus acidophilus La-14	Bacteria;Terrabacteria group;Bacillota	La-14	SAMN02603216	PRJNA196176	GCA_000389675.2	Complete	1.99158	34.7	chromosome:NC_021181.2/CP005926.2		1	1782	2013-05-06T00:00:00Z	ftp://ftp.ncbi.nlm.nih.gov/genomes/all/GCA/000/389/675/GCA_000389675.2_ASM38967v2	ftp://ftp.ncbi.nlm.nih.gov/genomes/all/GCF/000/389/675/GCF_000389675.2_ASM38967v2
Lawsonia intracellularis N343	Bacteria;Thermodesulfobacteriota;Desulfovibrionia	N343	SAMN02603631	PRJNA175550	GCA_000331715.1	Complete	1.71919	33.0918	chromosome:NC_020127.1/CP004029.1; plasmid 1:NC_020128.1/CP004030.1; plasmid 2:NC_020129.1/CP004031.1; plasmid 3:NC_020130.1/CP004032.1		4	1432	2013-01-14T00:00:00Z	ftp://ftp.ncbi.nlm.nih.gov/genomes/all/GCA/000/331/715/GCA_000331715.1_ASM33171v1	ftp://ftp.ncbi.nlm.nih.gov/genomes/all/GCF/000/331/715/GCF_000331715.1_ASM33171v1
Helicobacter hepaticus ATCC 51449	Bacteria;Campylobacterota;Epsilonproteobacteria	ATCC 51449	SAMN02604097	PRJNA185	GCA_000007905.1	Complete	1.79915	35.9	chromosome:NC_004917.1/AE017125.1		1	1788	2003-06-26T00:00:00Z	ftp://ftp.ncbi.nlm.nih.gov/genomes/all/GCA/000/007/905/GCA_000007905.1_ASM790v1	ftp://ftp.ncbi.nlm.nih.gov/genomes/all/GCF/000/007/905/GCF_000007905.1_ASM790v1
Bartonella henselae	Bacteria;Pseudomonadota;Alphaproteobacteria	BM1374163	SAMEA3138985	PRJEB4971	GCA_000612965.1	Complete	1.90538	38.2	chromosome I:NZ_HG965802.1/HG965802.1		1	1471	2014-04-01T00:00:00Z	ftp://ftp.ncbi.nlm.nih.gov/genomes/all/GCA/000/612/965/GCA_000612965.1_PRJEB4971_assembly_1	ftp://ftp.ncbi.nlm.nih.gov/genomes/all/GCF/000/612/965/GCF_000612965.1_PRJEB4971_assembly_1
Hyperthermus butylicus DSM 5456	Archaea;TACK group;Thermoproteota	DSM 5456	SAMN02604082	PRJNA208	GCA_000015145.1	Complete	1.66716	53.7	chromosome:NC_008818.1/CP000493.1		1	1721	2007-01-22T00:00:00Z	ftp://ftp.ncbi.nlm.nih.gov/genomes/all/GCA/000/015/145/GCA_000015145.1_ASM1514v1	ftp://ftp.ncbi.nlm.nih.gov/genomes/all/GCF/000/015/145/GCF_000015145.1_ASM1514v1
Leifsonia xyli subsp. cynodontis DSM 46306	Bacteria;Terrabacteria group;Actinomycetota	DSM 46306	SAMN02603223	PRJNA215687	GCA_000470775.1	Complete	2.68642	68.3	chromosome:NC_022438.1/CP006734.1		1	2370	2013-09-24T00:00:00Z	ftp://ftp.ncbi.nlm.nih.gov/genomes/all/GCA/000/470/775/GCA_000470775.1_ASM47077v1	ftp://ftp.ncbi.nlm.nih.gov/genomes/all/GCF/000/470/775/GCF_000470775.1_ASM47077v1
Mannheimia haemolytica	Bacteria;Pseudomonadota;Gammaproteobacteria	USDA-ARS-USMARC-191	SAMN07537192	PRJNA172854	GCA_002285575.1	Complete	2.75708	41.1017	chromosome:NZ_CP023044.1/CP023044.1; plasmid pL.24464.X.191:NZ_CP023045.1/CP023045.1		2	2685	2017-09-05T00:00:00Z		ftp://ftp.ncbi.nlm.nih.gov/genomes/all/GCF/002/285/575/GCF_002285575.1_ASM228557v1
Lactiplantibacillus plantarum	Bacteria;Terrabacteria group;Bacillota	SRCM100442	SAMN08707598	PRJNA438180	GCA_009913655.1	Complete	3.22364	44.6	chromosome:NZ_CP028221.1/CP028221.1		1	2928	2020-01-22T00:00:00Z		ftp://ftp.ncbi.nlm.nih.gov/genomes/all/GCF/009/913/655/GCF_009913655.1_ASM991365v1
Pediococcus pentosaceus ATCC 25745	Bacteria;Terrabacteria group;Bacillota	ATCC 25745	SAMN02598525	PRJNA398	GCA_000014505.1	Complete	1.83239	37.4	chromosome:NC_008525.1/CP000422.1		1	1728	2006-10-13T00:00:00Z	ftp://ftp.ncbi.nlm.nih.gov/genomes/all/GCA/000/014/505/GCA_000014505.1_ASM1450v1	ftp://ftp.ncbi.nlm.nih.gov/genomes/all/GCF/000/014/505/GCF_000014505.1_ASM1450v1
Levilactobacillus brevis	Bacteria;Terrabacteria group;Bacillota	NPS-QW-145	SAMN04871683	PRJNA318996	GCA_001676805.1	Complete	2.55267	45.8	chromosome:NZ_CP015398.1/CP015398.1		1	2409	2016-06-27T00:00:00Z		ftp://ftp.ncbi.nlm.nih.gov/genomes/all/GCF/001/676/805/GCF_001676805.1_ASM167680v1
Brevibacterium linens	Bacteria;Terrabacteria group;Actinomycetota	ATCC 19391	SAMN08162100	PRJNA421982	GCA_003999335.1	Complete	3.8143	64.7875	chromosome:NZ_CP026734.1/CP026734.1; plasmid pBLA8:NZ_CP026735.1/CP026735.1		2	3314	2019-01-08T00:00:00Z		ftp://ftp.ncbi.nlm.nih.gov/genomes/all/GCF/003/999/335/GCF_003999335.1_ASM399933v1
Serratia marcescens	Bacteria;Pseudomonadota;Gammaproteobacteria	KS10	SAMN08720168	PRJNA438529	GCA_003516165.1	Chromosome	5.23854	59.4125	chromosome:NZ_CP027798.1/CP027798.1; plasmid unnamed:NZ_CP027799.1/CP027799.1		2	4880	2018-09-10T00:00:00Z		ftp://ftp.ncbi.nlm.nih.gov/genomes/all/GCF/003/516/165/GCF_003516165.1_ASM351616v1
Mycoplasmoides gallisepticum VA94_7994-1-7P	Bacteria;Terrabacteria group;Mycoplasmatota	VA94_7994-1-7P	SAMN02604156	PRJNA86093	GCA_000286675.1	Complete	0.96411	31.6	chromosome:NC_018406.1/CP003506.1		1	730	2012-08-10T00:00:00Z	ftp://ftp.ncbi.nlm.nih.gov/genomes/all/GCA/000/286/675/GCA_000286675.1_ASM28667v1	ftp://ftp.ncbi.nlm.nih.gov/genomes/all/GCF/000/286/675/GCF_000286675.1_ASM28667v1
Wolinella succinogenes DSM 1740	Bacteria;Campylobacterota;Epsilonproteobacteria	DSMZ 1740	SAMEA3138333	PRJNA445	GCA_000196135.1	Complete	2.11036	48.5	chromosome:NC_005090.1/BX571656.1		1	2044	2003-09-04T00:00:00Z	ftp://ftp.ncbi.nlm.nih.gov/genomes/all/GCA/000/196/135/GCA_000196135.1_ASM19613v1	ftp://ftp.ncbi.nlm.nih.gov/genomes/all/GCF/000/196/135/GCF_000196135.1_ASM19613v1
Chromobacterium violaceum	Bacteria;Pseudomonadota;Betaproteobacteria	FDAARGOS_1273	SAMN16357415	PRJNA231221	GCA_016890085.1	Complete	4.80804	64.902	chromosome:NZ_CP069587.1/CP069587.1; plasmid unnamed:NZ_CP069588.1/CP069588.1		2	4396	2021-02-15T00:00:00Z	ftp://ftp.ncbi.nlm.nih.gov/genomes/all/GCA/016/890/085/GCA_016890085.1_ASM1689008v1	ftp://ftp.ncbi.nlm.nih.gov/genomes/all/GCF/016/890/085/GCF_016890085.1_ASM1689008v1
Rickettsia sibirica 246	Bacteria;Pseudomonadota;Alphaproteobacteria	246	SAMN02393728	PRJNA1414	GCA_000166935.1	Chromosome	1.25002	32.5	chromosome:NZ_AABW01000001.1/AABW01000001.1	AABW01	1	1289	2003-02-06T00:00:00Z	ftp://ftp.ncbi.nlm.nih.gov/genomes/all/GCA/000/166/935/GCA_000166935.1_ASM16693v1	ftp://ftp.ncbi.nlm.nih.gov/genomes/all/GCF/000/166/935/GCF_000166935.1_ASM16693v1
Myxococcus xanthus DK 1622	Bacteria;Myxococcota;Myxococcia	DK 1622	SAMN02604018	PRJNA1421	GCA_000012685.1	Complete	9.13976	68.9	chromosome:NC_008095.1/CP000113.1		1	7199	2006-06-07T00:00:00Z	ftp://ftp.ncbi.nlm.nih.gov/genomes/all/GCA/000/012/685/GCA_000012685.1_ASM1268v1	ftp://ftp.ncbi.nlm.nih.gov/genomes/all/GCF/000/012/685/GCF_000012685.1_ASM1268v1
Metamycoplasma arthritidis	Bacteria;Terrabacteria group;Mycoplasmatota	NCTC10162	SAMEA104224774	PRJEB6403	GCA_900660715.1	Complete	0.806209	30.7	chromosome 1:NZ_LR215047.1/LR215047.1		1	604	2019-01-28T00:00:00Z	ftp://ftp.ncbi.nlm.nih.gov/genomes/all/GCA/900/660/715/GCA_900660715.1_57675_H02-3	ftp://ftp.ncbi.nlm.nih.gov/genomes/all/GCF/900/660/715/GCF_900660715.1_57675_H02-3
Gloeobacter violaceus PCC 7421	Bacteria;Terrabacteria group;Cyanobacteriota/Melainabacteria group	PCC 7421	SAMD00061120	PRJNA9606	GCA_000011385.1	Complete	4.65902	62	chromosome:NC_005125.1/BA000045.2		1	4467	2003-09-25T00:00:00Z	ftp://ftp.ncbi.nlm.nih.gov/genomes/all/GCA/000/011/385/GCA_000011385.1_ASM1138v1	ftp://ftp.ncbi.nlm.nih.gov/genomes/all/GCF/000/011/385/GCF_000011385.1_ASM1138v1
Methylobacillus flagellatus KT	Bacteria;Pseudomonadota;Betaproteobacteria	KT	SAMN02598256	PRJNA10647	GCA_000013705.1	Complete	2.97152	55.7	chromosome:NC_007947.1/CP000284.1		1	2785	2006-04-10T00:00:00Z	ftp://ftp.ncbi.nlm.nih.gov/genomes/all/GCA/000/013/705/GCA_000013705.1_ASM1370v1	ftp://ftp.ncbi.nlm.nih.gov/genomes/all/GCF/000/013/705/GCF_000013705.1_ASM1370v1
Moorella thermoacetica	Bacteria;Terrabacteria group;Bacillota	DSM 103284	SAMN05430237	PRJNA330910	GCA_001874605.1	Complete	2.56038	55.9	chromosome:NZ_CP017237.1/CP017237.1		1	2484	2016-11-10T00:00:00Z		ftp://ftp.ncbi.nlm.nih.gov/genomes/all/GCF/001/874/605/GCF_001874605.1_ASM187460v1
Exiguobacterium sibiricum 255-15	Bacteria;Terrabacteria group;Bacillota	255-15	SAMN00120225	PRJNA10649	GCA_000019905.1	Complete	3.04079	47.6793	chromosome:NC_010556.1/CP001022.1; plasmid pEXIG01:NC_010549.1/CP001023.1; plasmid pEXIG02:NC_010550.1/CP001024.1		3	3015	2008-04-03T00:00:00Z	ftp://ftp.ncbi.nlm.nih.gov/genomes/all/GCA/000/019/905/GCA_000019905.1_ASM1990v1	ftp://ftp.ncbi.nlm.nih.gov/genomes/all/GCF/000/019/905/GCF_000019905.1_ASM1990v1
Mesoplasma florum L1	Bacteria;Terrabacteria group;Mycoplasmatota	L1; ATCC 33453	SAMN03081416	PRJNA10650	GCA_000008305.1	Complete	0.793224	27	chromosome:NC_006055.1/AE017263.1		1	679	2004-07-19T00:00:00Z	ftp://ftp.ncbi.nlm.nih.gov/genomes/all/GCA/000/008/305/GCA_000008305.1_ASM830v1	ftp://ftp.ncbi.nlm.nih.gov/genomes/all/GCF/000/008/305/GCF_000008305.1_ASM830v1
Rubrobacter xylanophilus DSM 9941	Bacteria;Terrabacteria group;Actinomycetota	DSM 9941	SAMN02598258	PRJNA10670	GCA_000014185.1	Complete	3.22575	70.5	chromosome:NC_008148.1/CP000386.1		1	3186	2006-06-09T00:00:00Z	ftp://ftp.ncbi.nlm.nih.gov/genomes/all/GCA/000/014/185/GCA_000014185.1_ASM1418v1	ftp://ftp.ncbi.nlm.nih.gov/genomes/all/GCF/000/014/185/GCF_000014185.1_ASM1418v1
Kineococcus radiotolerans SRS30216 = ATCC BAA-149	Bacteria;Terrabacteria group;Actinomycetota	SRS30216	SAMN02598259	PRJNA10689	GCA_000017305.1	Complete	4.95667	74.2104	chromosome:NC_009664.2/CP000750.2; plasmid pKRAD01:NC_009806.1/CP000751.1; plasmid pKRAD02:NC_009660.1/CP000752.1		3	4619	2007-07-10T00:00:00Z	ftp://ftp.ncbi.nlm.nih.gov/genomes/all/GCA/000/017/305/GCA_000017305.1_ASM1730v1	ftp://ftp.ncbi.nlm.nih.gov/genomes/all/GCF/000/017/305/GCF_000017305.1_ASM1730v1
Ehrlichia canis str. Jake	Bacteria;Pseudomonadota;Alphaproteobacteria	Jake	SAMN02598261	PRJNA10694	GCA_000012565.1	Complete	1.31503	29	chromosome:NC_007354.1/CP000107.1		1	935	2005-08-12T00:00:00Z	ftp://ftp.ncbi.nlm.nih.gov/genomes/all/GCA/000/012/565/GCA_000012565.1_ASM1256v1	ftp://ftp.ncbi.nlm.nih.gov/genomes/all/GCF/000/012/565/GCF_000012565.1_ASM1256v1
Candidatus Protochlamydia amoebophila UWE25	Bacteria;PVC group;Chlamydiota	UWE25	SAMEA3138214	PRJNA10700	GCA_000011565.2	Complete	2.43891	34.8	chromosome:NC_005861.2/BX908798.2		1	1831	2004-04-08T00:00:00Z	ftp://ftp.ncbi.nlm.nih.gov/genomes/all/GCA/000/011/565/GCA_000011565.2_ASM1156v2	ftp://ftp.ncbi.nlm.nih.gov/genomes/all/GCF/000/011/565/GCF_000011565.2_ASM1156v2
Methylibium petroleiphilum PM1	Bacteria;Pseudomonadota;Betaproteobacteria	PM1	SAMN02598264	PRJNA10789	GCA_000015725.1	Complete	4.64364	68.7869	chromosome:NC_008825.1/CP000555.1; plasmid RPME01:NC_008826.1/CP000556.1		2	4452	2007-01-29T00:00:00Z	ftp://ftp.ncbi.nlm.nih.gov/genomes/all/GCA/000/015/725/GCA_000015725.1_ASM1572v1	ftp://ftp.ncbi.nlm.nih.gov/genomes/all/GCF/000/015/725/GCF_000015725.1_ASM1572v1
Cutibacterium acnes HL096PA1	Bacteria;Terrabacteria group;Actinomycetota	HL096PA1	SAMN02604074	PRJNA81129	GCA_000376705.1	Complete	2.54977	60.1523	chromosome:NC_021085.1/CP003293.1; plasmid unnamed:NC_021086.1/CP003294.1		2	2380	2013-04-22T00:00:00Z	ftp://ftp.ncbi.nlm.nih.gov/genomes/all/GCA/000/376/705/GCA_000376705.1_ASM37670v1	ftp://ftp.ncbi.nlm.nih.gov/genomes/all/GCF/000/376/705/GCF_000376705.1_ASM37670v1
Staphylococcus haemolyticus	Bacteria;Terrabacteria group;Bacillota	S167	SAMN04361561	PRJNA306712	GCA_001611955.1	Complete	2.56015	32.7831	chromosome:NZ_CP013911.1/CP013911.1; plasmid pSH108:NZ_CP013912.1/CP013912.1		2	2386	2016-04-06T00:00:00Z		ftp://ftp.ncbi.nlm.nih.gov/genomes/all/GCF/001/611/955/GCF_001611955.1_ASM161195v1
Candidatus Baumannia cicadellinicola	Bacteria;Pseudomonadota;Gammaproteobacteria	BGSS	SAMN03290991	PRJNA255334	GCA_000754265.1	Complete	0.759425	39	chromosome:NZ_CP008985.1/CP008985.1		1	657	2014-09-12T00:00:00Z	ftp://ftp.ncbi.nlm.nih.gov/genomes/all/GCA/000/754/265/GCA_000754265.1_ASM75426v1	ftp://ftp.ncbi.nlm.nih.gov/genomes/all/GCF/000/754/265/GCF_000754265.1_ASM75426v1
Brucella ovis ATCC 25840	Bacteria;Pseudomonadota;Alphaproteobacteria	ATCC 25840	SAMN02604024	PRJNA12514	GCA_000016845.1	Complete	3.27559	57.2	chromosome I:NC_009505.1/CP000708.1; chromosome II:NC_009504.1/CP000709.1		2	2788	2007-05-30T00:00:00Z	ftp://ftp.ncbi.nlm.nih.gov/genomes/all/GCA/000/016/845/GCA_000016845.1_ASM1684v1	ftp://ftp.ncbi.nlm.nih.gov/genomes/all/GCF/000/016/845/GCF_000016845.1_ASM1684v1
Campylobacter coli	Bacteria;Campylobacterota;Epsilonproteobacteria	FDAARGOS_735	SAMN11056450	PRJNA231221	GCA_009730395.1	Complete	1.71654	31.3312	chromosome:NZ_CP046317.1/CP046317.1; plasmid unnamed1:NZ_CP046318.1/CP046318.1		2	1686	2019-12-05T00:00:00Z		ftp://ftp.ncbi.nlm.nih.gov/genomes/all/GCF/009/730/395/GCF_009730395.1_ASM973039v1
Campylobacter lari RM2100	Bacteria;Campylobacterota;Epsilonproteobacteria	RM2100; ATCC BAA-1060D	SAMN02604025	PRJNA12517	GCA_000019205.1	Complete	1.57166	29.6177	chromosome:NC_012039.1/CP000932.1; plasmid pCL2100:NC_012040.1/CP000933.1		2	1547	2009-02-05T00:00:00Z	ftp://ftp.ncbi.nlm.nih.gov/genomes/all/GCA/000/019/205/GCA_000019205.1_ASM1920v1	ftp://ftp.ncbi.nlm.nih.gov/genomes/all/GCF/000/019/205/GCF_000019205.1_ASM1920v1
Campylobacter upsaliensis	Bacteria;Campylobacterota;Epsilonproteobacteria	Campylobacter upsaliensis 17-M197059	SAMEA9957328	PRJEB47575	GCA_916098265.1	Complete	1.6564	34.809	chromosome 1:NZ_OU701459.1/OU701459.1; plasmid 2:NZ_OU701460.1/OU701460.1		2	1679	2021-09-21T00:00:00Z	ftp://ftp.ncbi.nlm.nih.gov/genomes/all/GCA/916/098/265/GCA_916098265.1_Cu-17-M197059	ftp://ftp.ncbi.nlm.nih.gov/genomes/all/GCF/916/098/265/GCF_916098265.1_Cu-17-M197059
Haloferax volcanii DS2	Archaea;Euryarchaeota;Stenosarchaea group	DS2	SAMN02604027	PRJNA12524	GCA_000025685.1	Complete	4.0129	65.4625	chromosome:NC_013967.1/CP001956.1; plasmid pHV1:NC_013968.1/CP001957.1; plasmid pHV2:NC_013965.1/CP001954.1; plasmid pHV3:NC_013964.1/CP001953.1; plasmid pHV4:NC_013966.1/CP001955.1		5	3922	2010-03-23T00:00:00Z	ftp://ftp.ncbi.nlm.nih.gov/genomes/all/GCA/000/025/685/GCA_000025685.1_ASM2568v1	ftp://ftp.ncbi.nlm.nih.gov/genomes/all/GCF/000/025/685/GCF_000025685.1_ASM2568v1
Persephonella marina EX-H1	Bacteria;Aquificota;Aquificae	EX-H1	SAMN02604029	PRJNA12526	GCA_000021565.1	Complete	1.98397	37.1242	chromosome:NC_012440.1/CP001230.1; plasmid unnamed:NC_012439.1/CP001231.1		2	2036	2009-03-25T00:00:00Z	ftp://ftp.ncbi.nlm.nih.gov/genomes/all/GCA/000/021/565/GCA_000021565.1_ASM2156v1	ftp://ftp.ncbi.nlm.nih.gov/genomes/all/GCF/000/021/565/GCF_000021565.1_ASM2156v1
Simkania negevensis Z	Bacteria;PVC group;Chlamydiota	Z	SAMEA2272380	PRJEA49035	GCA_000237205.1	Complete	2.62838	41.6242	chromosome gsn.131:NC_015713.1/FR872582.1; plasmid pSn:NC_015710.1/FR872581.1		2	2319	2011-06-21T00:00:00Z	ftp://ftp.ncbi.nlm.nih.gov/genomes/all/GCA/000/237/205/GCA_000237205.1_ASM23720v1	ftp://ftp.ncbi.nlm.nih.gov/genomes/all/GCF/000/237/205/GCF_000237205.1_ASM23720v1
Sulfurihydrogenibium azorense Az-Fu1	Bacteria;Aquificota;Aquificae	Az-Fu1	SAMN02604030	PRJNA12529	GCA_000021545.1	Complete	1.64088	32.8	chromosome:NC_012438.1/CP001229.1		1	1698	2009-03-25T00:00:00Z	ftp://ftp.ncbi.nlm.nih.gov/genomes/all/GCA/000/021/545/GCA_000021545.1_ASM2154v1	ftp://ftp.ncbi.nlm.nih.gov/genomes/all/GCF/000/021/545/GCF_000021545.1_ASM2154v1
Chlorobium limicola DSM 245	Bacteria;FCB group;Bacteroidetes/Chlorobi group	DSM 245	SAMN02598270	PRJNA12606	GCA_000020465.1	Complete	2.76318	51.3	chromosome:NC_010803.1/CP001097.1		1	2447	2008-06-04T00:00:00Z	ftp://ftp.ncbi.nlm.nih.gov/genomes/all/GCA/000/020/465/GCA_000020465.1_ASM2046v1	ftp://ftp.ncbi.nlm.nih.gov/genomes/all/GCF/000/020/465/GCF_000020465.1_ASM2046v1
Erwinia amylovora CFBP1430	Bacteria;Pseudomonadota;Gammaproteobacteria	CFPB1430	SAMEA3138297	PRJNA46805	GCA_000091565.1	Complete	3.83383	53.5749	chromosome:NC_013961.1/FN434113.1; plasmid pEA29:NC_013957.1/FN434114.1		2	3274	2010-03-25T00:00:00Z	ftp://ftp.ncbi.nlm.nih.gov/genomes/all/GCA/000/091/565/GCA_000091565.1_ASM9156v1	ftp://ftp.ncbi.nlm.nih.gov/genomes/all/GCF/000/091/565/GCF_000091565.1_ASM9156v1
Halobacteriovorax marinus SJ	Bacteria;Bdellovibrionota;Bacteriovoracia	SJ	SAMEA3138385	PRJNA50431	GCA_000210915.2	Complete	3.43791	36.6997	chromosome:NC_016620.1/FQ312005.1; plasmid pBMS1:NC_019100.1/HE610506.1		2	3252	2010-07-23T00:00:00Z	ftp://ftp.ncbi.nlm.nih.gov/genomes/all/GCA/000/210/915/GCA_000210915.2_ASM21091v2	ftp://ftp.ncbi.nlm.nih.gov/genomes/all/GCF/000/210/915/GCF_000210915.2_ASM21091v2
Proteus mirabilis HI4320	Bacteria;Pseudomonadota;Gammaproteobacteria	HI4320	SAMEA1705945	PRJNA12624	GCA_000069965.1	Complete	4.0999	38.8761	chromosome:NC_010554.1/AM942759.1; plasmid pHI4320:NC_010555.1/AM942760.1		2	3628	2008-04-02T00:00:00Z	ftp://ftp.ncbi.nlm.nih.gov/genomes/all/GCA/000/069/965/GCA_000069965.1_ASM6996v1	ftp://ftp.ncbi.nlm.nih.gov/genomes/all/GCF/000/069/965/GCF_000069965.1_ASM6996v1
Wolbachia endosymbiont of Culex quinquefasciatus Pel	Bacteria;Pseudomonadota;Alphaproteobacteria	wPip	SAMEA1705930	PRJNA30313	GCA_000073005.1	Chromosome	1.48246	34.2	chromosome:NC_010981.1/AM999887.1		1	1305	2008-06-13T00:00:00Z	ftp://ftp.ncbi.nlm.nih.gov/genomes/all/GCA/000/073/005/GCA_000073005.1_ASM7300v1	ftp://ftp.ncbi.nlm.nih.gov/genomes/all/GCF/000/073/005/GCF_000073005.1_ASM7300v1
Klebsiella oxytoca	Bacteria;Pseudomonadota;Gammaproteobacteria	FDAARGOS_500	SAMN10163176	PRJNA231221	GCA_003812925.1	Complete	5.87908	55.1572	chromosome:NZ_CP033844.1/CP033844.1; plasmid unnamed1:NZ_CP033845.1/CP033845.1; plasmid unnamed2:NZ_CP033846.1/CP033846.1		3	5316	2018-11-21T00:00:00Z		ftp://ftp.ncbi.nlm.nih.gov/genomes/all/GCF/003/812/925/GCF_003812925.1_ASM381292v1
Clostridium beijerinckii	Bacteria;Terrabacteria group;Bacillota	DSM 791	SAMN18839070	PRJNA724001	GCA_018223745.1	Complete	5.95025	29.8741	chromosome:NZ_CP073653.1/CP073653.1; plasmid unnamed:NZ_CP073654.1/CP073654.1		2	5066	2021-05-02T00:00:00Z	ftp://ftp.ncbi.nlm.nih.gov/genomes/all/GCA/018/223/745/GCA_018223745.1_ASM1822374v1	ftp://ftp.ncbi.nlm.nih.gov/genomes/all/GCF/018/223/745/GCF_018223745.1_ASM1822374v1
Citrobacter koseri ATCC BAA-895	Bacteria;Pseudomonadota;Gammaproteobacteria	ATCC BAA-895	SAMN02603912	PRJNA12716	GCA_000018045.1	Complete	4.73536	53.7998	chromosome:NC_009792.1/CP000822.1; plasmid pCKO2:NC_009794.1/CP000824.1; plasmid pCKO3:NC_009793.1/CP000823.1		3	4255	2007-09-11T00:00:00Z	ftp://ftp.ncbi.nlm.nih.gov/genomes/all/GCA/000/018/045/GCA_000018045.1_ASM1804v1	ftp://ftp.ncbi.nlm.nih.gov/genomes/all/GCF/000/018/045/GCF_000018045.1_ASM1804v1
Cronobacter sakazakii	Bacteria;Pseudomonadota;Gammaproteobacteria	CS-931	SAMN07540307	PRJNA399551	GCA_003516125.3	Complete	4.43799	56.8946	chromosome:NZ_CP027107.1/CP027107.2; plasmid pCsaCS931a:NZ_CP027108.1/CP027108.2; plasmid pCsaCS931b:NZ_CP049260.1/CP049260.1		3	4044	2018-09-10T00:00:00Z		ftp://ftp.ncbi.nlm.nih.gov/genomes/all/GCF/003/516/125/GCF_003516125.1_ASM351612v3
Desulfotalea psychrophila LSv54	Bacteria;Thermodesulfobacteriota;Desulfobulbia	LSv54	SAMEA3138217	PRJNA12751	GCA_000025945.1	Complete	3.65963	46.6208	chromosome:NC_006138.1/CR522870.1; plasmid large:NC_006139.1/CR522871.1; plasmid small:NC_006140.1/CR522872.1		3	3053	2004-07-31T00:00:00Z	ftp://ftp.ncbi.nlm.nih.gov/genomes/all/GCA/000/025/945/GCA_000025945.1_ASM2594v1	ftp://ftp.ncbi.nlm.nih.gov/genomes/all/GCF/000/025/945/GCF_000025945.1_ASM2594v1
Prosthecochloris aestuarii DSM 271	Bacteria;FCB group;Bacteroidetes/Chlorobi group	DSM 271	SAMN02598281	PRJNA12749	GCA_000020625.1	Complete	2.5797	50.1104	chromosome:NC_011059.1/CP001108.1; plasmid pPAES01:NC_011061.1/CP001109.1		2	2308	2008-07-18T00:00:00Z	ftp://ftp.ncbi.nlm.nih.gov/genomes/all/GCA/000/020/625/GCA_000020625.1_ASM2062v1	ftp://ftp.ncbi.nlm.nih.gov/genomes/all/GCF/000/020/625/GCF_000020625.1_ASM2062v1
Rickettsia canadensis str. CA410	Bacteria;Pseudomonadota;Alphaproteobacteria	CA410	SAMN02603555	PRJNA75029	GCA_000283915.1	Complete	1.15023	31	chromosome:NC_016929.1/CP003304.1		1	915	2012-02-17T00:00:00Z	ftp://ftp.ncbi.nlm.nih.gov/genomes/all/GCA/000/283/915/GCA_000283915.1_ASM28391v1	ftp://ftp.ncbi.nlm.nih.gov/genomes/all/GCF/000/283/915/GCF_000283915.1_ASM28391v1
Rickettsia akari str. Hartford	Bacteria;Pseudomonadota;Alphaproteobacteria	Hartford	SAMN02604084	PRJNA12953	GCA_000018205.1	Complete	1.23106	32.3	chromosome:NC_009881.1/CP000847.1		1	1120	2007-10-02T00:00:00Z	ftp://ftp.ncbi.nlm.nih.gov/genomes/all/GCA/000/018/205/GCA_000018205.1_ASM1820v1	ftp://ftp.ncbi.nlm.nih.gov/genomes/all/GCF/000/018/205/GCF_000018205.1_ASM1820v1
Streptomyces scabiei 87.22	Bacteria;Terrabacteria group;Actinomycetota	87.22	SAMEA2272773	PRJEA40749	GCA_000091305.1	Complete	10.1487	71.5	chromosome:NC_013929.1/FN554889.1		1	8548	2009-10-02T00:00:00Z	ftp://ftp.ncbi.nlm.nih.gov/genomes/all/GCA/000/091/305/GCA_000091305.1_ASM9130v1	ftp://ftp.ncbi.nlm.nih.gov/genomes/all/GCF/000/091/305/GCF_000091305.1_ASM9130v1
Acaryochloris marina MBIC11017	Bacteria;Terrabacteria group;Cyanobacteriota/Melainabacteria group	MBIC11017	SAMN02604308	PRJNA12997	GCA_000018105.1	Complete	8.3616	46.9889	chromosome:NC_009925.1/CP000828.1; plasmid pREB1:NC_009926.1/CP000838.1; plasmid pREB2:NC_009927.1/CP000839.1; plasmid pREB3:NC_009928.1/CP000840.1; plasmid pREB4:NC_009929.1/CP000841.1; plasmid pREB5:NC_009930.1/CP000842.1; plasmid pREB6:NC_009931.1/CP000843.1; plasmid pREB7:NC_009932.1/CP000844.1; plasmid pREB8:NC_009933.1/CP000845.1; plasmid pREB9:NC_009934.1/CP000846.1		10	7246	2007-10-16T00:00:00Z	ftp://ftp.ncbi.nlm.nih.gov/genomes/all/GCA/000/018/105/GCA_000018105.1_ASM1810v1	ftp://ftp.ncbi.nlm.nih.gov/genomes/all/GCF/000/018/105/GCF_000018105.1_ASM1810v1
Pelodictyon phaeoclathratiforme BU-1	Bacteria;FCB group;Bacteroidetes/Chlorobi group	BU-1	SAMN02598283	PRJNA13011	GCA_000020645.1	Complete	3.01824	48.1	chromosome:NC_011060.1/CP001110.1		1	2787	2008-07-18T00:00:00Z	ftp://ftp.ncbi.nlm.nih.gov/genomes/all/GCA/000/020/645/GCA_000020645.1_ASM2064v1	ftp://ftp.ncbi.nlm.nih.gov/genomes/all/GCF/000/020/645/GCF_000020645.1_ASM2064v1
Syntrophobacter fumaroxidans MPOB	Bacteria;Thermodesulfobacteriota;Syntrophobacteria	MPOB	SAMN02598285	PRJNA13013	GCA_000014965.1	Complete	4.99025	59.9	chromosome:NC_008554.1/CP000478.1		1	3948	2006-10-26T00:00:00Z	ftp://ftp.ncbi.nlm.nih.gov/genomes/all/GCA/000/014/965/GCA_000014965.1_ASM1496v1	ftp://ftp.ncbi.nlm.nih.gov/genomes/all/GCF/000/014/965/GCF_000014965.1_ASM1496v1
Syntrophomonas wolfei subsp. wolfei str. Goettingen G311	Bacteria;Terrabacteria group;Bacillota	Goettingen	SAMN02598286	PRJNA13014	GCA_000014725.1	Complete	2.9362	44.9	chromosome:NC_008346.1/CP000448.1		1	2578	2006-09-14T00:00:00Z	ftp://ftp.ncbi.nlm.nih.gov/genomes/all/GCA/000/014/725/GCA_000014725.1_ASM1472v1	ftp://ftp.ncbi.nlm.nih.gov/genomes/all/GCF/000/014/725/GCF_000014725.1_ASM1472v1
Methanospirillum hungatei JF-1	Archaea;Euryarchaeota;Stenosarchaea group	JF-1	SAMN02598287	PRJNA13015	GCA_000013445.1	Complete	3.54474	45.1	chromosome:NC_007796.1/CP000254.1		1	3287	2006-02-17T00:00:00Z	ftp://ftp.ncbi.nlm.nih.gov/genomes/all/GCA/000/013/445/GCA_000013445.1_ASM1344v1	ftp://ftp.ncbi.nlm.nih.gov/genomes/all/GCF/000/013/445/GCF_000013445.1_ASM1344v1
Hydrogenovibrio crunogenus	Bacteria;Pseudomonadota;Gammaproteobacteria	SP-41	SAMN09937998	PRJNA488626	GCA_004786015.1	Complete	2.45326	42.6	chromosome:NZ_CP032096.1/CP032096.1		1	2266	2019-04-12T00:00:00Z		ftp://ftp.ncbi.nlm.nih.gov/genomes/all/GCF/004/786/015/GCF_004786015.1_ASM478601v1
Sulfurimonas denitrificans DSM 1251	Bacteria;Campylobacterota;Epsilonproteobacteria	DSM 1251	SAMN02598289	PRJNA13019	GCA_000012965.1	Complete	2.20156	34.5	chromosome:NC_007575.1/CP000153.1		1	2132	2005-11-01T00:00:00Z	ftp://ftp.ncbi.nlm.nih.gov/genomes/all/GCA/000/012/965/GCA_000012965.1_ASM1296v1	ftp://ftp.ncbi.nlm.nih.gov/genomes/all/GCF/000/012/965/GCF_000012965.1_ASM1296v1
[Mannheimia] succiniciproducens MBEL55E	Bacteria;Pseudomonadota;Gammaproteobacteria	MBEL55E	SAMN02603473	PRJNA13068	GCA_000007745.1	Complete	2.31408	42.5	chromosome:NC_006300.1/AE016827.1		1	2077	2004-09-17T00:00:00Z	ftp://ftp.ncbi.nlm.nih.gov/genomes/all/GCA/000/007/745/GCA_000007745.1_ASM774v1	ftp://ftp.ncbi.nlm.nih.gov/genomes/all/GCF/000/007/745/GCF_000007745.1_ASM774v1
Nocardia farcinica IFM 10152	Bacteria;Terrabacteria group;Actinomycetota	IFM 10152	SAMD00061069	PRJNA13117	GCA_000009805.1	Complete	6.29234	70.6615	chromosome:NC_006361.1/AP006618.1; plasmid pNF1:NC_006362.1/AP006619.1; plasmid pNF2:NC_006363.1/AP006620.1		3	5905	2004-10-08T23:07:00Z	ftp://ftp.ncbi.nlm.nih.gov/genomes/all/GCA/000/009/805/GCA_000009805.1_ASM980v1	ftp://ftp.ncbi.nlm.nih.gov/genomes/all/GCF/000/009/805/GCF_000009805.1_ASM980v1
Thermococcus kodakarensis KOD1	Archaea;Euryarchaeota;Thermococci	KOD1	SAMD00061071	PRJNA13213	GCA_000009965.1	Complete	2.08874	52	chromosome:NC_006624.1/AP006878.1		1	2281	2005-01-05T20:30:00Z	ftp://ftp.ncbi.nlm.nih.gov/genomes/all/GCA/000/009/965/GCA_000009965.1_ASM996v1	ftp://ftp.ncbi.nlm.nih.gov/genomes/all/GCF/000/009/965/GCF_000009965.1_ASM996v1
[Eubacterium] eligens ATCC 27750	Bacteria;Terrabacteria group;Bacillota	ATCC 27750	SAMN02603083	PRJNA29073	GCA_000146185.1	Complete	2.83139	37.567	chromosome:NC_012778.1/CP001104.1; plasmid unnamed:NC_012780.1/CP001105.1; plasmid unnamed:NC_012782.1/CP001106.1		3	2621	2009-06-04T00:00:00Z	ftp://ftp.ncbi.nlm.nih.gov/genomes/all/GCA/000/146/185/GCA_000146185.1_ASM14618v1	ftp://ftp.ncbi.nlm.nih.gov/genomes/all/GCF/000/146/185/GCF_000146185.1_ASM14618v1
Halorubrum lacusprofundi ATCC 49239	Archaea;Euryarchaeota;Stenosarchaea group	ATCC 49239	SAMN02598407	PRJNA412908	GCA_000022205.1	Complete	3.69258	63.9543	chromosome 1:NC_012029.1/CP001365.1; chromosome 2:NC_012028.1/CP001366.1; plasmid pHLAC01:NC_012030.1/CP001367.1		3	3506	2009-02-04T00:00:00Z	ftp://ftp.ncbi.nlm.nih.gov/genomes/all/GCA/000/022/205/GCA_000022205.1_ASM2220v1	ftp://ftp.ncbi.nlm.nih.gov/genomes/all/GCF/000/022/205/GCF_000022205.1_ASM2220v1
Marinobacter nauticus ATCC 49840	Bacteria;Pseudomonadota;Gammaproteobacteria	ATCC 49840	SAMEA2272383	PRJEA91119	GCA_000284615.1	Complete	3.98948	57.4	chromosome:NC_017067.1/FO203363.1		1	3592	2012-03-27T00:00:00Z	ftp://ftp.ncbi.nlm.nih.gov/genomes/all/GCA/000/284/615/GCA_000284615.1_ASM28461v1	ftp://ftp.ncbi.nlm.nih.gov/genomes/all/GCF/000/284/615/GCF_000284615.1_ASM28461v1
Nautilia profundicola AmH	Bacteria;Campylobacterota;Epsilonproteobacteria	AmH	SAMN02603431	PRJNA32573	GCA_000021725.1	Complete	1.67644	33.5	chromosome:NC_012115.1/CP001279.1		1	1713	2009-02-13T00:00:00Z	ftp://ftp.ncbi.nlm.nih.gov/genomes/all/GCA/000/021/725/GCA_000021725.1_ASM2172v1	ftp://ftp.ncbi.nlm.nih.gov/genomes/all/GCF/000/021/725/GCF_000021725.1_ASM2172v1
Aromatoleum aromaticum EbN1	Bacteria;Pseudomonadota;Betaproteobacteria	EbN1	SAMEA3138218	PRJNA13242	GCA_000025965.1	Complete	4.72726	64.6764	chromosome:NC_006513.1/CR555306.1; plasmid 1:NC_006823.1/CR555307.1; plasmid 2:NC_006824.1/CR555308.1		3	4375	2004-12-02T00:00:00Z	ftp://ftp.ncbi.nlm.nih.gov/genomes/all/GCA/000/025/965/GCA_000025965.1_ASM2596v1	ftp://ftp.ncbi.nlm.nih.gov/genomes/all/GCF/000/025/965/GCF_000025965.1_ASM2596v1
Ligilactobacillus salivarius	Bacteria;Terrabacteria group;Bacillota	LPM01	SAMEA4359642	PRJEB14980	GCA_900094615.1	Complete	2.03336	32.9158	chromosome I:NZ_LT604074.1/LT604074.1; plasmid II:NZ_LT604075.1/LT604075.1		2	1890	2016-09-30T23:10:00Z	ftp://ftp.ncbi.nlm.nih.gov/genomes/all/GCA/900/094/615/GCA_900094615.1_ASM90009461v1	ftp://ftp.ncbi.nlm.nih.gov/genomes/all/GCF/900/094/615/GCF_900094615.1_ASM90009461v1
Gluconobacter oxydans DSM 3504	Bacteria;Pseudomonadota;Alphaproteobacteria	DSM 3504	SAMN05771126	PRJNA188081	GCA_000583855.1	Complete	2.88244	61	chromosome:NZ_CP004373.1/CP004373.1		1	2526	2014-03-03T00:00:00Z	ftp://ftp.ncbi.nlm.nih.gov/genomes/all/GCA/000/583/855/GCA_000583855.1_ASM58385v1	ftp://ftp.ncbi.nlm.nih.gov/genomes/all/GCF/000/583/855/GCF_000583855.1_ASM58385v1
Syntrophotalea carbinolica DSM 2380	Bacteria;Thermodesulfobacteriota;Desulfuromonadia	DSM 2380	SAMN02598295	PRJNA13337	GCA_000012885.1	Complete	3.66589	55.1	chromosome:NC_007498.2/CP000142.2		1	3161	2005-10-12T00:00:00Z	ftp://ftp.ncbi.nlm.nih.gov/genomes/all/GCA/000/012/885/GCA_000012885.1_ASM1288v1	ftp://ftp.ncbi.nlm.nih.gov/genomes/all/GCF/000/012/885/GCF_000012885.1_ASM1288v1
Wolbachia endosymbiont of Drosophila simulans wHa	Bacteria;Pseudomonadota;Alphaproteobacteria	wHa	SAMN02604273	PRJNA176303	GCA_000376605.1	Complete	1.2958	35.1	chromosome:NC_021089.1/CP003884.1		1	1152	2013-04-22T00:00:00Z	ftp://ftp.ncbi.nlm.nih.gov/genomes/all/GCA/000/376/605/GCA_000376605.1_ASM37660v1	ftp://ftp.ncbi.nlm.nih.gov/genomes/all/GCF/000/376/605/GCF_000376605.1_ASM37660v1
Wolbachia endosymbiont of Drosophila ananassae	Bacteria;Pseudomonadota;Alphaproteobacteria	W2.1	SAMN10261083	PRJNA393867	GCA_008033215.1	Complete	1.40146	35.2	chromosome:NZ_CP042904.1/CP042904.1		1	1264	2019-08-20T00:00:00Z		ftp://ftp.ncbi.nlm.nih.gov/genomes/all/GCF/008/033/215/GCF_008033215.1_ASM803321v1
[Bacillus] selenitireducens MLS10	Bacteria;Terrabacteria group;Bacillota	MLS10	SAMN00000036	PRJNA13376	GCA_000093085.1	Complete	3.59249	48.7	chromosome:NC_014219.1/CP001791.1		1	3233	2010-05-28T00:00:00Z	ftp://ftp.ncbi.nlm.nih.gov/genomes/all/GCA/000/093/085/GCA_000093085.1_ASM9308v1	ftp://ftp.ncbi.nlm.nih.gov/genomes/all/GCF/000/093/085/GCF_000093085.1_ASM9308v1
Phocaeicola vulgatus	Bacteria;FCB group;Bacteroidetes/Chlorobi group	MG01-10	SAMD00405045	PRJDB12114	GCA_020885855.1	Complete	4.97753	42.2901	chromosome:NZ_AP025240.1/AP025240.1; plasmid pMG01-10_1:NZ_AP025241.1/AP025241.1; plasmid pMG01-10_2:NZ_AP025242.1/AP025242.1; plasmid pMG01-10_3:NZ_AP025243.1/AP025243.1; plasmid pMG01-10_4:NZ_AP025244.1/AP025244.1		5	3947	2021-10-30T00:00:00Z	ftp://ftp.ncbi.nlm.nih.gov/genomes/all/GCA/020/885/855/GCA_020885855.1_ASM2088585v1	ftp://ftp.ncbi.nlm.nih.gov/genomes/all/GCF/020/885/855/GCF_020885855.1_ASM2088585v1
Pelobacter propionicus DSM 2379	Bacteria;Thermodesulfobacteriota;Desulfuromonadia	DSM 2379	SAMN02598297	PRJNA13384	GCA_000015045.1	Complete	4.24112	58.4603	chromosome:NC_008609.1/CP000482.1; plasmid pPRO1:NC_008607.1/CP000483.1; plasmid pPRO2:NC_008608.1/CP000484.1		3	3809	2006-11-30T00:00:00Z	ftp://ftp.ncbi.nlm.nih.gov/genomes/all/GCA/000/015/045/GCA_000015045.1_ASM1504v1	ftp://ftp.ncbi.nlm.nih.gov/genomes/all/GCF/000/015/045/GCF_000015045.1_ASM1504v1
Shewanella amazonensis SB2B	Bacteria;Pseudomonadota;Gammaproteobacteria	SB2B	SAMN02598298	PRJNA13385	GCA_000015245.1	Complete	4.30614	53.6	chromosome:NC_008700.1/CP000507.1		1	3663	2006-12-21T00:00:00Z	ftp://ftp.ncbi.nlm.nih.gov/genomes/all/GCA/000/015/245/GCA_000015245.1_ASM1524v1	ftp://ftp.ncbi.nlm.nih.gov/genomes/all/GCF/000/015/245/GCF_000015245.1_ASM1524v1
Shewanella denitrificans OS217	Bacteria;Pseudomonadota;Gammaproteobacteria	OS217	SAMN02598300	PRJNA13390	GCA_000013765.1	Complete	4.54591	45.1	chromosome:NC_007954.1/CP000302.1		1	3772	2006-04-10T00:00:00Z	ftp://ftp.ncbi.nlm.nih.gov/genomes/all/GCA/000/013/765/GCA_000013765.1_ASM1376v1	ftp://ftp.ncbi.nlm.nih.gov/genomes/all/GCF/000/013/765/GCF_000013765.1_ASM1376v1
Shewanella frigidimarina NCIMB 400	Bacteria;Pseudomonadota;Gammaproteobacteria	NCIMB 400	SAMN02598301	PRJNA13391	GCA_000014705.1	Complete	4.84526	41.6	chromosome:NC_008345.1/CP000447.1		1	3995	2006-09-14T00:00:00Z	ftp://ftp.ncbi.nlm.nih.gov/genomes/all/GCA/000/014/705/GCA_000014705.1_ASM1470v1	ftp://ftp.ncbi.nlm.nih.gov/genomes/all/GCF/000/014/705/GCF_000014705.1_ASM1470v1
Xenorhabdus nematophila	Bacteria;Pseudomonadota;Gammaproteobacteria	SII	SAMN15849948	PRJNA657869	GCA_014295015.1	Complete	4.27564	43.8	chromosome:NZ_CP060401.1/CP060401.1		1	3500	2020-08-25T00:00:00Z	ftp://ftp.ncbi.nlm.nih.gov/genomes/all/GCA/014/295/015/GCA_014295015.1_ASM1429501v1	ftp://ftp.ncbi.nlm.nih.gov/genomes/all/GCF/014/295/015/GCF_014295015.1_ASM1429501v1
Spiroplasma citri	Bacteria;Terrabacteria group;Mycoplasmatota	R8-A2	SAMN04110376	PRJNA296877	GCA_001886855.1	Complete	1.64088	25.5462	chromosome:NZ_CP013197.1/CP013197.1; plasmid pSCI15:NZ_CP013199.1/CP013199.1; plasmid pSCI26:NZ_CP013198.1/CP013198.1		3	2055	2016-11-28T00:00:00Z		ftp://ftp.ncbi.nlm.nih.gov/genomes/all/GCF/001/886/855/GCF_001886855.1_ASM188685v1
Moraxella catarrhalis	Bacteria;Pseudomonadota;Gammaproteobacteria	CCRI-195ME	SAMN05949222	PRJNA350869	GCA_002080125.1	Complete	1.99439	41.5581	chromosome:NZ_CP018059.1/CP018059.1; plasmid unnamed:NZ_CP018060.1/CP018060.1		2	1813	2017-04-05T00:00:00Z		ftp://ftp.ncbi.nlm.nih.gov/genomes/all/GCF/002/080/125/GCF_002080125.1_ASM208012v1
Mycoplasmopsis fermentans M64	Bacteria;Terrabacteria group;Mycoplasmatota	M64	SAMN02604339	PRJNA13415	GCA_000186005.1	Complete	1.11875	26.9	chromosome:NC_014921.1/CP002458.1		1	963	2011-01-13T00:00:00Z	ftp://ftp.ncbi.nlm.nih.gov/genomes/all/GCA/000/186/005/GCA_000186005.1_ASM18600v1	ftp://ftp.ncbi.nlm.nih.gov/genomes/all/GCF/000/186/005/GCF_000186005.1_ASM18600v1
Polaromonas naphthalenivorans CJ2	Bacteria;Pseudomonadota;Betaproteobacteria	CJ2	SAMN02598302	PRJNA13418	GCA_000015505.1	Complete	5.36614	61.6566	chromosome:NC_008781.1/CP000529.1; plasmid pPNAP01:NC_008757.1/CP000530.1; plasmid pPNAP02:NC_008758.1/CP000531.1; plasmid pPNAP03:NC_008759.1/CP000532.1; plasmid pPNAP04:NC_008760.1/CP000533.1; plasmid pPNAP05:NC_008761.1/CP000534.1; plasmid pPNAP06:NC_008762.1/CP000535.1; plasmid pPNAP07:NC_008763.1/CP000536.1; plasmid pPNAP08:NC_008764.1/CP000537.1		9	4979	2007-01-04T00:00:00Z	ftp://ftp.ncbi.nlm.nih.gov/genomes/all/GCA/000/015/505/GCA_000015505.1_ASM1550v1	ftp://ftp.ncbi.nlm.nih.gov/genomes/all/GCF/000/015/505/GCF_000015505.1_ASM1550v1
Citrobacter rodentium NBRC 105723 = DSM 16636	Bacteria;Pseudomonadota;Gammaproteobacteria	DSM 16636	SAMN21155799	PRJNA759082	GCA_021278985.1	Complete	5.38114	54.6051	chromosome:NZ_CP082833.1/CP082833.1; plasmid pCRTS:NZ_CP082834.1/CP082834.1		2	4795	2021-12-23T00:00:00Z	ftp://ftp.ncbi.nlm.nih.gov/genomes/all/GCA/021/278/985/GCA_021278985.1_ASM2127898v1	ftp://ftp.ncbi.nlm.nih.gov/genomes/all/GCF/021/278/985/GCF_021278985.1_ASM2127898v1
Deinococcus geothermalis DSM 11300	Bacteria;Terrabacteria group;Deinococcota	DSM 11300	SAMN02598303	PRJNA13423	GCA_000196275.1	Complete	3.24702	66.4409	chromosome:NC_008025.1/CP000359.1; plasmid pDGEO01:NC_008010.2/CP000358.2; plasmid pDGEO02:NC_009939.1/CP000856.1		3	3031	2006-05-04T00:00:00Z	ftp://ftp.ncbi.nlm.nih.gov/genomes/all/GCA/000/196/275/GCA_000196275.1_ASM19627v1	ftp://ftp.ncbi.nlm.nih.gov/genomes/all/GCF/000/196/275/GCF_000196275.1_ASM19627v1
Desulforamulus reducens MI-1	Bacteria;Terrabacteria group;Bacillota	MI-1	SAMN02598304	PRJNA13424	GCA_000016165.1	Complete	3.6081	42.3	chromosome:NC_009253.1/CP000612.1		1	3454	2007-03-24T00:00:00Z	ftp://ftp.ncbi.nlm.nih.gov/genomes/all/GCA/000/016/165/GCA_000016165.1_ASM1616v1	ftp://ftp.ncbi.nlm.nih.gov/genomes/all/GCF/000/016/165/GCF_000016165.1_ASM1616v1
Helicobacter mustelae	Bacteria;Campylobacterota;Epsilonproteobacteria	NCTC12198	SAMEA44549668	PRJEB6403	GCA_900476215.1	Complete	1.57661	42.5	chromosome 1:NZ_LS483446.1/LS483446.1		1	1387	2018-06-17T00:00:00Z	ftp://ftp.ncbi.nlm.nih.gov/genomes/all/GCA/900/476/215/GCA_900476215.1_51342_F02	ftp://ftp.ncbi.nlm.nih.gov/genomes/all/GCF/900/476/215/GCF_900476215.1_51342_F02
Heliomicrobium modesticaldum Ice1	Bacteria;Terrabacteria group;Bacillota	Ice1; ATCC 51547	SAMN02602985	PRJNA13427	GCA_000019165.1	Complete	3.07541	57	chromosome:NC_010337.2/CP000930.2		1	2684	2008-02-11T00:00:00Z	ftp://ftp.ncbi.nlm.nih.gov/genomes/all/GCA/000/019/165/GCA_000019165.1_ASM1916v1	ftp://ftp.ncbi.nlm.nih.gov/genomes/all/GCF/000/019/165/GCF_000019165.1_ASM1916v1
Listeria ivanovii subsp. ivanovii	Bacteria;Terrabacteria group;Bacillota	WSLC 3010	SAMN02953497	PRJNA257573	GCA_000763515.1	Complete	2.91955	37.2	chromosome:NZ_CP009577.1/CP009577.1		1	2736	2014-10-06T00:00:00Z	ftp://ftp.ncbi.nlm.nih.gov/genomes/all/GCA/000/763/515/GCA_000763515.1_ASM76351v1	ftp://ftp.ncbi.nlm.nih.gov/genomes/all/GCF/000/763/515/GCF_000763515.1_ASM76351v1
Listeria seeligeri serovar 1/2b str. SLCC3954	Bacteria;Terrabacteria group;Bacillota	SLCC3954	SAMEA2272547	PRJEA41123	GCA_000027145.1	Complete	2.79764	37.4	chromosome:NC_013891.1/FN557490.1		1	2665	2010-02-18T00:00:00Z	ftp://ftp.ncbi.nlm.nih.gov/genomes/all/GCA/000/027/145/GCA_000027145.1_ASM2714v1	ftp://ftp.ncbi.nlm.nih.gov/genomes/all/GCF/000/027/145/GCF_000027145.1_ASM2714v1
Listeria welshimeri	Bacteria;Terrabacteria group;Bacillota	NCTC11857	SAMEA4534872	PRJEB6403	GCA_900187315.1	Complete	2.81414	36.4	chromosome 1:NZ_LT906444.1/LT906444.1		1	2738	2017-08-15T00:00:00Z	ftp://ftp.ncbi.nlm.nih.gov/genomes/all/GCA/900/187/315/GCA_900187315.1_52087_C01	ftp://ftp.ncbi.nlm.nih.gov/genomes/all/GCF/900/187/315/GCF_900187315.1_52087_C01
Nodularia spumigena UHCC 0039	Bacteria;Terrabacteria group;Cyanobacteriota/Melainabacteria group	UHCC 0039	SAMN05967630	PRJNA352241	GCA_003054475.1	Complete	5.38661	41.264	chromosome:NZ_CP020114.1/CP020114.1; plasmid pUHCC0039a:NZ_CP020115.1/CP020115.1		2	4492	2018-04-17T00:00:00Z		ftp://ftp.ncbi.nlm.nih.gov/genomes/all/GCF/003/054/475/GCF_003054475.1_ASM305447v1
Pseudoalteromonas tunicata	Bacteria;Pseudomonadota;Gammaproteobacteria	D2	SAMN09780820	PRJNA485019	GCA_003568825.1	Complete	4.96752	39.9011	chromosome 1:NZ_CP031961.1/CP031961.1; chromosome 2:NZ_CP031962.1/CP031962.1		2	4157	2018-09-04T00:00:00Z		ftp://ftp.ncbi.nlm.nih.gov/genomes/all/GCF/003/568/825/GCF_003568825.1_ASM356882v1
Pyrolobus fumarii 1A	Archaea;TACK group;Thermoproteota	1A	SAMN02232047	PRJNA48579	GCA_000223395.1	Complete	1.84327	54.9	chromosome:NC_015931.1/CP002838.1		1	1934	2011-08-12T00:00:00Z	ftp://ftp.ncbi.nlm.nih.gov/genomes/all/GCA/000/223/395/GCA_000223395.1_ASM22339v1	ftp://ftp.ncbi.nlm.nih.gov/genomes/all/GCF/000/223/395/GCF_000223395.1_ASM22339v1
Roseiflexus castenholzii DSM 13941	Bacteria;Terrabacteria group;Chloroflexota	DSM 13941	SAMN02598306	PRJNA13462	GCA_000017805.1	Complete	5.7233	60.7	chromosome:NC_009767.1/CP000804.1		1	4503	2007-08-23T00:00:00Z	ftp://ftp.ncbi.nlm.nih.gov/genomes/all/GCA/000/017/805/GCA_000017805.1_ASM1780v1	ftp://ftp.ncbi.nlm.nih.gov/genomes/all/GCF/000/017/805/GCF_000017805.1_ASM1780v1
Caldicellulosiruptor saccharolyticus DSM 8903	Bacteria;Terrabacteria group;Bacillota	DSM 8903	SAMN00623033	PRJNA13466	GCA_000016545.1	Complete	2.97027	35.3	chromosome:NC_009437.1/CP000679.1		1	2706	2007-04-19T00:00:00Z	ftp://ftp.ncbi.nlm.nih.gov/genomes/all/GCA/000/016/545/GCA_000016545.1_ASM1654v1	ftp://ftp.ncbi.nlm.nih.gov/genomes/all/GCF/000/016/545/GCF_000016545.1_ASM1654v1
Edwardsiella ictaluri	Bacteria;Pseudomonadota;Gammaproteobacteria	S07-698	SAMN08930813	PRJNA450136	GCA_003074995.2	Complete	3.84424	57.383	chromosome:NZ_CP084521.1/CP084521.1; plasmid pEI-A07-698-1:NZ_CP084522.1/CP084522.1; plasmid pEI-A07-698-2:NZ_CP084523.1/CP084523.1		3	3272	2021-10-01T00:00:00Z		ftp://ftp.ncbi.nlm.nih.gov/genomes/all/GCF/003/074/995/GCF_003074995.2_ASM307499v2
Neisseria lactamica	Bacteria;Pseudomonadota;Betaproteobacteria	M17106	SAMN09704838	PRJNA428178	GCA_003351565.1	Complete	2.20022	52.6	chromosome:NZ_CP031253.1/CP031253.1		1	2094	2018-08-01T00:00:00Z		ftp://ftp.ncbi.nlm.nih.gov/genomes/all/GCF/003/351/565/GCF_003351565.1_ASM335156v1
Nitrobacter hamburgensis X14	Bacteria;Pseudomonadota;Alphaproteobacteria	X14	SAMN02598307	PRJNA13473	GCA_000013885.1	Complete	5.01152	61.6047	chromosome:NC_007964.1/CP000319.1; plasmid 1:NC_007959.1/CP000320.1; plasmid 2:NC_007960.1/CP000321.1; plasmid 3:NC_007961.1/CP000322.1		4	4457	2006-04-11T00:00:00Z	ftp://ftp.ncbi.nlm.nih.gov/genomes/all/GCA/000/013/885/GCA_000013885.1_ASM1388v1	ftp://ftp.ncbi.nlm.nih.gov/genomes/all/GCF/000/013/885/GCF_000013885.1_ASM1388v1
Nitrobacter winogradskyi Nb-255	Bacteria;Pseudomonadota;Alphaproteobacteria	Nb-255	SAMN02598308	PRJNA13474	GCA_000012725.1	Complete	3.40209	62	chromosome:NC_007406.1/CP000115.1		1	3047	2005-09-12T00:00:00Z	ftp://ftp.ncbi.nlm.nih.gov/genomes/all/GCA/000/012/725/GCA_000012725.1_ASM1272v1	ftp://ftp.ncbi.nlm.nih.gov/genomes/all/GCF/000/012/725/GCF_000012725.1_ASM1272v1
Erythrobacter litoralis	Bacteria;Pseudomonadota;Alphaproteobacteria	DSM 8509	SAMN05601187	PRJNA339618	GCA_001719165.1	Complete	3.25135	65.2	chromosome:NZ_CP017057.1/CP017057.1		1	3057	2016-09-06T00:00:00Z		ftp://ftp.ncbi.nlm.nih.gov/genomes/all/GCF/001/719/165/GCF_001719165.1_ASM171916v1
Parabacteroides distasonis	Bacteria;FCB group;Bacteroidetes/Chlorobi group	FDAARGOS_615	SAMN11056330	PRJNA231221	GCA_012273055.1	Chromosome	5.11278	45.0981	chromosome:NZ_CP050956.1/CP050956.1; plasmid unnamed1:NZ_CP050955.1/CP050955.1		2	4076	2020-04-12T00:00:00Z	ftp://ftp.ncbi.nlm.nih.gov/genomes/all/GCA/012/273/055/GCA_012273055.1_ASM1227305v1	ftp://ftp.ncbi.nlm.nih.gov/genomes/all/GCF/012/273/055/GCF_012273055.1_ASM1227305v1
Bifidobacterium breve	Bacteria;Terrabacteria group;Actinomycetota	BR3	SAMN03271681	PRJNA270903	GCA_001281425.1	Complete	2.42601	59.1056	chromosome:NZ_CP010413.1/CP010413.1; plasmid pBR3:NZ_CP010414.1/CP010414.1		2	2038	2015-09-14T00:00:00Z		ftp://ftp.ncbi.nlm.nih.gov/genomes/all/GCF/001/281/425/GCF_001281425.1_ASM128142v1
Psychroflexus torquis ATCC 700755	Bacteria;FCB group;Bacteroidetes/Chlorobi group	ATCC 700755	SAMN02603919	PRJNA13542	GCA_000153485.2	Complete	4.32183	34.5	chromosome:NC_018721.1/CP003879.1		1	3579	2012-10-09T00:00:00Z	ftp://ftp.ncbi.nlm.nih.gov/genomes/all/GCA/000/153/485/GCA_000153485.2_ASM15348v2	ftp://ftp.ncbi.nlm.nih.gov/genomes/all/GCF/000/153/485/GCF_000153485.2_ASM15348v2
Clostridium ljungdahlii DSM 13528	Bacteria;Terrabacteria group;Bacillota	DSM 13528	SAMN02603159	PRJNA13492	GCA_000143685.1	Complete	4.63007	31.1	chromosome:NC_014328.1/CP001666.1		1	4156	2010-07-12T00:00:00Z	ftp://ftp.ncbi.nlm.nih.gov/genomes/all/GCA/000/143/685/GCA_000143685.1_ASM14368v1	ftp://ftp.ncbi.nlm.nih.gov/genomes/all/GCF/000/143/685/GCF_000143685.1_ASM14368v1
Bermanella marisrubri	Bacteria;Pseudomonadota;Gammaproteobacteria	RED65	SAMN14559901	PRJNA622823	GCA_012295615.1	Complete	3.55039	43.9537	chromosome:NZ_CP051183.1/CP051183.1; plasmid pBma45:NZ_CP051184.1/CP051184.1		2	3227	2020-04-15T00:00:00Z	ftp://ftp.ncbi.nlm.nih.gov/genomes/all/GCA/012/295/615/GCA_012295615.1_ASM1229561v1	ftp://ftp.ncbi.nlm.nih.gov/genomes/all/GCF/012/295/615/GCF_012295615.1_ASM1229561v1
Croceibacter atlanticus HTCC2559	Bacteria;FCB group;Bacteroidetes/Chlorobi group	HTCC2559	SAMN02603922	PRJNA13570	GCA_000196315.1	Complete	2.95296	33.9	chromosome:NC_014230.1/CP002046.1		1	2665	2010-06-09T00:00:00Z	ftp://ftp.ncbi.nlm.nih.gov/genomes/all/GCA/000/196/315/GCA_000196315.1_ASM19631v1	ftp://ftp.ncbi.nlm.nih.gov/genomes/all/GCF/000/196/315/GCF_000196315.1_ASM19631v1
Candidatus Blochmannia pennsylvanicus str. BPEN	Bacteria;Pseudomonadota;Gammaproteobacteria	BPEN	SAMN02603465	PRJNA13875	GCA_000011745.1	Complete	0.791654	29.6	chromosome:NC_007292.1/CP000016.1		1	610	2005-08-04T00:00:00Z	ftp://ftp.ncbi.nlm.nih.gov/genomes/all/GCA/000/011/745/GCA_000011745.1_ASM1174v1	ftp://ftp.ncbi.nlm.nih.gov/genomes/all/GCF/000/011/745/GCF_000011745.1_ASM1174v1
Shewanella loihica PV-4	Bacteria;Pseudomonadota;Gammaproteobacteria	PV-4	SAMN00623064	PRJNA13906	GCA_000016065.1	Complete	4.60259	53.7	chromosome:NC_009092.1/CP000606.1		1	3895	2007-03-07T00:00:00Z	ftp://ftp.ncbi.nlm.nih.gov/genomes/all/GCA/000/016/065/GCA_000016065.1_ASM1606v1	ftp://ftp.ncbi.nlm.nih.gov/genomes/all/GCF/000/016/065/GCF_000016065.1_ASM1606v1
Sphingopyxis alaskensis RB2256	Bacteria;Pseudomonadota;Alphaproteobacteria	RB2256	SAMN02598319	PRJNA13907	GCA_000013985.1	Complete	3.37371	65.4569	chromosome:NC_008048.1/CP000356.1; plasmid F plasmid:NC_008036.1/CP000357.1		2	3209	2006-05-18T00:00:00Z	ftp://ftp.ncbi.nlm.nih.gov/genomes/all/GCA/000/013/985/GCA_000013985.1_ASM1398v1	ftp://ftp.ncbi.nlm.nih.gov/genomes/all/GCF/000/013/985/GCF_000013985.1_ASM1398v1
Rhodoferax ferrireducens T118	Bacteria;Pseudomonadota;Betaproteobacteria	DSM 15236	SAMN02598320	PRJNA13908	GCA_000013605.1	Complete	4.96978	59.6151	chromosome:NC_007908.1/CP000267.1; plasmid unnamed1:NC_007901.1/CP000268.1		2	4498	2006-03-10T00:00:00Z	ftp://ftp.ncbi.nlm.nih.gov/genomes/all/GCA/000/013/605/GCA_000013605.1_ASM1360v1	ftp://ftp.ncbi.nlm.nih.gov/genomes/all/GCF/000/013/605/GCF_000013605.1_ASM1360v1
Nitrosospira multiformis ATCC 25196	Bacteria;Pseudomonadota;Betaproteobacteria	ATCC 25196	SAMN02598322	PRJNA13912	GCA_000196355.1	Complete	3.23431	53.835	chromosome:NC_007614.1/CP000103.1; plasmid 1:NC_007615.1/CP000104.1; plasmid 2:NC_007616.1/CP000105.1; plasmid 3:NC_007617.1/CP000106.1		4	2802	2005-11-15T00:00:00Z	ftp://ftp.ncbi.nlm.nih.gov/genomes/all/GCA/000/196/355/GCA_000196355.1_ASM19635v1	ftp://ftp.ncbi.nlm.nih.gov/genomes/all/GCF/000/196/355/GCF_000196355.1_ASM19635v1
Nitrosomonas eutropha C91	Bacteria;Pseudomonadota;Betaproteobacteria	C91	SAMN02598323	PRJNA13913	GCA_000014765.1	Complete	2.78182	48.5544	chromosome:NC_008344.1/CP000450.1; plasmid p1:NC_008341.1/CP000451.1; plasmid p2:NC_008342.1/CP000452.1		3	2567	2006-09-13T00:00:00Z	ftp://ftp.ncbi.nlm.nih.gov/genomes/all/GCA/000/014/765/GCA_000014765.1_ASM1476v1	ftp://ftp.ncbi.nlm.nih.gov/genomes/all/GCF/000/014/765/GCF_000014765.1_ASM1476v1
Ignicoccus hospitalis KIN4/I	Archaea;TACK group;Thermoproteota	KIN4/I	SAMN02598324	PRJNA13914	GCA_000017945.1	Complete	1.29754	56.5	chromosome:NC_009776.1/CP000816.1		1	1468	2007-08-29T00:00:00Z	ftp://ftp.ncbi.nlm.nih.gov/genomes/all/GCA/000/017/945/GCA_000017945.1_ASM1794v1	ftp://ftp.ncbi.nlm.nih.gov/genomes/all/GCF/000/017/945/GCF_000017945.1_ASM1794v1
Psychrobacter cryohalolentis	Bacteria;Pseudomonadota;Gammaproteobacteria	FDAARGOS_308	SAMN06173321	PRJNA231221	GCA_002208765.2	Complete	3.10865	42.247	chromosome:NZ_CP022043.2/CP022043.2; plasmid unnamed1:NZ_CP022042.2/CP022042.2		2	2516	2017-06-27T00:00:00Z		ftp://ftp.ncbi.nlm.nih.gov/genomes/all/GCF/002/208/765/GCF_002208765.2_ASM220876v2
Sulfolobus acidocaldarius	Archaea;TACK group;Thermoproteota	DG1	SAMN06562949	PRJNA378849	GCA_002215565.1	Complete	2.22585	36.7	chromosome:NZ_CP020364.1/CP020364.1		1	2283	2017-07-06T00:00:00Z		ftp://ftp.ncbi.nlm.nih.gov/genomes/all/GCF/002/215/565/GCF_002215565.1_ASM221556v1
Methanosphaera stadtmanae	Archaea;Euryarchaeota;Methanomada group	MGYG-HGUT-02164	SAMEA5851668	PRJEB33885	GCA_902384015.1	Complete	1.7674	27.6	chromosome 1:NZ_LR698975.1/LR698975.1		1	1541	2019-08-09T00:00:00Z	ftp://ftp.ncbi.nlm.nih.gov/genomes/all/GCA/902/384/015/GCA_902384015.1_UHGG_MGYG-HGUT-02164	ftp://ftp.ncbi.nlm.nih.gov/genomes/all/GCF/902/384/015/GCF_902384015.1_UHGG_MGYG-HGUT-02164
Pyrobaculum arsenaticum DSM 13514	Archaea;TACK group;Thermoproteota	DSM 13514	SAMN02598330	PRJNA15582	GCA_000016385.1	Complete	2.12108	55.1	chromosome:NC_009376.1/CP000660.1		1	2411	2007-04-16T00:00:00Z	ftp://ftp.ncbi.nlm.nih.gov/genomes/all/GCA/000/016/385/GCA_000016385.1_ASM1638v1	ftp://ftp.ncbi.nlm.nih.gov/genomes/all/GCF/000/016/385/GCF_000016385.1_ASM1638v1
Staphylococcus saprophyticus	Bacteria;Terrabacteria group;Bacillota	1A	SAMN09710868	PRJNA482667	GCA_007814115.1	Complete	2.63579	33.2151	chromosome:NZ_CP031196.1/CP031196.1; plasmid unnamed1:NZ_CP031197.1/CP031197.1		2	2466	2019-08-01T00:00:00Z		ftp://ftp.ncbi.nlm.nih.gov/genomes/all/GCF/007/814/115/GCF_007814115.1_ASM781411v1
Pseudothermotoga lettingae TMO	Bacteria;Thermotogota;Thermotogae	TMO	SAMN02598331	PRJNA15644	GCA_000017865.1	Complete	2.13534	38.7	chromosome:NC_009828.1/CP000812.1		1	2078	2007-09-18T00:00:00Z	ftp://ftp.ncbi.nlm.nih.gov/genomes/all/GCA/000/017/865/GCA_000017865.1_ASM1786v1	ftp://ftp.ncbi.nlm.nih.gov/genomes/all/GCF/000/017/865/GCF_000017865.1_ASM1786v1
Pyrobaculum neutrophilum V24Sta	Archaea;TACK group;Thermoproteota	V24Sta	SAMN02598332	PRJNA15645	GCA_000019805.1	Complete	1.76982	59.9	chromosome:NC_010525.1/CP001014.1		1	2003	2008-03-27T00:00:00Z	ftp://ftp.ncbi.nlm.nih.gov/genomes/all/GCA/000/019/805/GCA_000019805.1_ASM1980v1	ftp://ftp.ncbi.nlm.nih.gov/genomes/all/GCF/000/019/805/GCF_000019805.1_ASM1980v1
Gimesia maris	Bacteria;PVC group;Planctomycetota	CA11	SAMN10954008	PRJNA485700	GCA_007747015.1	Complete	7.62689	50.3	chromosome:NZ_CP036353.1/CP036353.1		1	5712	2019-07-31T00:00:00Z		ftp://ftp.ncbi.nlm.nih.gov/genomes/all/GCF/007/747/015/GCF_007747015.1_ASM774701v1
Weizmannia coagulans DSM 1 = ATCC 7050	Bacteria;Terrabacteria group;Bacillota	ATCC 7050	SAMN03120846	PRJNA238056	GCA_000832905.1	Complete	3.367	46.9	chromosome:NZ_CP009709.1/CP009709.1		1	3057	2015-02-05T00:00:00Z	ftp://ftp.ncbi.nlm.nih.gov/genomes/all/GCA/000/832/905/GCA_000832905.1_ASM83290v1	ftp://ftp.ncbi.nlm.nih.gov/genomes/all/GCF/000/832/905/GCF_000832905.1_ASM83290v1
Solidesulfovibrio magneticus RS-1	Bacteria;Thermodesulfobacteriota;Desulfovibrionia	RS-1	SAMD00060954	PRJDA32105	GCA_000010665.1	Complete	5.31562	62.7043	chromosome:NC_012796.1/AP010904.1; plasmid pDMC1:NC_012797.1/AP010905.1; plasmid pDMC2:NC_012795.1/AP010906.1		3	4586	2009-06-11T00:00:00Z	ftp://ftp.ncbi.nlm.nih.gov/genomes/all/GCA/000/010/665/GCA_000010665.1_ASM1066v1	ftp://ftp.ncbi.nlm.nih.gov/genomes/all/GCF/000/010/665/GCF_000010665.1_ASM1066v1
Mycobacteroides abscessus	Bacteria;Terrabacteria group;Actinomycetota	GZ002	SAMN10391661	PRJNA504433	GCA_004028015.1	Complete	5.08243	64.1138	chromosome:NZ_CP034181.1/CP034181.1; plasmid pMabS_GZ002:NZ_CP034180.1/CP034180.1		2	4927	2019-01-16T00:00:00Z		ftp://ftp.ncbi.nlm.nih.gov/genomes/all/GCF/004/028/015/GCF_004028015.1_ASM402801v1
Shewanella violacea DSS12	Bacteria;Pseudomonadota;Gammaproteobacteria	DSS12	SAMD00060963	PRJDA34739	GCA_000091325.1	Complete	4.9621	44.7	chromosome:NC_014012.1/AP011177.1		1	3895	2010-04-01T23:08:00Z	ftp://ftp.ncbi.nlm.nih.gov/genomes/all/GCA/000/091/325/GCA_000091325.1_ASM9132v1	ftp://ftp.ncbi.nlm.nih.gov/genomes/all/GCF/000/091/325/GCF_000091325.1_ASM9132v1
Herbaspirillum seropedicae	Bacteria;Pseudomonadota;Betaproteobacteria	AU13965	SAMN10532542	PRJNA508889	GCA_006378125.1	Complete	5.39297	63.0936	chromosome:NZ_CP034395.1/CP034395.1; plasmid unnamed:NZ_CP034394.1/CP034394.1		2	4705	2019-06-19T00:00:00Z		ftp://ftp.ncbi.nlm.nih.gov/genomes/all/GCF/006/378/125/GCF_006378125.1_ASM637812v1
Cupriavidus taiwanensis LMG 19424	Bacteria;Pseudomonadota;Betaproteobacteria	LMG 19424	SAMEA3138280	PRJNA15733	GCA_000069785.1	Chromosome	6.47652	66.9835	chromosome 1:NC_010528.1/CU633749.1; chromosome 2:NC_010530.1/CU633750.1; plasmid pRALTA:NC_010529.1/CU633751.1		3	5695	2008-03-26T00:00:00Z	ftp://ftp.ncbi.nlm.nih.gov/genomes/all/GCA/000/069/785/GCA_000069785.1_ASM6978v1	ftp://ftp.ncbi.nlm.nih.gov/genomes/all/GCF/000/069/785/GCF_000069785.1_ASM6978v1
Alkalilimnicola ehrlichii MLHE-1	Bacteria;Pseudomonadota;Gammaproteobacteria	MLHE-1	SAMN02598349	PRJNA15763	GCA_000014785.1	Complete	3.27594	67.5	chromosome:NC_008340.1/CP000453.1		1	2873	2006-09-12T00:00:00Z	ftp://ftp.ncbi.nlm.nih.gov/genomes/all/GCA/000/014/785/GCA_000014785.1_ASM1478v1	ftp://ftp.ncbi.nlm.nih.gov/genomes/all/GCF/000/014/785/GCF_000014785.1_ASM1478v1
Mycolicibacterium vanbaalenii PYR-1	Bacteria;Terrabacteria group;Actinomycetota	PYR-1	SAMN02598347	PRJNA15761	GCA_000015305.1	Complete	6.49186	67.8	chromosome:NC_008726.1/CP000511.1		1	6027	2006-12-27T00:00:00Z	ftp://ftp.ncbi.nlm.nih.gov/genomes/all/GCA/000/015/305/GCA_000015305.1_ASM1530v1	ftp://ftp.ncbi.nlm.nih.gov/genomes/all/GCF/000/015/305/GCF_000015305.1_ASM1530v1
Natronomonas pharaonis DSM 2160	Archaea;Euryarchaeota;Stenosarchaea group	Gabara	SAMEA3138222	PRJNA15742	GCA_000026045.1	Complete	2.7497	63.0807	chromosome:NC_007426.1/CR936257.1; plasmid PL23:NC_007428.1/CR936259.1; plasmid PL131:NC_007427.1/CR936258.1		3	2789	2005-09-28T00:00:00Z	ftp://ftp.ncbi.nlm.nih.gov/genomes/all/GCA/000/026/045/GCA_000026045.1_ASM2604v1	ftp://ftp.ncbi.nlm.nih.gov/genomes/all/GCF/000/026/045/GCF_000026045.1_ASM2604v1
Methanothrix thermoacetophila PT	Archaea;Euryarchaeota;Stenosarchaea group	PT	SAMN02598350	PRJNA15765	GCA_000014945.1	Complete	1.87947	53.5	chromosome:NC_008553.1/CP000477.1		1	1743	2006-10-25T00:00:00Z	ftp://ftp.ncbi.nlm.nih.gov/genomes/all/GCA/000/014/945/GCA_000014945.1_ASM1494v1	ftp://ftp.ncbi.nlm.nih.gov/genomes/all/GCF/000/014/945/GCF_000014945.1_ASM1494v1
Halorhodospira halophila SL1	Bacteria;Pseudomonadota;Gammaproteobacteria	SL1	SAMN00623046	PRJNA15767	GCA_000015585.1	Complete	2.67845	68	chromosome:NC_008789.1/CP000544.1		1	2429	2007-01-10T00:00:00Z	ftp://ftp.ncbi.nlm.nih.gov/genomes/all/GCA/000/015/585/GCA_000015585.1_ASM1558v1	ftp://ftp.ncbi.nlm.nih.gov/genomes/all/GCF/000/015/585/GCF_000015585.1_ASM1558v1
Candidatus Koribacter versatilis Ellin345	Bacteria;Acidobacteriota;Terriglobia	Ellin345	SAMN02598354	PRJNA15771	GCA_000014005.1	Complete	5.65037	58.4	chromosome:NC_008009.1/CP000360.1		1	4891	2006-05-04T00:00:00Z	ftp://ftp.ncbi.nlm.nih.gov/genomes/all/GCA/000/014/005/GCA_000014005.1_ASM1400v1	ftp://ftp.ncbi.nlm.nih.gov/genomes/all/GCF/000/014/005/GCF_000014005.1_ASM1400v1
Hahella chejuensis KCTC 2396	Bacteria;Pseudomonadota;Gammaproteobacteria	KCTC 2396	SAMN02603483	PRJNA16064	GCA_000012985.1	Complete	7.21527	53.9	chromosome:NC_007645.1/CP000155.1		1	6259	2005-12-14T00:00:00Z	ftp://ftp.ncbi.nlm.nih.gov/genomes/all/GCA/000/012/985/GCA_000012985.1_ASM1298v1	ftp://ftp.ncbi.nlm.nih.gov/genomes/all/GCF/000/012/985/GCF_000012985.1_ASM1298v1
Geotalea uraniireducens Rf4	Bacteria;Thermodesulfobacteriota;Desulfuromonadia	Rf4	SAMN02598352	PRJNA15768	GCA_000016745.1	Complete	5.13636	54.2	chromosome:NC_009483.1/CP000698.1		1	4457	2007-05-11T00:00:00Z	ftp://ftp.ncbi.nlm.nih.gov/genomes/all/GCA/000/016/745/GCA_000016745.1_ASM1674v1	ftp://ftp.ncbi.nlm.nih.gov/genomes/all/GCF/000/016/745/GCF_000016745.1_ASM1674v1
Paenibacillus polymyxa	Bacteria;Terrabacteria group;Bacillota	ZF129	SAMN11890480	PRJNA545384	GCA_006274405.1	Complete	5.82055	45.3366	chromosome:NZ_CP040829.1/CP040829.1; plasmid pAP1:NZ_CP040830.1/CP040830.1; plasmid pAP2:NZ_CP040831.1/CP040831.1		3	4915	2019-06-12T00:00:00Z		ftp://ftp.ncbi.nlm.nih.gov/genomes/all/GCF/006/274/405/GCF_006274405.1_ASM627440v1
Leuconostoc citreum	Bacteria;Terrabacteria group;Bacillota	CBA3621	SAMN11843662	PRJNA544551	GCA_007954785.1	Complete	1.90325	38.9138	chromosome:NZ_CP042410.1/CP042410.1; plasmid unnamed:NZ_CP042411.1/CP042411.1		2	1844	2019-08-11T00:00:00Z		ftp://ftp.ncbi.nlm.nih.gov/genomes/all/GCF/007/954/785/GCF_007954785.1_ASM795478v1
Alkaliphilus oremlandii OhILAs	Bacteria;Terrabacteria group;Bacillota	OhILAs	SAMN00623039	PRJNA16083	GCA_000018325.1	Complete	3.12356	36.3	chromosome:NC_009922.1/CP000853.1		1	2924	2007-10-11T00:00:00Z	ftp://ftp.ncbi.nlm.nih.gov/genomes/all/GCA/000/018/325/GCA_000018325.1_ASM1832v1	ftp://ftp.ncbi.nlm.nih.gov/genomes/all/GCF/000/018/325/GCF_000018325.1_ASM1832v1
Flavobacterium johnsoniae UW101	Bacteria;FCB group;Bacteroidetes/Chlorobi group	UW101; ATCC 17061	SAMN02598357	PRJNA16082	GCA_000016645.1	Complete	6.09687	34.1	chromosome:NC_009441.1/CP000685.1		1	5140	2007-05-01T00:00:00Z	ftp://ftp.ncbi.nlm.nih.gov/genomes/all/GCA/000/016/645/GCA_000016645.1_ASM1664v1	ftp://ftp.ncbi.nlm.nih.gov/genomes/all/GCF/000/016/645/GCF_000016645.1_ASM1664v1
Collimonas fungivorans	Bacteria;Pseudomonadota;Betaproteobacteria	Ter6	SAMN04195674	PRJNA299268	GCA_001584145.1	Complete	5.59973	59	chromosome:NZ_CP013232.1/CP013232.1		1	4849	2016-03-09T00:00:00Z		ftp://ftp.ncbi.nlm.nih.gov/genomes/all/GCF/001/584/145/GCF_001584145.1_ASM158414v1
Legionella longbeachae NSW150	Bacteria;Pseudomonadota;Gammaproteobacteria	NSW150	SAMEA2272007	PRJEA39579	GCA_000091785.1	Complete	4.14916	37.119	chromosome:NC_013861.1/FN650140.1; plasmid pLLO:NC_014544.1/FN650141.1		2	3468	2010-02-13T00:00:00Z	ftp://ftp.ncbi.nlm.nih.gov/genomes/all/GCA/000/091/785/GCA_000091785.1_ASM9178v1	ftp://ftp.ncbi.nlm.nih.gov/genomes/all/GCF/000/091/785/GCF_000091785.1_ASM9178v1
Acidothermus cellulolyticus 11B	Bacteria;Terrabacteria group;Actinomycetota	11B; ATCC 43068	SAMN02598358	PRJNA16097	GCA_000015025.1	Complete	2.44354	66.9	chromosome:NC_008578.1/CP000481.1		1	2118	2006-11-09T00:00:00Z	ftp://ftp.ncbi.nlm.nih.gov/genomes/all/GCA/000/015/025/GCA_000015025.1_ASM1502v1	ftp://ftp.ncbi.nlm.nih.gov/genomes/all/GCF/000/015/025/GCF_000015025.1_ASM1502v1
Zobellia galactanivorans	Bacteria;FCB group;Bacteroidetes/Chlorobi group	DsiJT	SAMEA3315864	PRJEB8976	GCA_000973105.1	Complete	5.52171	42.8	chromosome:NC_015844.1/FP476056.1		1	4422	2011-07-10T00:00:00Z	ftp://ftp.ncbi.nlm.nih.gov/genomes/all/GCA/000/973/105/GCA_000973105.1_ASM97310v1	ftp://ftp.ncbi.nlm.nih.gov/genomes/all/GCF/000/973/105/GCF_000973105.1_ASM97310v1
Yersinia mollaretii ATCC 43969	Bacteria;Pseudomonadota;Gammaproteobacteria	ATCC 43969	SAMN15015919	PRJNA635101	GCA_013282725.1	Complete	4.60353	49.1	chromosome:NZ_CP054043.1/CP054043.1		1	3937	2020-06-06T00:00:00Z	ftp://ftp.ncbi.nlm.nih.gov/genomes/all/GCA/013/282/725/GCA_013282725.1_ASM1328272v1	ftp://ftp.ncbi.nlm.nih.gov/genomes/all/GCF/013/282/725/GCF_013282725.1_ASM1328272v1
Yersinia intermedia	Bacteria;Pseudomonadota;Gammaproteobacteria	FDAARGOS_730	SAMN11056445	PRJNA231221	GCA_009730055.1	Complete	4.92891	47.6	chromosome:NZ_CP046293.1/CP046293.1		1	4335	2019-12-05T00:00:00Z		ftp://ftp.ncbi.nlm.nih.gov/genomes/all/GCF/009/730/055/GCF_009730055.1_ASM973005v1
Salinibacter ruber	Bacteria;FCB group;Bacteroidetes/Chlorobi group	P18	SAMN09375025	PRJNA474853	GCA_003491185.1	Complete	3.73992	66.2	chromosome:NZ_CP030356.1/CP030356.1		1	3026	2018-09-07T00:00:00Z		ftp://ftp.ncbi.nlm.nih.gov/genomes/all/GCF/003/491/185/GCF_003491185.1_ASM349118v1
Burkholderia dolosa AU0158	Bacteria;Pseudomonadota;Betaproteobacteria	AU0158	SAMN03144971	PRJNA235220	GCA_000959505.1	Complete	6.40909	67.0353	chromosome 1:NZ_CP009795.1/CP009795.1; chromosome 2:NZ_CP009793.1/CP009793.1; chromosome 3:NZ_CP009794.1/CP009794.1		3	5622	2015-03-20T00:00:00Z	ftp://ftp.ncbi.nlm.nih.gov/genomes/all/GCA/000/959/505/GCA_000959505.1_ASM95950v1	ftp://ftp.ncbi.nlm.nih.gov/genomes/all/GCF/000/959/505/GCF_000959505.1_ASM95950v1
Lachnoclostridium phytofermentans ISDg	Bacteria;Terrabacteria group;Bacillota	ISDg	SAMN02598360	PRJNA16184	GCA_000018685.1	Complete	4.84759	35.3	chromosome:NC_010001.1/CP000885.1		1	3976	2007-11-19T00:00:00Z	ftp://ftp.ncbi.nlm.nih.gov/genomes/all/GCA/000/018/685/GCA_000018685.1_ASM1868v1	ftp://ftp.ncbi.nlm.nih.gov/genomes/all/GCF/000/018/685/GCF_000018685.1_ASM1868v1
Psychromonas ingrahamii 37	Bacteria;Pseudomonadota;Gammaproteobacteria	37	SAMN02598361	PRJNA16187	GCA_000015285.1	Complete	4.5596	40.1	chromosome:NC_008709.1/CP000510.1		1	3702	2006-12-22T00:00:00Z	ftp://ftp.ncbi.nlm.nih.gov/genomes/all/GCA/000/015/285/GCA_000015285.1_ASM1528v1	ftp://ftp.ncbi.nlm.nih.gov/genomes/all/GCF/000/015/285/GCF_000015285.1_ASM1528v1
Syntrophus aciditrophicus SB	Bacteria;Thermodesulfobacteriota;Syntrophia	SB	SAMN02603418	PRJNA16258	GCA_000013405.1	Complete	3.1793	51.5	chromosome:NC_007759.1/CP000252.1		1	2854	2006-01-26T00:00:00Z	ftp://ftp.ncbi.nlm.nih.gov/genomes/all/GCA/000/013/405/GCA_000013405.1_ASM1340v1	ftp://ftp.ncbi.nlm.nih.gov/genomes/all/GCF/000/013/405/GCF_000013405.1_ASM1340v1
Ramlibacter tataouinensis TTB310	Bacteria;Pseudomonadota;Betaproteobacteria	TTB310	SAMN02603053	PRJNA16294	GCA_000215705.1	Complete	4.07019	70	chromosome:NC_015677.1/CP000245.1		1	3910	2011-06-03T00:00:00Z	ftp://ftp.ncbi.nlm.nih.gov/genomes/all/GCA/000/215/705/GCA_000215705.1_ASM21570v1	ftp://ftp.ncbi.nlm.nih.gov/genomes/all/GCF/000/215/705/GCF_000215705.1_ASM21570v1
Thermofilum pendens Hrk 5	Archaea;TACK group;Thermoproteota	Hrk 5	SAMN02598366	PRJNA16331	GCA_000015225.1	Complete	1.81339	57.6792	chromosome:NC_008698.1/CP000505.1; plasmid pTPEN01:NC_008696.1/CP000506.1		2	1904	2006-12-18T00:00:00Z	ftp://ftp.ncbi.nlm.nih.gov/genomes/all/GCA/000/015/225/GCA_000015225.1_ASM1522v1	ftp://ftp.ncbi.nlm.nih.gov/genomes/all/GCF/000/015/225/GCF_000015225.1_ASM1522v1
Halothermothrix orenii H 168	Bacteria;Terrabacteria group;Bacillota	H 168	SAMN00623047	PRJNA16377	GCA_000020485.1	Complete	2.57815	37.9	chromosome:NC_011899.1/CP001098.1		1	2401	2009-01-13T00:00:00Z	ftp://ftp.ncbi.nlm.nih.gov/genomes/all/GCA/000/020/485/GCA_000020485.1_ASM2048v1	ftp://ftp.ncbi.nlm.nih.gov/genomes/all/GCF/000/020/485/GCF_000020485.1_ASM2048v1
Polynucleobacter necessarius	Bacteria;Pseudomonadota;Betaproteobacteria	PPGSP1	SAMEA4378219	PRJEB15088	GCA_900096765.1	Complete	1.82558	45.4	chromosome I:NZ_LT615228.1/LT615228.1		1	1743	2017-06-21T00:00:00Z	ftp://ftp.ncbi.nlm.nih.gov/genomes/all/GCA/900/096/765/GCA_900096765.1_PPGSP_Eae1_chr	ftp://ftp.ncbi.nlm.nih.gov/genomes/all/GCF/900/096/765/GCF_900096765.1_PPGSP_Eae1_chr
Deinococcus deserti VCD115	Bacteria;Terrabacteria group;Deinococcota	VCD115	SAMN02603250	PRJNA16691	GCA_000020685.1	Complete	3.85533	62.9751	chromosome:NC_012526.1/CP001114.1; plasmid 1:NC_012527.1/CP001115.1; plasmid 2:NC_012529.1/CP001116.1; plasmid 3:NC_012528.1/CP001117.1		4	3450	2009-04-02T00:00:00Z	ftp://ftp.ncbi.nlm.nih.gov/genomes/all/GCA/000/020/685/GCA_000020685.1_ASM2068v1	ftp://ftp.ncbi.nlm.nih.gov/genomes/all/GCF/000/020/685/GCF_000020685.1_ASM2068v1
Aeromonas hydrophila	Bacteria;Pseudomonadota;Gammaproteobacteria	FDAARGOS_916	SAMN13450446	PRJNA231221	GCA_016026875.1	Complete	4.7337	61.6	chromosome:NZ_CP065651.1/CP065651.1		1	4192	2020-12-14T00:00:00Z	ftp://ftp.ncbi.nlm.nih.gov/genomes/all/GCA/016/026/875/GCA_016026875.1_ASM1602687v1	ftp://ftp.ncbi.nlm.nih.gov/genomes/all/GCF/016/026/875/GCF_016026875.1_ASM1602687v1
Propionibacterium freudenreichii	Bacteria;Terrabacteria group;Actinomycetota	PFRJS14	SAMEA3991644	PRJEB14036	GCA_900087655.1	Complete	2.50719	67.4	chromosome I:NZ_LT593929.1/LT593929.1		1	2117	2017-10-09T00:00:00Z	ftp://ftp.ncbi.nlm.nih.gov/genomes/all/GCA/900/087/655/GCA_900087655.1_PFRJS14	ftp://ftp.ncbi.nlm.nih.gov/genomes/all/GCF/900/087/655/GCF_900087655.1_PFRJS14
Chloroflexus aggregans DSM 9485	Bacteria;Terrabacteria group;Chloroflexota	DSM 9485	SAMN00623036	PRJNA16708	GCA_000021945.1	Complete	4.68493	56.4	chromosome:NC_011831.1/CP001337.1		1	3780	2009-01-05T00:00:00Z	ftp://ftp.ncbi.nlm.nih.gov/genomes/all/GCA/000/021/945/GCA_000021945.1_ASM2194v1	ftp://ftp.ncbi.nlm.nih.gov/genomes/all/GCF/000/021/945/GCF_000021945.1_ASM2194v1
Pyrobaculum islandicum DSM 4184	Archaea;TACK group;Thermoproteota	DSM 4184	SAMN02598374	PRJNA16743	GCA_000015205.1	Complete	1.8264	49.6	chromosome:NC_008701.1/CP000504.1		1	2043	2006-12-20T00:00:00Z	ftp://ftp.ncbi.nlm.nih.gov/genomes/all/GCA/000/015/205/GCA_000015205.1_ASM1520v1	ftp://ftp.ncbi.nlm.nih.gov/genomes/all/GCF/000/015/205/GCF_000015205.1_ASM1520v1
Candidatus Endoriftia persephone	Bacteria;Pseudomonadota;Gammaproteobacteria	Tica-EPR-9o50.N	SAMN21382237	PRJNA762254	GCA_023733635.1	Complete	3.60476	58.6	chromosome:NZ_CP090569.1/CP090569.1		1	3168	2022-06-15T00:00:00Z	ftp://ftp.ncbi.nlm.nih.gov/genomes/all/GCA/023/733/635/GCA_023733635.1_ASM2373363v1	ftp://ftp.ncbi.nlm.nih.gov/genomes/all/GCF/023/733/635/GCF_023733635.1_ASM2373363v1
Pseudomonas entomophila L48	Bacteria;Pseudomonadota;Gammaproteobacteria	L48	SAMEA3138225	PRJNA16800	GCA_000026105.1	Complete	5.88878	64.2	chromosome:NC_008027.1/CT573326.1		1	5072	2006-05-10T00:00:00Z	ftp://ftp.ncbi.nlm.nih.gov/genomes/all/GCA/000/026/105/GCA_000026105.1_ASM2610v1	ftp://ftp.ncbi.nlm.nih.gov/genomes/all/GCF/000/026/105/GCF_000026105.1_ASM2610v1
Fervidobacterium nodosum Rt17-B1	Bacteria;Thermotogota;Thermotogae	Rt17-B1	SAMN00623043	PRJNA16719	GCA_000017545.1	Complete	1.94894	35	chromosome:NC_009718.1/CP000771.1		1	1796	2007-07-30T00:00:00Z	ftp://ftp.ncbi.nlm.nih.gov/genomes/all/GCA/000/017/545/GCA_000017545.1_ASM1754v1	ftp://ftp.ncbi.nlm.nih.gov/genomes/all/GCF/000/017/545/GCF_000017545.1_ASM1754v1
Stutzerimonas stutzeri	Bacteria;Pseudomonadota;Gammaproteobacteria	F2a	SAMD00327673	PRJDB11796	GCA_019704535.1	Complete	4.54569	64.3	chromosome:NZ_AP024722.1/AP024722.1		1	4195	2021-06-16T00:00:00Z	ftp://ftp.ncbi.nlm.nih.gov/genomes/all/GCA/019/704/535/GCA_019704535.1_ASM1970453v1	ftp://ftp.ncbi.nlm.nih.gov/genomes/all/GCF/019/704/535/GCF_019704535.1_ASM1970453v1
Clostridium novyi	Bacteria;Terrabacteria group;Bacillota	150557	SAMN09062437	PRJNA460203	GCA_003614235.1	Complete	2.49908	27.7483	chromosome:NZ_CP029458.1/CP029458.1; plasmid pCN1:NZ_CP029459.1/CP029459.1; plasmid pCN2:NZ_CP029460.1/CP029460.1		3	2264	2018-10-04T00:00:00Z		ftp://ftp.ncbi.nlm.nih.gov/genomes/all/GCF/003/614/235/GCF_003614235.1_ASM361423v1
Moraxella bovis	Bacteria;Pseudomonadota;Gammaproteobacteria	SAM58116	SAMN21405634	PRJNA477706	GCA_025985205.1	Complete	2.80714	43.9603	chromosome:CP087840.1; plasmid unnamed1:CP087841.1; plasmid unnamed2:CP087842.1		3	2678	2022-11-03T00:00:00Z		ftp://ftp.ncbi.nlm.nih.gov/genomes/all/GCF/025/985/205/GCF_025985205.1_ASM2598520v1
Candidatus Ruthia magnifica str. Cm (Calyptogena magnifica)	Bacteria;Pseudomonadota;Gammaproteobacteria	Cm	SAMN02598375	PRJNA16841	GCA_000015105.1	Complete	1.16078	34	chromosome:NC_008610.1/CP000488.1		1	1054	2006-12-01T00:00:00Z	ftp://ftp.ncbi.nlm.nih.gov/genomes/all/GCA/000/015/105/GCA_000015105.1_ASM1510v1	ftp://ftp.ncbi.nlm.nih.gov/genomes/all/GCF/000/015/105/GCF_000015105.1_ASM1510v1
Thermotoga petrophila RKU-1	Bacteria;Thermotogota;Thermotogae	RKU-1	SAMN02598377	PRJNA17089	GCA_000016785.1	Complete	1.82351	46.1	chromosome:NC_009486.1/CP000702.1		1	1793	2007-05-18T00:00:00Z	ftp://ftp.ncbi.nlm.nih.gov/genomes/all/GCA/000/016/785/GCA_000016785.1_ASM1678v1	ftp://ftp.ncbi.nlm.nih.gov/genomes/all/GCF/000/016/785/GCF_000016785.1_ASM1678v1
Granulibacter bethesdensis	Bacteria;Pseudomonadota;Alphaproteobacteria	NIH7.1	SAMN05879420	PRJNA347348	GCA_001889445.1	Complete	2.70831	58.8	chromosome:NZ_CP018193.1/CP018193.1		1	2360	2016-12-06T00:00:00Z		ftp://ftp.ncbi.nlm.nih.gov/genomes/all/GCF/001/889/445/GCF_001889445.1_ASM188944v1
Campylobacter concisus	Bacteria;Campylobacterota;Epsilonproteobacteria	ATCC 33237	SAMN03342362	PRJNA275352	GCA_001298465.1	Complete	1.84004	37.6	chromosome:NZ_CP012541.1/CP012541.1		1	1819	2015-09-24T00:00:00Z		ftp://ftp.ncbi.nlm.nih.gov/genomes/all/GCF/001/298/465/GCF_001298465.1_ASM129846v1
Campylobacter curvus	Bacteria;Campylobacterota;Epsilonproteobacteria	ATCC 35224	SAMN14886871	PRJNA633569	GCA_013372125.1	Complete	1.97492	44.3	chromosome:NZ_CP053826.1/CP053826.1		1	1883	2020-06-24T00:00:00Z	ftp://ftp.ncbi.nlm.nih.gov/genomes/all/GCA/013/372/125/GCA_013372125.1_ASM1337212v1	ftp://ftp.ncbi.nlm.nih.gov/genomes/all/GCF/013/372/125/GCF_013372125.1_ASM1337212v1
Haloquadratum walsbyi DSM 16790	Archaea;Euryarchaeota;Stenosarchaea group	DSM 16790 = HBSQ001	SAMEA3138195	PRJNA17185	GCA_000009185.1	Complete	3.17936	47.8971	chromosome:NC_008212.1/AM180088.1; plasmid PL47:NC_008213.1/AM180089.1		2	2712	2006-06-22T00:00:00Z	ftp://ftp.ncbi.nlm.nih.gov/genomes/all/GCA/000/009/185/GCA_000009185.1_ASM918v1	ftp://ftp.ncbi.nlm.nih.gov/genomes/all/GCF/000/009/185/GCF_000009185.1_ASM918v1
Verminephrobacter eiseniae EF01-2	Bacteria;Pseudomonadota;Betaproteobacteria	EF01-2	SAMN02598379	PRJNA17187	GCA_000015565.1	Complete	5.59794	65.2627	chromosome:NC_008786.1/CP000542.1; plasmid pVEIS01:NC_008771.1/CP000543.1		2	5041	2007-01-09T00:00:00Z	ftp://ftp.ncbi.nlm.nih.gov/genomes/all/GCA/000/015/565/GCA_000015565.1_ASM1556v1	ftp://ftp.ncbi.nlm.nih.gov/genomes/all/GCF/000/015/565/GCF_000015565.1_ASM1556v1
Thermosipho melanesiensis	Bacteria;Thermotogota;Thermotogae	431	SAMN02650334	PRJNA231770	GCA_001941385.1	Complete	1.91534	31.4	chromosome:NZ_CP007389.1/CP007389.1		1	1928	2017-01-10T00:00:00Z		ftp://ftp.ncbi.nlm.nih.gov/genomes/all/GCF/001/941/385/GCF_001941385.1_ASM194138v1
Helicobacter acinonychis str. Sheeba	Bacteria;Campylobacterota;Epsilonproteobacteria	Sheeba	SAMEA3138199	PRJNA17251	GCA_000009305.1	Complete	1.55759	38.1915	chromosome:NC_008229.1/AM260522.1; plasmid pHac1:NC_008230.1/AM260523.1		2	1362	2006-06-28T00:00:00Z	ftp://ftp.ncbi.nlm.nih.gov/genomes/all/GCA/000/009/305/GCA_000009305.1_ASM930v1	ftp://ftp.ncbi.nlm.nih.gov/genomes/all/GCF/000/009/305/GCF_000009305.1_ASM930v1
Rhizorhabdus wittichii	Bacteria;Pseudomonadota;Alphaproteobacteria	MPO218	SAMN15053340	PRJNA635787	GCA_017607425.1	Complete	6.07318	67.5952	chromosome:NZ_CP059319.1/CP059319.1; plasmid pIBU218:NZ_CP059320.1/CP059320.1; plasmid pUPO218:NZ_CP059321.1/CP059321.1		3	5712	2021-03-29T00:00:00Z	ftp://ftp.ncbi.nlm.nih.gov/genomes/all/GCA/017/607/425/GCA_017607425.1_ASM1760742v1	ftp://ftp.ncbi.nlm.nih.gov/genomes/all/GCF/017/607/425/GCF_017607425.1_ASM1760742v1
Frankia alni ACN14a	Bacteria;Terrabacteria group;Actinomycetota	ACN14a	SAMEA3138259	PRJNA17403	GCA_000058485.1	Complete	7.49793	72.8	chromosome:NC_008278.1/CT573213.2		1	5925	2006-08-03T00:00:00Z	ftp://ftp.ncbi.nlm.nih.gov/genomes/all/GCA/000/058/485/GCA_000058485.1_ASM5848v1	ftp://ftp.ncbi.nlm.nih.gov/genomes/all/GCF/000/058/485/GCF_000058485.1_ASM5848v1
Paraburkholderia phymatum STM815	Bacteria;Pseudomonadota;Betaproteobacteria	STM815	SAMN02598384	PRJNA17409	GCA_000020045.1	Complete	8.67656	62.2803	chromosome 1:NC_010622.1/CP001043.1; chromosome 2:NC_010623.1/CP001044.1; plasmid pBPHY01:NC_010625.1/CP001045.1; plasmid pBPHY02:NC_010627.1/CP001046.1		4	7486	2008-04-22T00:00:00Z	ftp://ftp.ncbi.nlm.nih.gov/genomes/all/GCA/000/020/045/GCA_000020045.1_ASM2004v1	ftp://ftp.ncbi.nlm.nih.gov/genomes/all/GCF/000/020/045/GCF_000020045.1_ASM2004v1
Shewanella pealeana ATCC 700345	Bacteria;Pseudomonadota;Gammaproteobacteria	ATCC 700345	SAMN02598386	PRJNA17415	GCA_000018285.1	Complete	5.17458	44.7	chromosome:NC_009901.1/CP000851.1		1	4242	2007-10-04T00:00:00Z	ftp://ftp.ncbi.nlm.nih.gov/genomes/all/GCA/000/018/285/GCA_000018285.1_ASM1828v1	ftp://ftp.ncbi.nlm.nih.gov/genomes/all/GCF/000/018/285/GCF_000018285.1_ASM1828v1
Dinoroseobacter shibae DFL 12 = DSM 16493	Bacteria;Pseudomonadota;Alphaproteobacteria	DFL 12	SAMN02598387	PRJNA17417	GCA_000018145.1	Complete	4.41787	65.5105	chromosome:NC_009952.1/CP000830.1; plasmid pDSHI01:NC_009955.1/CP000831.1; plasmid pDSHI02:NC_009956.1/CP000832.1; plasmid pDSHI03:NC_009957.1/CP000833.1; plasmid pDSHI04:NC_009958.1/CP000834.1; plasmid pDSHI05:NC_009959.1/CP000835.1		6	4203	2007-10-05T00:00:00Z	ftp://ftp.ncbi.nlm.nih.gov/genomes/all/GCA/000/018/145/GCA_000018145.1_ASM1814v1	ftp://ftp.ncbi.nlm.nih.gov/genomes/all/GCF/000/018/145/GCF_000018145.1_ASM1814v1
Ruminiclostridium cellulolyticum H10	Bacteria;Terrabacteria group;Bacillota	H10	SAMN00623037	PRJNA17419	GCA_000022065.1	Complete	4.06872	37.4	chromosome:NC_011898.1/CP001348.1		1	3383	2009-01-13T00:00:00Z	ftp://ftp.ncbi.nlm.nih.gov/genomes/all/GCA/000/022/065/GCA_000022065.1_ASM2206v1	ftp://ftp.ncbi.nlm.nih.gov/genomes/all/GCF/000/022/065/GCF_000022065.1_ASM2206v1
Caldivirga maquilingensis IC-167	Archaea;TACK group;Thermoproteota	IC-167	SAMN00623034	PRJNA17421	GCA_000018305.1	Complete	2.07757	43.1	chromosome:NC_009954.1/CP000852.1		1	2020	2007-10-05T00:00:00Z	ftp://ftp.ncbi.nlm.nih.gov/genomes/all/GCA/000/018/305/GCA_000018305.1_ASM1830v1	ftp://ftp.ncbi.nlm.nih.gov/genomes/all/GCF/000/018/305/GCF_000018305.1_ASM1830v1
Trichlorobacter lovleyi SZ	Bacteria;Thermodesulfobacteriota;Desulfuromonadia	SZ	SAMN00623044	PRJNA17423	GCA_000020385.1	Complete	3.99487	54.7653	chromosome:NC_010814.1/CP001089.1; plasmid pGLOV01:NC_010815.1/CP001090.1		2	3641	2008-06-05T00:00:00Z	ftp://ftp.ncbi.nlm.nih.gov/genomes/all/GCA/000/020/385/GCA_000020385.1_ASM2038v1	ftp://ftp.ncbi.nlm.nih.gov/genomes/all/GCF/000/020/385/GCF_000020385.1_ASM2038v1
Staphylothermus marinus F1	Archaea;TACK group;Thermoproteota	F1	SAMN02598390	PRJNA17449	GCA_000015945.1	Complete	1.57048	35.7	chromosome:NC_009033.1/CP000575.1		1	1628	2007-02-21T00:00:00Z	ftp://ftp.ncbi.nlm.nih.gov/genomes/all/GCA/000/015/945/GCA_000015945.1_ASM1594v1	ftp://ftp.ncbi.nlm.nih.gov/genomes/all/GCF/000/015/945/GCF_000015945.1_ASM1594v1
Shewanella woodyi ATCC 51908	Bacteria;Pseudomonadota;Gammaproteobacteria	ATCC 51908	SAMN02598391	PRJNA17455	GCA_000019525.1	Complete	5.9354	43.7	chromosome:NC_010506.1/CP000961.1		1	4874	2008-03-13T00:00:00Z	ftp://ftp.ncbi.nlm.nih.gov/genomes/all/GCA/000/019/525/GCA_000019525.1_ASM1952v1	ftp://ftp.ncbi.nlm.nih.gov/genomes/all/GCF/000/019/525/GCF_000019525.1_ASM1952v1
Pseudomonas mendocina S5.2	Bacteria;Pseudomonadota;Gammaproteobacteria	S5.2	SAMN02728191	PRJNA173199	GCA_000733715.2	Complete	5.37247	62.3665	chromosome:NZ_CP013124.1/CP013124.1; plasmid pPME5:NZ_CP013125.1/CP013125.1		2	4974	2015-11-09T00:00:00Z	ftp://ftp.ncbi.nlm.nih.gov/genomes/all/GCA/000/733/715/GCA_000733715.2_ASM73371v2	ftp://ftp.ncbi.nlm.nih.gov/genomes/all/GCF/000/733/715/GCF_000733715.2_ASM73371v2
Paraburkholderia phytofirmans PsJN	Bacteria;Pseudomonadota;Betaproteobacteria	PsJN	SAMN02598395	PRJNA17463	GCA_000020125.1	Complete	8.21466	62.3159	chromosome 1:NC_010681.1/CP001052.1; chromosome 2:NC_010676.1/CP001053.1; plasmid pBPHYT01:NC_010679.1/CP001054.1		3	7210	2008-05-07T00:00:00Z	ftp://ftp.ncbi.nlm.nih.gov/genomes/all/GCA/000/020/125/GCA_000020125.1_ASM2012v1	ftp://ftp.ncbi.nlm.nih.gov/genomes/all/GCF/000/020/125/GCF_000020125.1_ASM2012v1
Parvibaculum lavamentivorans DS-1	Bacteria;Pseudomonadota;Alphaproteobacteria	DS-1	SAMN00623055	PRJNA17639	GCA_000017565.1	Complete	3.91474	62.3	chromosome:NC_009719.1/CP000774.1		1	3648	2007-07-30T00:00:00Z	ftp://ftp.ncbi.nlm.nih.gov/genomes/all/GCA/000/017/565/GCA_000017565.1_ASM1756v1	ftp://ftp.ncbi.nlm.nih.gov/genomes/all/GCF/000/017/565/GCF_000017565.1_ASM1756v1
Shewanella piezotolerans WP3	Bacteria;Pseudomonadota;Gammaproteobacteria	WP3	SAMN02603456	PRJNA17675	GCA_000014885.1	Complete	5.39648	43.3	chromosome:NC_011566.1/CP000472.1		1	4423	2008-11-13T00:00:00Z	ftp://ftp.ncbi.nlm.nih.gov/genomes/all/GCA/000/014/885/GCA_000014885.1_ASM1488v1	ftp://ftp.ncbi.nlm.nih.gov/genomes/all/GCF/000/014/885/GCF_000014885.1_ASM1488v1
Petrotoga mobilis SJ95	Bacteria;Thermotogota;Thermotogae	SJ95	SAMN00623056	PRJNA17679	GCA_000018605.1	Complete	2.16955	34.1	chromosome:NC_010003.1/CP000879.1		1	1963	2007-11-16T00:00:00Z	ftp://ftp.ncbi.nlm.nih.gov/genomes/all/GCA/000/018/605/GCA_000018605.1_ASM1860v1	ftp://ftp.ncbi.nlm.nih.gov/genomes/all/GCF/000/018/605/GCF_000018605.1_ASM1860v1
Citrifermentans bemidjiense Bem	Bacteria;Thermodesulfobacteriota;Desulfuromonadia	Bem	SAMN02598400	PRJNA17707	GCA_000020725.1	Complete	4.61515	60.3	chromosome:NC_011146.1/CP001124.1		1	4019	2008-08-19T00:00:00Z	ftp://ftp.ncbi.nlm.nih.gov/genomes/all/GCA/000/020/725/GCA_000020725.1_ASM2072v1	ftp://ftp.ncbi.nlm.nih.gov/genomes/all/GCF/000/020/725/GCF_000020725.1_ASM2072v1
Methanococcus vannielii SB	Archaea;Euryarchaeota;Methanomada group	SB	SAMN02598403	PRJNA17889	GCA_000017165.1	Complete	1.72005	31.3	chromosome:NC_009634.1/CP000742.1		1	1707	2007-06-29T00:00:00Z	ftp://ftp.ncbi.nlm.nih.gov/genomes/all/GCA/000/017/165/GCA_000017165.1_ASM1716v1	ftp://ftp.ncbi.nlm.nih.gov/genomes/all/GCF/000/017/165/GCF_000017165.1_ASM1716v1
Candidatus Carsonella ruddii HC isolate Thao2000	Bacteria;Pseudomonadota;Gammaproteobacteria	HC	SAMN02604335	PRJNA165187	GCA_000287275.1	Complete	0.166163	14.2	chromosome:NC_018416.1/CP003543.1		1	189	2012-08-13T00:00:00Z	ftp://ftp.ncbi.nlm.nih.gov/genomes/all/GCA/000/287/275/GCA_000287275.1_ASM28727v1	ftp://ftp.ncbi.nlm.nih.gov/genomes/all/GCF/000/287/275/GCF_000287275.1_ASM28727v1
Desulfosudis oleivorans Hxd3	Bacteria;Thermodesulfobacteriota;Desulfobacteria	Hxd3	SAMN00623035	PRJNA18007	GCA_000018405.1	Complete	3.94417	56.2	chromosome:NC_009943.1/CP000859.1		1	3307	2007-10-19T00:00:00Z	ftp://ftp.ncbi.nlm.nih.gov/genomes/all/GCA/000/018/405/GCA_000018405.1_ASM1840v1	ftp://ftp.ncbi.nlm.nih.gov/genomes/all/GCF/000/018/405/GCF_000018405.1_ASM1840v1
Pyrobaculum calidifontis JCM 11548	Archaea;TACK group;Thermoproteota	JCM 11548	SAMN00623060	PRJNA18111	GCA_000015805.1	Complete	2.00931	57.2	chromosome:NC_009073.1/CP000561.1		1	2244	2007-02-27T00:00:00Z	ftp://ftp.ncbi.nlm.nih.gov/genomes/all/GCA/000/015/805/GCA_000015805.1_ASM1580v1	ftp://ftp.ncbi.nlm.nih.gov/genomes/all/GCF/000/015/805/GCF_000015805.1_ASM1580v1
Borrelia recurrentis A1	Bacteria;Spirochaetota;Spirochaetia	A1	SAMN02603586	PRJNA18233	GCA_000019705.1	Complete	1.24216	27.5118	chromosome:NC_011244.1/CP000993.1; plasmid pl6:NC_011263.1/CP001000.1; plasmid pl23:NC_011252.1/CP000995.1; plasmid pl33:NC_011253.1/CP000996.1; plasmid pl35:NC_011255.1/CP000997.1; plasmid pl37:NC_011258.1/CP000998.1; plasmid pl53:NC_011260.1/CP000999.1; plasmid pl124:NC_011246.1/CP000994.1		8	1096	2008-09-15T00:00:00Z	ftp://ftp.ncbi.nlm.nih.gov/genomes/all/GCA/000/019/705/GCA_000019705.1_ASM1970v1	ftp://ftp.ncbi.nlm.nih.gov/genomes/all/GCF/000/019/705/GCF_000019705.1_ASM1970v1
Rhodospirillum centenum SW	Bacteria;Pseudomonadota;Alphaproteobacteria	SW; ATCC 51521	SAMN02603908	PRJNA18307	GCA_000016185.1	Complete	4.35554	70.5	chromosome:NC_011420.2/CP000613.2		1	3883	2008-10-24T00:00:00Z	ftp://ftp.ncbi.nlm.nih.gov/genomes/all/GCA/000/016/185/GCA_000016185.1_ASM1618v1	ftp://ftp.ncbi.nlm.nih.gov/genomes/all/GCF/000/016/185/GCF_000016185.1_ASM1618v1
Methanocorpusculum labreanum Z	Archaea;Euryarchaeota;Stenosarchaea group	Z	SAMN00623052	PRJNA18109	GCA_000015765.1	Complete	1.80496	50	chromosome:NC_008942.1/CP000559.1		1	1795	2007-02-01T00:00:00Z	ftp://ftp.ncbi.nlm.nih.gov/genomes/all/GCA/000/015/765/GCA_000015765.1_ASM1576v1	ftp://ftp.ncbi.nlm.nih.gov/genomes/all/GCF/000/015/765/GCF_000015765.1_ASM1576v1
Methanoregula boonei 6A8	Archaea;Euryarchaeota;Stenosarchaea group	6A8	SAMN02598409	PRJNA18505	GCA_000017625.1	Complete	2.54294	54.5	chromosome:NC_009712.1/CP000780.1		1	2482	2007-07-26T00:00:00Z	ftp://ftp.ncbi.nlm.nih.gov/genomes/all/GCA/000/017/625/GCA_000017625.1_ASM1762v1	ftp://ftp.ncbi.nlm.nih.gov/genomes/all/GCF/000/017/625/GCF_000017625.1_ASM1762v1
Methanococcus aeolicus Nankai-3	Archaea;Euryarchaeota;Methanomada group	Nankai-3	SAMN00623051	PRJNA18641	GCA_000017185.1	Complete	1.5695	30	chromosome:NC_009635.1/CP000743.1		1	1506	2007-06-29T00:00:00Z	ftp://ftp.ncbi.nlm.nih.gov/genomes/all/GCA/000/017/185/GCA_000017185.1_ASM1718v1	ftp://ftp.ncbi.nlm.nih.gov/genomes/all/GCF/000/017/185/GCF_000017185.1_ASM1718v1
Geobacillus thermodenitrificans	Bacteria;Terrabacteria group;Bacillota	KCTC3902	SAMN05894115	PRJNA347632	GCA_002072065.1	Complete	3.50528	49.1	chromosome:NZ_CP017694.1/CP017694.1		1	3372	2017-03-23T00:00:00Z		ftp://ftp.ncbi.nlm.nih.gov/genomes/all/GCF/002/072/065/GCF_002072065.1_ASM207206v1
Shewanella sediminis HAW-EB3	Bacteria;Pseudomonadota;Gammaproteobacteria	HAW-EB3	SAMN02598412	PRJNA18789	GCA_000018025.1	Complete	5.51767	46.1	chromosome:NC_009831.1/CP000821.1		1	4541	2007-09-18T00:00:00Z	ftp://ftp.ncbi.nlm.nih.gov/genomes/all/GCA/000/018/025/GCA_000018025.1_ASM1802v1	ftp://ftp.ncbi.nlm.nih.gov/genomes/all/GCF/000/018/025/GCF_000018025.1_ASM1802v1
Magnetospirillum gryphiswaldense MSR-1 v2	Bacteria;Pseudomonadota;Alphaproteobacteria	MSR-1	SAMEA3138838	PRJEB4690	GCA_000513295.1	Complete	4.3658	63.3	chromosome I:NC_023065.1/HG794546.1		1	4040	2013-12-16T00:00:00Z	ftp://ftp.ncbi.nlm.nih.gov/genomes/all/GCA/000/513/295/GCA_000513295.1_MGMSRv2	ftp://ftp.ncbi.nlm.nih.gov/genomes/all/GCF/000/513/295/GCF_000513295.1_MGMSRv2
Neorickettsia risticii str. Illinois	Bacteria;Pseudomonadota;Alphaproteobacteria	Illinois	SAMN02603947	PRJNA19099	GCA_000022525.1	Complete	0.879977	41.3	chromosome:NC_013009.1/CP001431.1		1	759	2009-07-23T00:00:00Z	ftp://ftp.ncbi.nlm.nih.gov/genomes/all/GCA/000/022/525/GCA_000022525.1_ASM2252v1	ftp://ftp.ncbi.nlm.nih.gov/genomes/all/GCF/000/022/525/GCF_000022525.1_ASM2252v1
Renibacterium salmoninarum ATCC 33209	Bacteria;Terrabacteria group;Actinomycetota	ATCC 33209	SAMN02603684	PRJNA19227	GCA_000018885.1	Complete	3.15525	56.3	chromosome:NC_010168.1/CP000910.1		1	2744	2007-12-18T00:00:00Z	ftp://ftp.ncbi.nlm.nih.gov/genomes/all/GCA/000/018/885/GCA_000018885.1_ASM1888v1	ftp://ftp.ncbi.nlm.nih.gov/genomes/all/GCF/000/018/885/GCF_000018885.1_ASM1888v1
Nitrosopumilus maritimus SCM1	Archaea;TACK group;Nitrososphaerota	SCM1	SAMN00000032	PRJNA19265	GCA_000018465.1	Complete	1.64526	34.2	chromosome:NC_010085.1/CP000866.1		1	1907	2007-11-15T00:00:00Z	ftp://ftp.ncbi.nlm.nih.gov/genomes/all/GCA/000/018/465/GCA_000018465.1_ASM1846v1	ftp://ftp.ncbi.nlm.nih.gov/genomes/all/GCF/000/018/465/GCF_000018465.1_ASM1846v1
Azorhizobium caulinodans ORS 571	Bacteria;Pseudomonadota;Alphaproteobacteria	ORS 571	SAMD00060925	PRJDA19267	GCA_000010525.1	Complete	5.36977	67.3	chromosome:NC_009937.1/AP009384.1		1	4755	2007-10-16T23:23:00Z	ftp://ftp.ncbi.nlm.nih.gov/genomes/all/GCA/000/010/525/GCA_000010525.1_ASM1052v1	ftp://ftp.ncbi.nlm.nih.gov/genomes/all/GCF/000/010/525/GCF_000010525.1_ASM1052v1
Caldanaerobacter subterraneus subsp. tengcongensis MB4	Bacteria;Terrabacteria group;Bacillota	MB4	SAMN02603009	PRJNA249	GCA_000007085.1	Complete	2.68945	37.6	chromosome:NC_003869.1/AE008691.1		1	2543	2001-10-07T00:00:00Z	ftp://ftp.ncbi.nlm.nih.gov/genomes/all/GCA/000/007/085/GCA_000007085.1_ASM708v1	ftp://ftp.ncbi.nlm.nih.gov/genomes/all/GCF/000/007/085/GCF_000007085.1_ASM708v1
Caminibacter mediatlanticus TB-2	Bacteria;Campylobacterota;Epsilonproteobacteria	TB-2	SAMN02436122	PRJNA543630	GCA_005843985.1	Complete	1.68589	26.9	chromosome:NZ_CP040463.1/CP040463.1		1	1731	2019-05-26T00:00:00Z		ftp://ftp.ncbi.nlm.nih.gov/genomes/all/GCF/005/843/985/GCF_005843985.1_ASM584398v1
Hoeflea phototrophica DFL-43	Bacteria;Pseudomonadota;Alphaproteobacteria	DFL-43	SAMN02436119	PRJNA19311	GCA_000154705.2	Chromosome	4.46847	59.8	chromosome:NZ_CM002917.1/CM002917.1	ABIA03	1	8329	2007-11-28T00:00:00Z	ftp://ftp.ncbi.nlm.nih.gov/genomes/all/GCA/000/154/705/GCA_000154705.2_ASM15470v2	ftp://ftp.ncbi.nlm.nih.gov/genomes/all/GCF/000/154/705/GCF_000154705.2_ASM15470v2
Marinitoga piezophila KA3	Bacteria;Thermotogota;Thermotogae	KA3	SAMN02261422	PRJNA66025	GCA_000255135.1	Complete	2.24479	29.1839	chromosome:NC_016751.1/CP003257.1; plasmid pMARPI01:NC_016748.1/CP003258.1		2	2035	2012-01-13T00:00:00Z	ftp://ftp.ncbi.nlm.nih.gov/genomes/all/GCA/000/255/135/GCA_000255135.1_ASM25513v1	ftp://ftp.ncbi.nlm.nih.gov/genomes/all/GCF/000/255/135/GCF_000255135.1_ASM25513v1
Sulfitobacter indolifex	Bacteria;Pseudomonadota;Alphaproteobacteria	DSM 14862	SAMN22145276	PRJNA769573	GCA_022788655.1	Complete	4.49857	59.1975	chromosome cDSM14862:NZ_CP084951.1/CP084951.1; plasmid pDSM14862_a:NZ_CP084952.1/CP084952.1; plasmid pDSM14862_b:NZ_CP084953.1/CP084953.1; plasmid pDSM14862_c:NZ_CP084954.1/CP084954.1; plasmid pDSM14862_d:NZ_CP084955.1/CP084955.1; plasmid pDSM14862_e:NZ_CP084956.1/CP084956.1; plasmid pDSM14862_f:NZ_CP084957.1/CP084957.1; plasmid pDSM14862_g:NZ_CP084958.1/CP084958.1		8	4211	2022-04-01T00:00:00Z	ftp://ftp.ncbi.nlm.nih.gov/genomes/all/GCA/022/788/655/GCA_022788655.1_ASM2278865v1	ftp://ftp.ncbi.nlm.nih.gov/genomes/all/GCF/022/788/655/GCF_022788655.1_ASM2278865v1
Roseobacter litoralis Och 149	Bacteria;Pseudomonadota;Alphaproteobacteria	Och 149	SAMN02603624	PRJNA19357	GCA_000154785.2	Complete	4.74545	57.2249	chromosome:NC_015730.1/CP002623.1; plasmid pRLO149_63:NC_015729.1/CP002626.1; plasmid pRLO149_83:NC_015728.1/CP002625.1; plasmid pRLO149_94:NC_015741.1/CP002624.1		4	4391	2011-06-28T00:00:00Z	ftp://ftp.ncbi.nlm.nih.gov/genomes/all/GCA/000/154/785/GCA_000154785.2_ASM15478v2	ftp://ftp.ncbi.nlm.nih.gov/genomes/all/GCF/000/154/785/GCF_000154785.2_ASM15478v2
Roseibium alexandrii DFL-11	Bacteria;Pseudomonadota;Alphaproteobacteria	DFL-11	SAMN02436266	PRJNA19367	GCA_000158095.2	Chromosome	5.46293	56.402	chromosome:NZ_CM011002.1/CM011002.1; plasmid pLADFL_1:NZ_CM011003.1/CM011003.1; plasmid pLADFL_2:NZ_CM011004.1/CM011004.1	ACCU02	3	10025	2008-12-17T00:00:00Z	ftp://ftp.ncbi.nlm.nih.gov/genomes/all/GCA/000/158/095/GCA_000158095.2_ASM15809v2	ftp://ftp.ncbi.nlm.nih.gov/genomes/all/GCF/000/158/095/GCF_000158095.2_ASM15809v2
Thermococcus barophilus MP	Archaea;Euryarchaeota;Thermococci	MP	SAMN02603625	PRJNA19379	GCA_000151105.2	Complete	2.06424	41.7082	chromosome:NC_014804.1/CP002372.1; plasmid pTBMP1:NC_015471.1/CP002373.1		2	2214	2010-12-17T00:00:00Z	ftp://ftp.ncbi.nlm.nih.gov/genomes/all/GCA/000/151/105/GCA_000151105.2_ASM15110v2	ftp://ftp.ncbi.nlm.nih.gov/genomes/all/GCF/000/151/105/GCF_000151105.2_ASM15110v2
Methylorubrum populi BJ001	Bacteria;Pseudomonadota;Alphaproteobacteria	BJ001	SAMN00000038	PRJNA19559	GCA_000019945.1	Complete	5.849	69.3702	chromosome:NC_010725.1/CP001029.1; plasmid pMPOP01:NC_010727.1/CP001030.1; plasmid pMPOP02:NC_010721.1/CP001031.1		3	5358	2008-04-09T00:00:00Z	ftp://ftp.ncbi.nlm.nih.gov/genomes/all/GCA/000/019/945/GCA_000019945.1_ASM1994v1	ftp://ftp.ncbi.nlm.nih.gov/genomes/all/GCF/000/019/945/GCF_000019945.1_ASM1994v1
Lysinibacillus sphaericus	Bacteria;Terrabacteria group;Bacillota	NEU 1003	SAMN10962614	PRJNA523012	GCA_020546525.1	Chromosome	4.73991	37.1189	chromosome:NZ_CP053370.1/CP053370.1; plasmid pLs1:NZ_CP053369.1/CP053369.1		2	4453	2021-10-25T00:00:00Z	ftp://ftp.ncbi.nlm.nih.gov/genomes/all/GCA/020/546/525/GCA_020546525.1_ASM2054652v1	ftp://ftp.ncbi.nlm.nih.gov/genomes/all/GCF/020/546/525/GCF_020546525.1_ASM2054652v1
Methanocella arvoryzae MRE50	Archaea;Euryarchaeota;Stenosarchaea group	MRE50	SAMEA3138262	PRJNA19641	GCA_000063445.1	Complete	3.17992	54.6	chromosome:NC_009464.1/AM114193.2		1	3099	2006-07-21T00:00:00Z	ftp://ftp.ncbi.nlm.nih.gov/genomes/all/GCA/000/063/445/GCA_000063445.1_ASM6344v1	ftp://ftp.ncbi.nlm.nih.gov/genomes/all/GCF/000/063/445/GCF_000063445.1_ASM6344v1
Elusimicrobium minutum Pei191	Bacteria;Elusimicrobiota;Elusimicrobia	Pei191	SAMN00000042	PRJNA19701	GCA_000020145.1	Complete	1.64356	40	chromosome:NC_010644.1/CP001055.1		1	1463	2008-04-30T00:00:00Z	ftp://ftp.ncbi.nlm.nih.gov/genomes/all/GCA/000/020/145/GCA_000020145.1_ASM2014v1	ftp://ftp.ncbi.nlm.nih.gov/genomes/all/GCF/000/020/145/GCF_000020145.1_ASM2014v1
Borreliella valaisiana VS116	Bacteria;Spirochaetota;Spirochaetia	VS116	SAMN02436326	PRJNA19843	GCA_000170955.2	Chromosome	1.25886	27.4768	chromosome:NZ_ABCY02000001.1/ABCY02000001.1; plasmid VS116_cp26:NC_012129.1/CP001432.1; plasmid VS116_cp32-10:NC_012133.1/CP001435.1; plasmid VS116_cp32-2-7:NC_012131.1/CP001434.1; plasmid VS116_cp32-5:NC_012128.1/CP001441.1; plasmid VS116_cp9:NC_012130.1/CP001438.1; plasmid VS116_lp17:NC_012180.1/CP001439.1; plasmid VS116_lp25:NC_012166.1/CP001437.1; plasmid VS116_lp28-3:NC_012185.1/CP001440.1; …	ABCY02	12	1133	2007-06-26T00:00:00Z	ftp://ftp.ncbi.nlm.nih.gov/genomes/all/GCA/000/170/955/GCA_000170955.2_ASM17095v2	ftp://ftp.ncbi.nlm.nih.gov/genomes/all/GCF/000/170/955/GCF_000170955.2_ASM17095v2
Phenylobacterium zucineum HLK1	Bacteria;Pseudomonadota;Alphaproteobacteria	HLK1	SAMN02603048	PRJNA19931	GCA_000017265.1	Complete	4.37923	71.0551	chromosome:NC_011144.1/CP000747.1; plasmid unnamed:NC_011143.1/CP000748.1		2	4239	2008-08-18T00:00:00Z	ftp://ftp.ncbi.nlm.nih.gov/genomes/all/GCA/000/017/265/GCA_000017265.1_ASM1726v1	ftp://ftp.ncbi.nlm.nih.gov/genomes/all/GCF/000/017/265/GCF_000017265.1_ASM1726v1
Flavobacterium psychrophilum	Bacteria;FCB group;Bacteroidetes/Chlorobi group	160401-1/5N	SAMN11356336	PRJNA531318	GCA_013343195.3	Complete	2.83056	32.512	chromosome:NZ_CP039120.2/CP039120.2; plasmid p160401:NZ_CP059092.1/CP059092.1		2	2417	2020-06-15T00:00:00Z	ftp://ftp.ncbi.nlm.nih.gov/genomes/all/GCA/013/343/195/GCA_013343195.3_ASM1334319v3	ftp://ftp.ncbi.nlm.nih.gov/genomes/all/GCF/013/343/195/GCF_013343195.2_ASM1334319v3
Candidatus Amoebophilus asiaticus 5a2	Bacteria;FCB group;Bacteroidetes/Chlorobi group	5a2	SAMN00000287	PRJNA19981	GCA_000020565.1	Complete	1.88436	35	chromosome:NC_010830.1/CP001102.1		1	1270	2008-06-09T00:00:00Z	ftp://ftp.ncbi.nlm.nih.gov/genomes/all/GCA/000/020/565/GCA_000020565.1_ASM2056v1	ftp://ftp.ncbi.nlm.nih.gov/genomes/all/GCF/000/020/565/GCF_000020565.1_ASM2056v1
Opitutus terrae PB90-1	Bacteria;PVC group;Verrucomicrobiota	PB90-1	SAMN00000285	PRJNA19989	GCA_000019965.1	Complete	5.95761	65.3	chromosome:NC_010571.1/CP001032.1		1	4591	2008-04-08T00:00:00Z	ftp://ftp.ncbi.nlm.nih.gov/genomes/all/GCA/000/019/965/GCA_000019965.1_ASM1996v1	ftp://ftp.ncbi.nlm.nih.gov/genomes/all/GCF/000/019/965/GCF_000019965.1_ASM1996v1
Pseudarthrobacter chlorophenolicus A6	Bacteria;Terrabacteria group;Actinomycetota	A6	SAMN00000051	PRJNA20011	GCA_000022025.1	Complete	4.98087	65.9781	chromosome:NC_011886.1/CP001341.1; plasmid pACHL01:NC_011879.1/CP001342.1; plasmid pACHL02:NC_011881.1/CP001343.1		3	4561	2009-01-09T00:00:00Z	ftp://ftp.ncbi.nlm.nih.gov/genomes/all/GCA/000/022/025/GCA_000022025.1_ASM2202v1	ftp://ftp.ncbi.nlm.nih.gov/genomes/all/GCF/000/022/025/GCF_000022025.1_ASM2202v1
Clostridium butyricum	Bacteria;Terrabacteria group;Bacillota	CDC_51208	SAMN04262337	PRJNA301981	GCA_001886875.1	Complete	4.63991	28.6898	chromosome:NZ_CP013239.1/CP013239.1; plasmid pNPD4_1:NZ_CP013240.1/CP013240.1; plasmid pNPD4_2:NZ_CP013238.1/CP013238.1		3	4055	2016-11-28T00:00:00Z		ftp://ftp.ncbi.nlm.nih.gov/genomes/all/GCF/001/886/875/GCF_001886875.1_ASM188687v1
Leptothrix cholodnii SP-6	Bacteria;Pseudomonadota;Betaproteobacteria	SP-6	SAMN02598429	PRJNA20039	GCA_000019785.1	Complete	4.9094	68.9	chromosome:NC_010524.1/CP001013.1		1	4355	2008-03-25T00:00:00Z	ftp://ftp.ncbi.nlm.nih.gov/genomes/all/GCA/000/019/785/GCA_000019785.1_ASM1978v1	ftp://ftp.ncbi.nlm.nih.gov/genomes/all/GCF/000/019/785/GCF_000019785.1_ASM1978v1
Campylobacter hominis ATCC BAA-381	Bacteria;Campylobacterota;Epsilonproteobacteria	ATCC BAA-381	SAMN02603439	PRJNA20083	GCA_000017585.1	Complete	1.71495	31.7051	chromosome:NC_009714.1/CP000776.1; plasmid pCH4:NC_009713.1/CP000775.1		2	1584	2007-07-25T00:00:00Z	ftp://ftp.ncbi.nlm.nih.gov/genomes/all/GCA/000/017/585/GCA_000017585.1_ASM1758v1	ftp://ftp.ncbi.nlm.nih.gov/genomes/all/GCF/000/017/585/GCF_000017585.1_ASM1758v1
Akkermansia muciniphila	Bacteria;PVC group;Verrucomicrobiota	JCM 30893	SAMD00192834	PRJDB8988	GCA_009731575.1	Complete	2.87846	55.5886	chromosome:NZ_AP021898.1/AP021898.1; plasmid pJ30893:NZ_AP021899.1/AP021899.1		2	2344	2019-11-28T23:33:00Z		ftp://ftp.ncbi.nlm.nih.gov/genomes/all/GCF/009/731/575/GCF_009731575.1_ASM973157v1
Natranaerobius thermophilus JW/NM-WN-LF	Bacteria;Terrabacteria group;Bacillota	JW/NM-WN-LF	SAMN02598430	PRJNA20207	GCA_000020005.1	Complete	3.19145	36.287	chromosome:NC_010718.1/CP001034.1; plasmid pNTHE01:NC_010715.1/CP001035.1; plasmid pNTHE02:NC_010724.1/CP001036.1		3	2920	2008-04-09T00:00:00Z	ftp://ftp.ncbi.nlm.nih.gov/genomes/all/GCA/000/020/005/GCA_000020005.1_ASM2000v1	ftp://ftp.ncbi.nlm.nih.gov/genomes/all/GCF/000/020/005/GCF_000020005.1_ASM2000v1
Macrococcus caseolyticus	Bacteria;Terrabacteria group;Bacillota	FDAARGOS_868	SAMN13450398	PRJNA231221	GCA_016028795.1	Complete	2.17097	36.5992	chromosome:NZ_CP065729.1/CP065729.1; plasmid unnamed:NZ_CP065730.1/CP065730.1		2	2212	2020-12-14T00:00:00Z	ftp://ftp.ncbi.nlm.nih.gov/genomes/all/GCA/016/028/795/GCA_016028795.1_ASM1602879v1	ftp://ftp.ncbi.nlm.nih.gov/genomes/all/GCF/016/028/795/GCF_016028795.1_ASM1602879v1
Shewanella halifaxensis HAW-EB4	Bacteria;Pseudomonadota;Gammaproteobacteria	HAW-EB4	SAMN02598431	PRJNA20241	GCA_000019185.1	Complete	5.22692	44.6	chromosome:NC_010334.1/CP000931.1		1	4318	2008-02-07T00:00:00Z	ftp://ftp.ncbi.nlm.nih.gov/genomes/all/GCA/000/019/185/GCA_000019185.1_ASM1918v1	ftp://ftp.ncbi.nlm.nih.gov/genomes/all/GCF/000/019/185/GCF_000019185.1_ASM1918v1
Methylobacterium nodulans ORS 2060	Bacteria;Pseudomonadota;Alphaproteobacteria	ORS 2060	SAMN00000043	PRJNA20477	GCA_000022085.1	Complete	8.83902	68.485	chromosome:NC_011894.1/CP001349.1; plasmid pMNOD01:NC_011892.1/CP001350.1; plasmid pMNOD02:NC_011887.1/CP001351.1; plasmid pMNOD03:NC_011893.1/CP001352.1; plasmid pMNOD04:NC_011895.1/CP001353.1; plasmid pMNOD05:NC_011888.1/CP001354.1; plasmid pMNOD06:NC_011889.1/CP001355.1; plasmid pMNOD07:NC_011890.1/CP001356.1		8	8080	2009-01-12T00:00:00Z	ftp://ftp.ncbi.nlm.nih.gov/genomes/all/GCA/000/022/085/GCA_000022085.1_ASM2208v1	ftp://ftp.ncbi.nlm.nih.gov/genomes/all/GCF/000/022/085/GCF_000022085.1_ASM2208v1
Paraburkholderia graminis	Bacteria;Pseudomonadota;Betaproteobacteria	PHS1	SAMN07985399	PRJNA417370	GCA_003330785.1	Complete	7.50845	62.8376	chromosome PHS1_A:NZ_CP024934.1/CP024934.1; chromosome PHS1_B:NZ_CP024935.1/CP024935.1; plasmid pPHS1_P:NZ_CP024936.1/CP024936.1		3	6548	2018-07-20T00:00:00Z		ftp://ftp.ncbi.nlm.nih.gov/genomes/all/GCF/003/330/785/GCF_003330785.1_ASM333078v1
Erwinia tasmaniensis Et1/99	Bacteria;Pseudomonadota;Gammaproteobacteria	Et1/99	SAMEA2272215	PRJEA20585	GCA_000026185.1	Complete	4.06786	53.3601	chromosome:NC_010694.1/CU468135.1; plasmid pET09:NC_010695.1/CU468128.1; plasmid pET35:NC_010696.1/CU468130.1; plasmid pET45:NC_010699.1/CU468132.1; plasmid pET46:NC_010693.1/CU468133.1; plasmid pET49:NC_010697.1/CU468131.1		6	3570	2008-05-13T00:00:00Z	ftp://ftp.ncbi.nlm.nih.gov/genomes/all/GCA/000/026/185/GCA_000026185.1_ASM2618v1	ftp://ftp.ncbi.nlm.nih.gov/genomes/all/GCF/000/026/185/GCF_000026185.1_ASM2618v1
Methylocella silvestris BL2	Bacteria;Pseudomonadota;Alphaproteobacteria	BL2	SAMN00000045	PRJNA20635	GCA_000021745.1	Complete	4.30543	63.1	chromosome:NC_011666.1/CP001280.1		1	3833	2008-12-15T00:00:00Z	ftp://ftp.ncbi.nlm.nih.gov/genomes/all/GCA/000/021/745/GCA_000021745.1_ASM2174v1	ftp://ftp.ncbi.nlm.nih.gov/genomes/all/GCF/000/021/745/GCF_000021745.1_ASM2174v1
Thermococcus onnurineus NA1	Archaea;Euryarchaeota;Thermococci	NA1	SAMN02603476	PRJNA20773	GCA_000018365.1	Complete	1.84761	51.3	chromosome:NC_011529.1/CP000855.1		1	1971	2008-11-06T00:00:00Z	ftp://ftp.ncbi.nlm.nih.gov/genomes/all/GCA/000/018/365/GCA_000018365.1_ASM1836v1	ftp://ftp.ncbi.nlm.nih.gov/genomes/all/GCF/000/018/365/GCF_000018365.1_ASM1836v1
Beijerinckia indica subsp. indica ATCC 9039	Bacteria;Pseudomonadota;Alphaproteobacteria	ATCC 9039	SAMN02598441	PRJNA20841	GCA_000019845.1	Complete	4.41862	57.0207	chromosome:NC_010581.1/CP001016.1; plasmid pBIND01:NC_010580.1/CP001017.1; plasmid pBIND02:NC_010578.1/CP001018.1		3	3769	2008-04-11T00:00:00Z	ftp://ftp.ncbi.nlm.nih.gov/genomes/all/GCA/000/019/845/GCA_000019845.1_ASM1984v1	ftp://ftp.ncbi.nlm.nih.gov/genomes/all/GCF/000/019/845/GCF_000019845.1_ASM1984v1
Desulforapulum autotrophicum HRM2	Bacteria;Thermodesulfobacteriota;Desulfobacteria	HRM2	SAMN02603282	PRJNA20931	GCA_000020365.1	Complete	5.65778	48.7174	chromosome:NC_012108.1/CP001087.1; plasmid pHRM2a:NC_012109.1/CP001088.1		2	4827	2009-02-18T00:00:00Z	ftp://ftp.ncbi.nlm.nih.gov/genomes/all/GCA/000/020/365/GCA_000020365.1_ASM2036v1	ftp://ftp.ncbi.nlm.nih.gov/genomes/all/GCF/000/020/365/GCF_000020365.1_ASM2036v1
Gemmata obscuriglobus UQM 2246	Bacteria;PVC group;Planctomycetota	UQM 2246	SAMEA5540092	PRJEB31949	GCA_901538385.1	Chromosome	9.03262	67.4	chromosome 1:NZ_LR593888.1/LR593888.1		1	7288	2020-02-03T00:00:00Z	ftp://ftp.ncbi.nlm.nih.gov/genomes/all/GCA/901/538/385/GCA_901538385.1_ASM90153838v1	ftp://ftp.ncbi.nlm.nih.gov/genomes/all/GCF/901/538/385/GCF_901538385.1_ASM90153838v1
Candidatus Desulforudis audaxviator	Bacteria;Terrabacteria group;Bacillota	BYF	SAMN10492339	PRJNA507378	GCA_003932015.2	Complete	2.21251	61.1	chromosome:NZ_CP034260.1/CP034260.2		1	2117	2018-12-10T00:00:00Z		ftp://ftp.ncbi.nlm.nih.gov/genomes/all/GCF/003/932/015/GCF_003932015.1_ASM393201v2
Gemmatimonas aurantiaca T-27	Bacteria;FCB group;Gemmatimonadota	T-27	SAMD00060909	PRJDA18501	GCA_000010305.1	Complete	4.63696	64.3	chromosome:NC_012489.1/AP009153.1		1	3917	2009-04-01T00:00:00Z	ftp://ftp.ncbi.nlm.nih.gov/genomes/all/GCA/000/010/305/GCA_000010305.1_ASM1030v1	ftp://ftp.ncbi.nlm.nih.gov/genomes/all/GCF/000/010/305/GCF_000010305.1_ASM1030v1
Rhodococcus erythropolis R138	Bacteria;Terrabacteria group;Actinomycetota	R138	SAMN02639992	PRJNA188397	GCA_000696675.2	Complete	6.80651	62.3283	chromosome:NZ_CP007255.1/CP007255.1; plasmid pCRE138:NZ_CP007256.1/CP007256.1; plasmid pLRE138:NZ_CP007257.1/CP007257.1		3	6141	2015-12-30T00:00:00Z	ftp://ftp.ncbi.nlm.nih.gov/genomes/all/GCA/000/696/675/GCA_000696675.2_ASM69667v2	ftp://ftp.ncbi.nlm.nih.gov/genomes/all/GCF/000/696/675/GCF_000696675.2_ASM69667v2
Psychrobacter arcticus 273-4	Bacteria;Pseudomonadota;Gammaproteobacteria	273-4	SAMN02598544	PRJNA9633	GCA_000012305.1	Complete	2.6507	42.8	chromosome:NC_007204.1/CP000082.1		1	2124	2005-07-20T00:00:00Z	ftp://ftp.ncbi.nlm.nih.gov/genomes/all/GCA/000/012/305/GCA_000012305.1_ASM1230v1	ftp://ftp.ncbi.nlm.nih.gov/genomes/all/GCF/000/012/305/GCF_000012305.1_ASM1230v1
Methanococcoides burtonii DSM 6242	Archaea;Euryarchaeota;Stenosarchaea group	DSM 6242	SAMN02598545	PRJNA9634	GCA_000013725.1	Complete	2.57503	40.8	chromosome:NC_007955.1/CP000300.1		1	2449	2006-04-10T00:00:00Z	ftp://ftp.ncbi.nlm.nih.gov/genomes/all/GCA/000/013/725/GCA_000013725.1_ASM1372v1	ftp://ftp.ncbi.nlm.nih.gov/genomes/all/GCF/000/013/725/GCF_000013725.1_ASM1372v1
Bdellovibrio bacteriovorus	Bacteria;Bdellovibrionota;Bdellovibrionia	109J	SAMN02743506	PRJNA246120	GCA_000691605.1	Complete	3.83043	50.7	chromosome:NZ_CP007656.1/CP007656.1		1	3606	2014-05-15T00:00:00Z	ftp://ftp.ncbi.nlm.nih.gov/genomes/all/GCA/000/691/605/GCA_000691605.1_ASM69160v1	ftp://ftp.ncbi.nlm.nih.gov/genomes/all/GCF/000/691/605/GCF_000691605.1_ASM69160v1
Prevotella ruminicola	Bacteria;FCB group;Bacteroidetes/Chlorobi group	KHP1	SAMN18341379	PRJNA715253	GCA_018389405.1	Complete	3.43934	47.8	chromosome:NZ_CP071890.1/CP071890.1		1	2768	2021-05-17T00:00:00Z	ftp://ftp.ncbi.nlm.nih.gov/genomes/all/GCA/018/389/405/GCA_018389405.1_ASM1838940v1	ftp://ftp.ncbi.nlm.nih.gov/genomes/all/GCF/018/389/405/GCF_018389405.1_ASM1838940v1
Verrucomicrobium spinosum DSM 4136 = JCM 18804	Bacteria;PVC group;Verrucomicrobiota	DSM 4136	SAMN02436175	PRJNA10620	GCA_000172155.1	Chromosome	8.22086	60.3	chromosome:NZ_ABIZ01000001.1/ABIZ01000001.1	ABIZ01	1	6144	2008-01-02T00:00:00Z	ftp://ftp.ncbi.nlm.nih.gov/genomes/all/GCA/000/172/155/GCA_000172155.1_ASM17215v1	ftp://ftp.ncbi.nlm.nih.gov/genomes/all/GCF/000/172/155/GCF_000172155.1_ASM17215v1
Picrophilus torridus DSM 9790	Archaea;Candidatus Thermoplasmatota;Thermoplasmata	DSM 9790	SAMN02603345	PRJNA10641	GCA_000008265.1	Complete	1.5459	36	chromosome:NC_005877.1/AE017261.1		1	1567	2004-06-08T00:00:00Z	ftp://ftp.ncbi.nlm.nih.gov/genomes/all/GCA/000/008/265/GCA_000008265.1_ASM826v1	ftp://ftp.ncbi.nlm.nih.gov/genomes/all/GCF/000/008/265/GCF_000008265.1_ASM826v1
Mycoplasmopsis synoviae	Bacteria;Terrabacteria group;Mycoplasmatota	86079/7NS	SAMN09010075	PRJNA454538	GCA_013393745.1	Complete	0.818795	28.2	chromosome:NZ_CP029258.1/CP029258.1		1	666	2020-07-08T00:00:00Z	ftp://ftp.ncbi.nlm.nih.gov/genomes/all/GCA/013/393/745/GCA_013393745.1_ASM1339374v1	ftp://ftp.ncbi.nlm.nih.gov/genomes/all/GCF/013/393/745/GCF_013393745.1_ASM1339374v1
Rickettsia typhi str. TH1527	Bacteria;Pseudomonadota;Alphaproteobacteria	TH1527	SAMN02603529	PRJNA65219	GCA_000277285.1	Complete	1.11237	28.9	chromosome:NC_017066.1/CP003397.1		1	812	2012-03-21T00:00:00Z	ftp://ftp.ncbi.nlm.nih.gov/genomes/all/GCA/000/277/285/GCA_000277285.1_ASM27728v1	ftp://ftp.ncbi.nlm.nih.gov/genomes/all/GCF/000/277/285/GCF_000277285.1_ASM27728v1
Mesomycoplasma mobile 163K	Bacteria;Terrabacteria group;Mycoplasmatota	163K	SAMN03081417	PRJNA10697	GCA_000008365.1	Complete	0.777079	25	chromosome:NC_006908.1/AE017308.1		1	649	2004-05-18T00:00:00Z	ftp://ftp.ncbi.nlm.nih.gov/genomes/all/GCA/000/008/365/GCA_000008365.1_ASM836v1	ftp://ftp.ncbi.nlm.nih.gov/genomes/all/GCF/000/008/365/GCF_000008365.1_ASM836v1
Idiomarina loihiensis L2TR	Bacteria;Pseudomonadota;Gammaproteobacteria	L2TR	SAMN02604184	PRJNA10790	GCA_000008465.1	Complete	2.83932	47	chromosome:NC_006512.1/AE017340.1		1	2628	2004-12-02T00:00:00Z	ftp://ftp.ncbi.nlm.nih.gov/genomes/all/GCA/000/008/465/GCA_000008465.1_ASM846v1	ftp://ftp.ncbi.nlm.nih.gov/genomes/all/GCF/000/008/465/GCF_000008465.1_ASM846v1
Ammonifex degensii KC4	Bacteria;Terrabacteria group;Bacillota	KC4	SAMN02598268	PRJNA12390	GCA_000024605.1	Complete	2.15707	59.4168	chromosome:NC_013385.1/CP001785.1; plasmid pADEG01:NC_013386.1/CP001786.1		2	2141	2009-10-08T00:00:00Z	ftp://ftp.ncbi.nlm.nih.gov/genomes/all/GCA/000/024/605/GCA_000024605.1_ASM2460v1	ftp://ftp.ncbi.nlm.nih.gov/genomes/all/GCF/000/024/605/GCF_000024605.1_ASM2460v1
Symbiobacterium thermophilum IAM 14863	Bacteria;Terrabacteria group;Bacillota	IAM14863	SAMD00061067	PRJNA12994	GCA_000009905.1	Complete	3.56614	68.7	chromosome:NC_006177.1/AP006840.1		1	3194	2004-09-02T00:00:00Z	ftp://ftp.ncbi.nlm.nih.gov/genomes/all/GCA/000/009/905/GCA_000009905.1_ASM990v1	ftp://ftp.ncbi.nlm.nih.gov/genomes/all/GCF/000/009/905/GCF_000009905.1_ASM990v1
Alcanivorax borkumensis SK2	Bacteria;Pseudomonadota;Gammaproteobacteria	SK2	SAMEA3138202	PRJNA13005	GCA_000009365.1	Complete	3.12014	54.7	chromosome:NC_008260.1/AM286690.1		1	2750	2006-07-23T00:00:00Z	ftp://ftp.ncbi.nlm.nih.gov/genomes/all/GCA/000/009/365/GCA_000009365.1_ASM936v1	ftp://ftp.ncbi.nlm.nih.gov/genomes/all/GCF/000/009/365/GCF_000009365.1_ASM936v1
Alkaliphilus metalliredigens QYMF	Bacteria;Terrabacteria group;Bacillota	QYMF	SAMN02598282	PRJNA13006	GCA_000016985.1	Complete	4.92957	36.8	chromosome:NC_009633.1/CP000724.1		1	4721	2007-06-28T00:00:00Z	ftp://ftp.ncbi.nlm.nih.gov/genomes/all/GCA/000/016/985/GCA_000016985.1_ASM1698v1	ftp://ftp.ncbi.nlm.nih.gov/genomes/all/GCF/000/016/985/GCF_000016985.1_ASM1698v1
Pelodictyon luteolum DSM 273	Bacteria;FCB group;Bacteroidetes/Chlorobi group	DSM 273	SAMN02598284	PRJNA13012	GCA_000012485.1	Complete	2.36484	57.3	chromosome:NC_007512.1/CP000096.1		1	2146	2005-10-26T00:00:00Z	ftp://ftp.ncbi.nlm.nih.gov/genomes/all/GCA/000/012/485/GCA_000012485.1_ASM1248v1	ftp://ftp.ncbi.nlm.nih.gov/genomes/all/GCF/000/012/485/GCF_000012485.1_ASM1248v1
Paracoccus denitrificans PD1222	Bacteria;Pseudomonadota;Alphaproteobacteria	PD1222	SAMN02598290	PRJNA13020	GCA_000203895.1	Complete	5.23619	66.783	chromosome 1:NC_008686.1/CP000489.1; chromosome 2:NC_008687.1/CP000490.1; plasmid 1:NC_008688.1/CP000491.1		3	5031	2006-12-13T00:00:00Z	ftp://ftp.ncbi.nlm.nih.gov/genomes/all/GCA/000/203/895/GCA_000203895.1_ASM20389v1	ftp://ftp.ncbi.nlm.nih.gov/genomes/all/GCF/000/203/895/GCF_000203895.1_ASM20389v1
Geobacillus kaustophilus HTA426	Bacteria;Terrabacteria group;Bacillota	HTA426	SAMD00061072	PRJNA13233	GCA_000009785.1	Complete	3.59267	51.9947	chromosome:NC_006510.1/BA000043.1; plasmid pHTA426:NC_006509.1/AP006520.1		2	3379	2004-12-04T00:00:00Z	ftp://ftp.ncbi.nlm.nih.gov/genomes/all/GCA/000/009/785/GCA_000009785.1_ASM978v1	ftp://ftp.ncbi.nlm.nih.gov/genomes/all/GCF/000/009/785/GCF_000009785.1_ASM978v1
Mycoplasma haemofelis str. Langford 1	Bacteria;Terrabacteria group;Mycoplasmatota	Langford 1	SAMEA2272171	PRJEA61503	GCA_000200735.1	Complete	1.14726	38.9	chromosome:NC_014970.1/FR773153.2		1	1487	2011-01-20T00:00:00Z	ftp://ftp.ncbi.nlm.nih.gov/genomes/all/GCA/000/200/735/GCA_000200735.1_ASM20073v1	ftp://ftp.ncbi.nlm.nih.gov/genomes/all/GCF/000/200/735/GCF_000200735.1_ASM20073v1
Latilactobacillus sakei	Bacteria;Terrabacteria group;Bacillota	CBA3614	SAMN13258981	PRJNA588925	GCA_009676365.1	Complete	2.01807	41.1276	chromosome:NZ_CP046037.1/CP046037.1; plasmid unnamed1:NZ_CP046038.1/CP046038.1; plasmid unnamed2:NZ_CP046039.1/CP046039.1		3	1910	2019-11-20T00:00:00Z		ftp://ftp.ncbi.nlm.nih.gov/genomes/all/GCF/009/676/365/GCF_009676365.1_ASM967636v1
Listeria grayi	Bacteria;Terrabacteria group;Bacillota	NCTC 10812	SAMEA103980423	PRJEB6403	GCA_900638015.1	Complete	2.7511	41.6	chromosome 1:NZ_LR134483.1/LR134483.1		1	2627	2018-12-19T00:00:00Z	ftp://ftp.ncbi.nlm.nih.gov/genomes/all/GCA/900/638/015/GCA_900638015.1_54984_A01	ftp://ftp.ncbi.nlm.nih.gov/genomes/all/GCF/900/638/015/GCF_900638015.1_54984_A01
Robiginitalea biformata HTCC2501	Bacteria;FCB group;Bacteroidetes/Chlorobi group	HTCC2501	SAMN02603916	PRJNA13461	GCA_000024125.1	Complete	3.53038	55.3	chromosome:NC_013222.1/CP001712.1		1	3080	2009-09-11T00:00:00Z	ftp://ftp.ncbi.nlm.nih.gov/genomes/all/GCA/000/024/125/GCA_000024125.1_ASM2412v1	ftp://ftp.ncbi.nlm.nih.gov/genomes/all/GCF/000/024/125/GCF_000024125.1_ASM2412v1
Paenibacillus larvae subsp. larvae	Bacteria;Terrabacteria group;Bacillota	Eric_IV	SAMN06286564	PRJNA369466	GCA_002951935.1	Complete	4.37817	44.1885	chromosome:NZ_CP019659.1/CP019659.1; plasmid unnamed1:NZ_CP019660.1/CP019660.1; plasmid unnamed2:NZ_CP019661.1/CP019661.1		3	4133	2018-02-20T00:00:00Z		ftp://ftp.ncbi.nlm.nih.gov/genomes/all/GCF/002/951/935/GCF_002951935.1_ASM295193v1
Parvularcula bermudensis HTCC2503	Bacteria;Pseudomonadota;Alphaproteobacteria	HTCC2503	SAMN02603918	PRJNA13509	GCA_000152825.2	Complete	2.90264	60.7	chromosome:NC_014414.1/CP002156.1		1	2629	2010-08-16T00:00:00Z	ftp://ftp.ncbi.nlm.nih.gov/genomes/all/GCA/000/152/825/GCA_000152825.2_ASM15282v2	ftp://ftp.ncbi.nlm.nih.gov/genomes/all/GCF/000/152/825/GCF_000152825.2_ASM15282v2
Dokdonia donghaensis DSW-1	Bacteria;FCB group;Bacteroidetes/Chlorobi group	DSW-1	SAMN04572126	PRJNA191952	GCA_001653755.1	Complete	3.29394	38.2	chromosome:NZ_CP015125.1/CP015125.1		1	2863	2016-06-01T00:00:00Z		ftp://ftp.ncbi.nlm.nih.gov/genomes/all/GCF/001/653/755/GCF_001653755.1_ASM165375v1
Congregibacter litoralis KT71	Bacteria;Pseudomonadota;Gammaproteobacteria	KT71	SAMN02436113	PRJNA13585	GCA_000153125.2	Chromosome	4.35112	57.7	chromosome:NZ_CM002299.1/CM002299.1	AAOA02	1	7714	2006-02-23T00:00:00Z	ftp://ftp.ncbi.nlm.nih.gov/genomes/all/GCA/000/153/125/GCA_000153125.2_ASM15312v2	ftp://ftp.ncbi.nlm.nih.gov/genomes/all/GCF/000/153/125/GCF_000153125.2_ASM15312v2
Borrelia turicatae 91E135	Bacteria;Spirochaetota;Spirochaetia	9.1e+136	SAMN02603508	PRJNA13597	GCA_000012085.2	Complete	1.16536	29.4619	chromosome:NC_008710.1/CP000049.1; plasmid cpD:NZ_CP019363.1/CP019363.1; plasmid lpG29:NZ_CP019367.1/CP019367.1; plasmid cp31:NZ_CP019362.1/CP019362.1; plasmid lpF33.5:NZ_CP019366.1/CP019366.1; plasmid lpB34:NZ_CP019364.1/CP019364.1; plasmid lpT39:NZ_CP019368.1/CP019368.1; plasmid lpE43:NZ_CP019365.1/CP019365.1; plasmid lpU43:NZ_CP019369.1/CP019369.1		9	1052	2006-12-22T00:00:00Z	ftp://ftp.ncbi.nlm.nih.gov/genomes/all/GCA/000/012/085/GCA_000012085.2_ASM1208v2	ftp://ftp.ncbi.nlm.nih.gov/genomes/all/GCF/000/012/085/GCF_000012085.2_ASM1208v2
Acidovorax avenae subsp. avenae ATCC 19860	Bacteria;Pseudomonadota;Betaproteobacteria	ATCC 19860	SAMN00006197	PRJNA37867	GCA_000176855.2	Complete	5.48217	68.8	chromosome:NC_015138.1/CP002521.1		1	4765	2011-02-14T00:00:00Z	ftp://ftp.ncbi.nlm.nih.gov/genomes/all/GCA/000/176/855/GCA_000176855.2_ASM17685v2	ftp://ftp.ncbi.nlm.nih.gov/genomes/all/GCF/000/176/855/GCF_000176855.2_ASM17685v2
Hyphomonas neptunium ATCC 15444	Bacteria;Pseudomonadota;Alphaproteobacteria	ATCC 15444	SAMN02604041	PRJNA15721	GCA_000013025.1	Complete	3.70502	61.9	chromosome:NC_008358.1/CP000158.1		1	3476	2006-09-18T00:00:00Z	ftp://ftp.ncbi.nlm.nih.gov/genomes/all/GCA/000/013/025/GCA_000013025.1_ASM1302v1	ftp://ftp.ncbi.nlm.nih.gov/genomes/all/GCF/000/013/025/GCF_000013025.1_ASM1302v1
Aliarcobacter butzleri ED-1	Bacteria;Campylobacterota;Epsilonproteobacteria		SAMD00060980	PRJDA61719	GCA_000284355.1	Complete	2.25667	27.1	chromosome:NC_017187.1/AP012047.1		1	2158	2011-09-02T23:07:00Z	ftp://ftp.ncbi.nlm.nih.gov/genomes/all/GCA/000/284/355/GCA_000284355.1_ASM28435v1	ftp://ftp.ncbi.nlm.nih.gov/genomes/all/GCF/000/284/355/GCF_000284355.1_ASM28435v1
Methanoculleus marisnigri JR1	Archaea;Euryarchaeota;Stenosarchaea group	JR1	SAMN02598365	PRJNA16330	GCA_000015825.1	Complete	2.4781	62.1	chromosome:NC_009051.1/CP000562.1		1	2447	2007-02-16T00:00:00Z	ftp://ftp.ncbi.nlm.nih.gov/genomes/all/GCA/000/015/825/GCA_000015825.1_ASM1582v1	ftp://ftp.ncbi.nlm.nih.gov/genomes/all/GCF/000/015/825/GCF_000015825.1_ASM1582v1
Xanthomonas albilineans	Bacteria;Pseudomonadota;Gammaproteobacteria	Xa-FJ1	SAMN12905433	PRJNA575611	GCA_009931595.1	Complete	3.75612	62.974	chromosome:NZ_CP046570.1/CP046570.1; plasmid pXaFJ1:NZ_CP046571.1/CP046571.1		2	2985	2020-01-27T00:00:00Z		ftp://ftp.ncbi.nlm.nih.gov/genomes/all/GCF/009/931/595/GCF_009931595.1_ASM993159v1
Candidatus Phytoplasma mali	Bacteria;Terrabacteria group;Mycoplasmatota	AT	SAMEA2272373	PRJEA25335	GCA_000026205.1	Complete	0.601943	21.4	chromosome:NC_011047.1/CU469464.1		1	498	2008-07-04T23:04:00Z	ftp://ftp.ncbi.nlm.nih.gov/genomes/all/GCA/000/026/205/GCA_000026205.1_ASM2620v1	ftp://ftp.ncbi.nlm.nih.gov/genomes/all/GCF/000/026/205/GCF_000026205.1_ASM2620v1
Thermosipho africanus TCF52B	Bacteria;Thermotogota;Thermotogae	TCF52B	SAMN02603170	PRJNA27767	GCA_000021285.1	Complete	2.01666	30.8	chromosome:NC_011653.1/CP001185.1		1	1948	2008-12-10T00:00:00Z	ftp://ftp.ncbi.nlm.nih.gov/genomes/all/GCA/000/021/285/GCA_000021285.1_ASM2128v1	ftp://ftp.ncbi.nlm.nih.gov/genomes/all/GCF/000/021/285/GCF_000021285.1_ASM2128v1
Mycoplasma leachii 99/014/6	Bacteria;Terrabacteria group;Mycoplasmatota	99/014/6	SAMEA2272153	PRJEA50599	GCA_000253095.1	Chromosome	1.01723	23.7	chromosome:NC_017521.1/FR668087.1		1	858	2011-07-04T00:00:00Z	ftp://ftp.ncbi.nlm.nih.gov/genomes/all/GCA/000/253/095/GCA_000253095.1_ASM25309v1	ftp://ftp.ncbi.nlm.nih.gov/genomes/all/GCF/000/253/095/GCF_000253095.1_ASM25309v1
Mycobacterium intracellulare	Bacteria;Terrabacteria group;Actinomycetota	FDAARGOS_1564	SAMN22091661	PRJNA231221	GCA_020736005.1	Complete	5.64578	67.8887	chromosome:NZ_CP085945.1/CP085945.1; plasmid unnamed:NZ_CP085946.1/CP085946.1		2	5154	2021-11-03T00:00:00Z	ftp://ftp.ncbi.nlm.nih.gov/genomes/all/GCA/020/736/005/GCA_020736005.1_ASM2073600v1	ftp://ftp.ncbi.nlm.nih.gov/genomes/all/GCF/020/736/005/GCF_020736005.1_ASM2073600v1
Candidatus Puniceispirillum marinum IMCC1322	Bacteria;Pseudomonadota;Alphaproteobacteria	IMCC1322	SAMN02603472	PRJNA28081	GCA_000024465.1	Complete	2.75353	48.9	chromosome:NC_014010.1/CP001751.1		1	2536	2010-03-31T00:00:00Z	ftp://ftp.ncbi.nlm.nih.gov/genomes/all/GCA/000/024/465/GCA_000024465.1_ASM2446v1	ftp://ftp.ncbi.nlm.nih.gov/genomes/all/GCF/000/024/465/GCF_000024465.1_ASM2446v1
Sorangium cellulosum So ce56	Bacteria;Myxococcota;Polyangia	So ce 56	SAMEA3138271	PRJNA28111	GCA_000067165.1	Complete	13.0338	71.4	chromosome:NC_010162.1/AM746676.1		1	9488	2007-11-27T00:00:00Z	ftp://ftp.ncbi.nlm.nih.gov/genomes/all/GCA/000/067/165/GCA_000067165.1_ASM6716v1	ftp://ftp.ncbi.nlm.nih.gov/genomes/all/GCF/000/067/165/GCF_000067165.1_ASM6716v1
Bordetella petrii	Bacteria;Pseudomonadota;Betaproteobacteria	DSM 12804	SAMEA3138272	PRJNA28135	GCA_000067205.1	Complete	5.28795	65.5	chromosome:NC_010170.1/AM902716.1		1	4911	2007-12-18T00:00:00Z	ftp://ftp.ncbi.nlm.nih.gov/genomes/all/GCA/000/067/205/GCA_000067205.1_ASM6720v1	ftp://ftp.ncbi.nlm.nih.gov/genomes/all/GCF/000/067/205/GCF_000067205.1_ASM6720v1
Anoxybacillus flavithermus WK1	Bacteria;Terrabacteria group;Bacillota	WK1	SAMN02604185	PRJNA28245	GCA_000019045.1	Complete	2.84675	41.8	chromosome:NC_011567.1/CP000922.1		1	2817	2008-11-13T00:00:00Z	ftp://ftp.ncbi.nlm.nih.gov/genomes/all/GCA/000/019/045/GCA_000019045.1_ASM1904v1	ftp://ftp.ncbi.nlm.nih.gov/genomes/all/GCF/000/019/045/GCF_000019045.1_ASM1904v1
Cellvibrio japonicus	Bacteria;Pseudomonadota;Gammaproteobacteria	ADPT1-KOJIBIOSE	SAMN12606864	PRJNA561085	GCA_008120875.1	Chromosome	4.57659	52	chromosome:NZ_CP043306.1/CP043306.1		1	3608	2019-08-27T00:00:00Z		ftp://ftp.ncbi.nlm.nih.gov/genomes/all/GCF/008/120/875/GCF_008120875.1_ASM812087v1
Mycolicibacterium gilvum Spyr1	Bacteria;Terrabacteria group;Actinomycetota	Spyr1	SAMN00713568	PRJNA28521	GCA_000184435.1	Complete	5.78329	67.8018	chromosome:NC_014814.1/CP002385.1; plasmid pMSPYR101:NC_014811.1/CP002386.1; plasmid pMSPYR102:NC_014812.1/CP002387.1		3	5318	2010-12-21T00:00:00Z	ftp://ftp.ncbi.nlm.nih.gov/genomes/all/GCA/000/184/435/GCA_000184435.1_ASM18443v1	ftp://ftp.ncbi.nlm.nih.gov/genomes/all/GCF/000/184/435/GCF_000184435.1_ASM18443v1
Edwardsiella tarda	Bacteria;Pseudomonadota;Gammaproteobacteria	KC-Pc-HB1	SAMN07695532	PRJNA412107	GCA_002504285.1	Complete	3.72017	57.184	chromosome:NZ_CP023706.1/CP023706.1; plasmid pEh-Pc1:NZ_CP023707.1/CP023707.1		2	3270	2017-10-10T00:00:00Z		ftp://ftp.ncbi.nlm.nih.gov/genomes/all/GCF/002/504/285/GCF_002504285.1_ASM250428v1
Streptomyces pristinaespiralis	Bacteria;Terrabacteria group;Actinomycetota	HCCB 10218	SAMN03565307	PRJNA281980	GCA_001278075.1	Complete	8.53259	71.5	chromosome:NZ_CP011340.1/CP011340.1		1	7170	2015-09-02T00:00:00Z		ftp://ftp.ncbi.nlm.nih.gov/genomes/all/GCF/001/278/075/GCF_001278075.1_ASM127807v1
Streptomyces sviceus ATCC 29083	Bacteria;Terrabacteria group;Actinomycetota	ATCC 29083	SAMN02595223	PRJNA28555	GCA_000154965.1	Chromosome	9.31349	69.8	chromosome:NZ_CM000951.1/CM000951.1	ABJJ02	1	7770	2008-02-28T00:00:00Z	ftp://ftp.ncbi.nlm.nih.gov/genomes/all/GCA/000/154/965/GCA_000154965.1_ASM15496v1	ftp://ftp.ncbi.nlm.nih.gov/genomes/all/GCF/000/154/965/GCF_000154965.1_ASM15496v1
Acetoanaerobium sticklandii	Bacteria;Terrabacteria group;Bacillota	DSM 519	SAMEA3138340	PRJNA28575	GCA_000196455.1	Complete	2.71546	33.3	chromosome:NC_014614.1/FP565809.1		1	2508	2010-10-15T00:00:00Z	ftp://ftp.ncbi.nlm.nih.gov/genomes/all/GCA/000/196/455/GCA_000196455.1_ASM19645v1	ftp://ftp.ncbi.nlm.nih.gov/genomes/all/GCF/000/196/455/GCF_000196455.1_ASM19645v1
Thermus aquaticus Y51MC23	Bacteria;Terrabacteria group;Deinococcota	Y51MC23	SAMN02441811	PRJNA274060	GCA_001399775.1	Complete	2.33864	68.0413	chromosome:NZ_CP010822.1/CP010822.1; plasmid pTA14:NZ_CP010823.1/CP010823.1; plasmid pTA16:NZ_CP010824.1/CP010824.1; plasmid pTA69:NZ_CP010825.1/CP010825.1; plasmid pTA78:NZ_CP010826.1/CP010826.1		5	2412	2015-10-19T00:00:00Z		ftp://ftp.ncbi.nlm.nih.gov/genomes/all/GCF/001/399/775/GCF_001399775.1_ASM139977v1
Candidatus Cloacimonas acidaminovorans str. Evry	Bacteria;FCB group;Candidatus Cloacimonetes	Evry	SAMEA2272155	PRJEA28717	GCA_000146065.1	Complete	2.24682	37.9	chromosome:NC_020449.1/CU466930.1		1	1725	2008-02-12T00:00:00Z	ftp://ftp.ncbi.nlm.nih.gov/genomes/all/GCA/000/146/065/GCA_000146065.1_ASM14606v1	ftp://ftp.ncbi.nlm.nih.gov/genomes/all/GCF/000/146/065/GCF_000146065.2_ASM14606v1
Afipia carboxidovorans OM5	Bacteria;Pseudomonadota;Alphaproteobacteria	OM5	SAMN02603254	PRJNA41025	GCA_000218565.1	Complete	3.89607	62.3535	chromosome:NC_015684.1/CP002826.1; plasmid pHCG3:NC_015689.1/CP002827.1; plasmid pOC167:NC_015685.1/CP002828.1		3	3659	2011-06-15T00:00:00Z	ftp://ftp.ncbi.nlm.nih.gov/genomes/all/GCA/000/218/565/GCA_000218565.1_ASM21856v1	ftp://ftp.ncbi.nlm.nih.gov/genomes/all/GCF/000/218/565/GCF_000218565.1_ASM21856v1
Escherichia albertii	Bacteria;Pseudomonadota;Gammaproteobacteria	Sample 167	SAMN17525958	PRJNA693666	GCA_016904755.2	Complete	4.6319	49.6416	chromosome:NZ_CP070290.1/CP070290.2; plasmid pESA138_1:NZ_CP070291.1/CP070291.2		2	4260	2021-02-17T00:00:00Z	ftp://ftp.ncbi.nlm.nih.gov/genomes/all/GCA/016/904/755/GCA_016904755.2_ASM1690475v2	ftp://ftp.ncbi.nlm.nih.gov/genomes/all/GCF/016/904/755/GCF_016904755.1_ASM1690475v2
Methylacidiphilum infernorum V4	Bacteria;PVC group;Verrucomicrobiota	V4	SAMN02604183	PRJNA28995	GCA_000019665.1	Complete	2.28715	45.5	chromosome:NC_010794.1/CP000975.1		1	2041	2008-05-30T00:00:00Z	ftp://ftp.ncbi.nlm.nih.gov/genomes/all/GCA/000/019/665/GCA_000019665.1_ASM1966v1	ftp://ftp.ncbi.nlm.nih.gov/genomes/all/GCF/000/019/665/GCF_000019665.1_ASM1966v1
Lentilactobacillus buchneri	Bacteria;Terrabacteria group;Bacillota	ATCC 4005	SAMN18876444	PRJNA725342	GCA_018314255.1	Complete	2.53721	44.4673	chromosome:NZ_CP073066.1/CP073066.1; plasmid pBC28633:NZ_CP073067.1/CP073067.1		2	2344	2021-05-10T00:00:00Z	ftp://ftp.ncbi.nlm.nih.gov/genomes/all/GCA/018/314/255/GCA_018314255.1_ASM1831425v1	ftp://ftp.ncbi.nlm.nih.gov/genomes/all/GCF/018/314/255/GCF_018314255.1_ASM1831425v1
Mycoplasma crocodyli MP145	Bacteria;Terrabacteria group;Mycoplasmatota	MP145	SAMN02603450	PRJNA29021	GCA_000025845.1	Complete	0.934379	27	chromosome:NC_014014.1/CP001991.1		1	752	2010-03-26T00:00:00Z	ftp://ftp.ncbi.nlm.nih.gov/genomes/all/GCA/000/025/845/GCA_000025845.1_ASM2584v1	ftp://ftp.ncbi.nlm.nih.gov/genomes/all/GCF/000/025/845/GCF_000025845.1_ASM2584v1
Candidatus Azobacteroides pseudotrichonymphae genomovar. CFP2	Bacteria;FCB group;Bacteroidetes/Chlorobi group	CfPt1-2	SAMD00060940	PRJDA29025	GCA_000010645.1	Complete	1.22492	32.9857	chromosome:AP010656.1; plasmid pCFPG1:AP010657.1; plasmid pCFPG2:AP010658.1; plasmid pCFPG3:AP010659.1; plasmid pCFPG4:AP010660.1		5	852	2008-11-12T23:09:00Z	ftp://ftp.ncbi.nlm.nih.gov/genomes/all/GCA/000/010/645/GCA_000010645.1_ASM1064v1	ftp://ftp.ncbi.nlm.nih.gov/genomes/all/GCF/000/010/645/GCF_000010645.1_ASM1064v1
Candidatus Riesia pediculicola USDA	Bacteria;Pseudomonadota;Gammaproteobacteria	USDA	SAMN02603451	PRJNA29065	GCA_000093065.1	Complete	0.582127	28.589	chromosome:NC_014109.1/CP001085.1; plasmid pPAN:NC_013962.1/CP001086.1		2	468	2010-03-16T00:00:00Z	ftp://ftp.ncbi.nlm.nih.gov/genomes/all/GCA/000/093/065/GCA_000093065.1_ASM9306v1	ftp://ftp.ncbi.nlm.nih.gov/genomes/all/GCF/000/093/065/GCF_000093065.1_ASM9306v1
Brevibacillus brevis	Bacteria;Terrabacteria group;Bacillota	NCTC2611	SAMEA4007825	PRJEB6403	GCA_900637055.1	Complete	6.727	47.4	chromosome 1:NZ_LR134338.1/LR134338.1		1	6241	2018-12-19T00:00:00Z	ftp://ftp.ncbi.nlm.nih.gov/genomes/all/GCA/900/637/055/GCA_900637055.1_46837_E02	ftp://ftp.ncbi.nlm.nih.gov/genomes/all/GCF/900/637/055/GCF_900637055.1_46837_E02
Butyrivibrio proteoclasticus B316	Bacteria;Terrabacteria group;Bacillota	B316	SAMN02602973	PRJNA29153	GCA_000145035.1	Complete	4.40489	39.999	chromosome 1:NC_014387.1/CP001810.1; chromosome 2:NC_014388.1/CP001811.1; plasmid pCY186:NC_014390.1/CP001813.1; plasmid pCY360:NC_014389.1/CP001812.1		4	3811	2010-08-10T00:00:00Z	ftp://ftp.ncbi.nlm.nih.gov/genomes/all/GCA/000/145/035/GCA_000145035.1_ASM14503v1	ftp://ftp.ncbi.nlm.nih.gov/genomes/all/GCF/000/145/035/GCF_000145035.1_ASM14503v1
Dictyoglomus turgidum DSM 6724	Bacteria;Dictyoglomota;Dictyoglomia	DSM 6724	SAMN00002661	PRJNA29175	GCA_000021645.1	Complete	1.85556	34	chromosome:NC_011661.1/CP001251.1		1	1803	2008-12-12T00:00:00Z	ftp://ftp.ncbi.nlm.nih.gov/genomes/all/GCA/000/021/645/GCA_000021645.1_ASM2164v1	ftp://ftp.ncbi.nlm.nih.gov/genomes/all/GCF/000/021/645/GCF_000021645.1_ASM2164v1
Thioalkalivibrio sulfidiphilus HL-EbGr7	Bacteria;Pseudomonadota;Gammaproteobacteria	HL-EbGR7	SAMN00001443	PRJNA29177	GCA_000021985.1	Complete	3.46455	65.1	chromosome:NC_011901.1/CP001339.1		1	3264	2009-01-13T00:00:00Z	ftp://ftp.ncbi.nlm.nih.gov/genomes/all/GCA/000/021/985/GCA_000021985.1_ASM2198v1	ftp://ftp.ncbi.nlm.nih.gov/genomes/all/GCF/000/021/985/GCF_000021985.1_ASM2198v1
Corynebacterium urealyticum	Bacteria;Terrabacteria group;Actinomycetota	NCTC12011	SAMEA4530651	PRJEB6403	GCA_900187235.1	Complete	2.37753	64.2	chromosome 1:NZ_LT906481.1/LT906481.1		1	1967	2017-08-15T00:00:00Z	ftp://ftp.ncbi.nlm.nih.gov/genomes/all/GCA/900/187/235/GCA_900187235.1_52184_D01	ftp://ftp.ncbi.nlm.nih.gov/genomes/all/GCF/900/187/235/GCF_900187235.1_52184_D01
Chlorobaculum parvum NCIB 8327	Bacteria;FCB group;Bacteroidetes/Chlorobi group	NCIB 8327	SAMN02598460	PRJNA29213	GCA_000020505.1	Complete	2.28925	55.8	chromosome:NC_011027.1/CP001099.1		1	2083	2008-06-27T00:00:00Z	ftp://ftp.ncbi.nlm.nih.gov/genomes/all/GCA/000/020/505/GCA_000020505.1_ASM2050v1	ftp://ftp.ncbi.nlm.nih.gov/genomes/all/GCF/000/020/505/GCF_000020505.1_ASM2050v1
Chloroherpeton thalassium ATCC 35110	Bacteria;FCB group;Bacteroidetes/Chlorobi group	ATCC 35110	SAMN02598461	PRJNA29215	GCA_000020525.1	Complete	3.29346	45	chromosome:NC_011026.1/CP001100.1		1	2710	2008-06-27T00:00:00Z	ftp://ftp.ncbi.nlm.nih.gov/genomes/all/GCA/000/020/525/GCA_000020525.1_ASM2052v1	ftp://ftp.ncbi.nlm.nih.gov/genomes/all/GCF/000/020/525/GCF_000020525.1_ASM2052v1
Methanosphaerula palustris E1-9c	Archaea;Euryarchaeota;Stenosarchaea group	E1-9c	SAMN00001866	PRJNA29381	GCA_000021965.1	Complete	2.92292	55.4	chromosome:NC_011832.1/CP001338.1		1	2735	2009-01-05T00:00:00Z	ftp://ftp.ncbi.nlm.nih.gov/genomes/all/GCA/000/021/965/GCA_000021965.1_ASM2196v1	ftp://ftp.ncbi.nlm.nih.gov/genomes/all/GCF/000/021/965/GCF_000021965.1_ASM2196v1
Caldicellulosiruptor bescii DSM 6725	Bacteria;Terrabacteria group;Bacillota	DSM 6725	SAMN02598462	PRJNA29407	GCA_000022325.1	Complete	2.93166	35.2189	chromosome:NC_012034.1/CP001393.1; plasmid pATHE01:NC_012036.1/CP001394.1; plasmid pATHE02:NC_012037.1/CP001395.1		3	2660	2009-02-04T00:00:00Z	ftp://ftp.ncbi.nlm.nih.gov/genomes/all/GCA/000/022/325/GCA_000022325.1_ASM2232v1	ftp://ftp.ncbi.nlm.nih.gov/genomes/all/GCF/000/022/325/GCF_000022325.1_ASM2232v1
Kosmotoga olearia TBF 19.5.1	Bacteria;Thermotogota;Thermotogae	TBF 19.5.1	SAMN00001868	PRJNA29419	GCA_000023325.1	Complete	2.30213	41.5	chromosome:NC_012785.1/CP001634.1		1	2104	2009-06-08T00:00:00Z	ftp://ftp.ncbi.nlm.nih.gov/genomes/all/GCA/000/023/325/GCA_000023325.1_ASM2332v1	ftp://ftp.ncbi.nlm.nih.gov/genomes/all/GCF/000/023/325/GCF_000023325.1_ASM2332v1
Candidatus Liberibacter asiaticus	Bacteria;Pseudomonadota;Alphaproteobacteria	JXGC	SAMN06446703	PRJNA376787	GCA_002216815.1	Complete	1.22516	36.4	chromosome:NZ_CP019958.1/CP019958.1		1	1030	2017-07-12T00:00:00Z		ftp://ftp.ncbi.nlm.nih.gov/genomes/all/GCF/002/216/815/GCF_002216815.1_ASM221681v1
Strawberry lethal yellows phytoplasma (CPA) str. NZSb11	Bacteria;Terrabacteria group;Mycoplasmatota	NZSb11	SAMN02603946	PRJNA62247	GCA_000397185.1	Complete	0.959779	27.2	chromosome:NC_021236.1/CP002548.1		1	876	2013-05-16T00:00:00Z	ftp://ftp.ncbi.nlm.nih.gov/genomes/all/GCA/000/397/185/GCA_000397185.1_ASM39718v1	ftp://ftp.ncbi.nlm.nih.gov/genomes/all/GCF/000/397/185/GCF_000397185.1_ASM39718v1
Clostridium carboxidivorans P7	Bacteria;Terrabacteria group;Bacillota	P7	SAMN03740584	PRJNA285141	GCA_001038625.1	Complete	5.75278	29.8917	chromosome:NZ_CP011803.1/CP011803.1; plasmid unnamed:NZ_CP011804.1/CP011804.1		2	5105	2015-06-24T00:00:00Z		ftp://ftp.ncbi.nlm.nih.gov/genomes/all/GCF/001/038/625/GCF_001038625.1_ASM103862v1
Maridesulfovibrio salexigens DSM 2638	Bacteria;Thermodesulfobacteriota;Desulfovibrionia	DSM 2638	SAMN00001870	PRJNA29541	GCA_000023445.1	Complete	4.28985	47.1	chromosome:NC_012881.1/CP001649.1		1	3810	2009-06-26T00:00:00Z	ftp://ftp.ncbi.nlm.nih.gov/genomes/all/GCA/000/023/445/GCA_000023445.1_ASM2344v1	ftp://ftp.ncbi.nlm.nih.gov/genomes/all/GCF/000/023/445/GCF_000023445.1_ASM2344v1
Borrelia hermsii	Bacteria;Spirochaetota;Spirochaetia	ML2	SAMN21374108	PRJNA762107	GCA_020422925.2	Complete	1.16169	30.048	chromosome:NZ_CP084623.1/CP084623.1; plasmid lpB_ML2:NZ_OL311417.1/OL311417.1; plasmid lpA182:NZ_CP084624.1/CP084624.1		3	1047	2021-10-12T00:00:00Z	ftp://ftp.ncbi.nlm.nih.gov/genomes/all/GCA/020/422/925/GCA_020422925.2_ASM2042292v2	ftp://ftp.ncbi.nlm.nih.gov/genomes/all/GCF/020/422/925/GCF_020422925.2_ASM2042292v2
Bacillus pseudomycoides DSM 12442	Bacteria;Terrabacteria group;Bacillota	DSM 12442	SAMN00727631	PRJNA29707	GCA_000161455.1	Chromosome	5.78251	35.4	chromosome:NZ_CM000745.1/CM000745.1	ACMX01	1	11357	2009-04-30T00:00:00Z	ftp://ftp.ncbi.nlm.nih.gov/genomes/all/GCA/000/161/455/GCA_000161455.1_ASM16145v1	ftp://ftp.ncbi.nlm.nih.gov/genomes/all/GCF/000/161/455/GCF_000161455.1_ASM16145v1
Yersinia aldovae 670-83	Bacteria;Pseudomonadota;Gammaproteobacteria	670-83	SAMN03144720	PRJNA236105	GCA_000834395.1	Complete	4.47109	47.7	chromosome:NZ_CP009781.1/CP009781.1		1	3851	2015-02-09T00:00:00Z	ftp://ftp.ncbi.nlm.nih.gov/genomes/all/GCA/000/834/395/GCA_000834395.1_ASM83439v1	ftp://ftp.ncbi.nlm.nih.gov/genomes/all/GCF/000/834/395/GCF_000834395.1_ASM83439v1
Yersinia rohdei	Bacteria;Pseudomonadota;Gammaproteobacteria	YRA	SAMN03144976	PRJNA240109	GCA_000834455.1	Complete	4.37225	47	chromosome:NZ_CP009787.1/CP009787.1		1	3713	2015-02-09T00:00:00Z	ftp://ftp.ncbi.nlm.nih.gov/genomes/all/GCA/000/834/455/GCA_000834455.1_ASM83445v1	ftp://ftp.ncbi.nlm.nih.gov/genomes/all/GCF/000/834/455/GCF_000834455.1_ASM83445v1
Yersinia ruckeri	Bacteria;Pseudomonadota;Gammaproteobacteria	KMM821	SAMN16418414	PRJNA622482	GCA_017498685.1	Complete	3.89423	47.4979	chromosome:NZ_CP071802.1/CP071802.1; plasmid pYRKMM821_1:NZ_CP071803.1/CP071803.1; plasmid pYRKMM821_2:NZ_CP071804.1/CP071804.1		3	3326	2021-03-21T00:00:00Z	ftp://ftp.ncbi.nlm.nih.gov/genomes/all/GCA/017/498/685/GCA_017498685.1_ASM1749868v1	ftp://ftp.ncbi.nlm.nih.gov/genomes/all/GCF/017/498/685/GCF_017498685.1_ASM1749868v1
Pirellula staleyi DSM 6068	Bacteria;PVC group;Planctomycetota	DSM 6068	SAMN00120219	PRJNA29845	GCA_000025185.1	Complete	6.1962	57.5	chromosome:NC_013720.1/CP001848.1		1	4520	2010-01-07T00:00:00Z	ftp://ftp.ncbi.nlm.nih.gov/genomes/all/GCA/000/025/185/GCA_000025185.1_ASM2518v1	ftp://ftp.ncbi.nlm.nih.gov/genomes/all/GCF/000/025/185/GCF_000025185.1_ASM2518v1
Treponema primitia ZAS-2	Bacteria;Spirochaetota;Spirochaetia	ZAS-2	SAMN02603452	PRJNA30189	GCA_000214375.1	Complete	4.05987	50.8	chromosome:NC_015578.1/CP001843.1		1	3466	2011-05-23T00:00:00Z	ftp://ftp.ncbi.nlm.nih.gov/genomes/all/GCA/000/214/375/GCA_000214375.1_ASM21437v1	ftp://ftp.ncbi.nlm.nih.gov/genomes/all/GCF/000/214/375/GCF_000214375.1_ASM21437v1
Leadbettera azotonutricia ZAS-9	Bacteria;Spirochaetota;Spirochaetia	ZAS-9	SAMN02603453	PRJNA30191	GCA_000214355.1	Complete	3.85567	49.8	chromosome:NC_015577.1/CP001841.1		1	3370	2011-05-23T00:00:00Z	ftp://ftp.ncbi.nlm.nih.gov/genomes/all/GCA/000/214/355/GCA_000214355.1_ASM21435v1	ftp://ftp.ncbi.nlm.nih.gov/genomes/all/GCF/000/214/355/GCF_000214355.1_ASM21435v1
Alicyclobacillus acidocaldarius subsp. acidocaldarius DSM 446	Bacteria;Terrabacteria group;Bacillota	DSM 446	SAMN00001901	PRJNA29405	GCA_000024285.1	Complete	3.20569	61.8577	chromosome:NC_013205.1/CP001727.1; plasmid pAACI01:NC_013206.1/CP001728.1; plasmid pAACI02:NC_013207.1/CP001729.1; plasmid pAACI03:NC_013208.1/CP001730.1		4	3054	2009-09-09T00:00:00Z	ftp://ftp.ncbi.nlm.nih.gov/genomes/all/GCA/000/024/285/GCA_000024285.1_ASM2428v1	ftp://ftp.ncbi.nlm.nih.gov/genomes/all/GCF/000/024/285/GCF_000024285.1_ASM2428v1
Rhodococcus opacus PD630	Bacteria;Terrabacteria group;Actinomycetota	PD630	SAMN20605963	PRJNA752705	GCA_020542785.1	Complete	9.1663	67.2001	chromosome:NZ_CP080954.1/CP080954.1; plasmid pRoPD630_1:NZ_CP080955.1/CP080955.1; plasmid pRoPD630_2:NZ_CP080956.1/CP080956.1; plasmid pRoPD630_3:NZ_CP080957.1/CP080957.1		4	8051	2021-10-21T00:00:00Z	ftp://ftp.ncbi.nlm.nih.gov/genomes/all/GCA/020/542/785/GCA_020542785.1_ASM2054278v1	ftp://ftp.ncbi.nlm.nih.gov/genomes/all/GCF/020/542/785/GCF_020542785.1_ASM2054278v1
Photorhabdus asymbiotica	Bacteria;Pseudomonadota;Gammaproteobacteria	ATCC43949	SAMEA2272210	PRJEA30577	GCA_000196475.1	Complete	5.09414	42.1902	chromosome:NC_012962.1/FM162591.1; plasmid pPAU1:NC_012961.1/FM162592.1		2	4205	2009-07-13T23:08:00Z	ftp://ftp.ncbi.nlm.nih.gov/genomes/all/GCA/000/196/475/GCA_000196475.1_ASM19647v1	ftp://ftp.ncbi.nlm.nih.gov/genomes/all/GCF/000/196/475/GCF_000196475.1_ASM19647v1
Treponema paraluiscuniculi Cuniculi A	Bacteria;Spirochaetota;Spirochaetia	Cuniculi A	SAMN02603006	PRJNA30657	GCA_000217655.1	Complete	1.13339	52.7	chromosome:NC_015714.1/CP002103.1		1	962	2011-06-09T00:00:00Z	ftp://ftp.ncbi.nlm.nih.gov/genomes/all/GCA/000/217/655/GCA_000217655.1_ASM21765v1	ftp://ftp.ncbi.nlm.nih.gov/genomes/all/GCF/000/217/655/GCF_000217655.1_ASM21765v1
Natrialba magadii ATCC 43099	Archaea;Euryarchaeota;Stenosarchaea group	ATCC 43099	SAMN02598473	PRJNA30691	GCA_000025625.1	Complete	4.44364	61.032	chromosome:NC_013922.1/CP001932.1; plasmid pNMAG01:NC_013923.1/CP001933.1; plasmid pNMAG02:NC_013924.1/CP001934.1; plasmid pNMAG03:NC_013925.1/CP001935.1		4	4110	2010-02-24T00:00:00Z	ftp://ftp.ncbi.nlm.nih.gov/genomes/all/GCA/000/025/625/GCA_000025625.1_ASM2562v1	ftp://ftp.ncbi.nlm.nih.gov/genomes/all/GCF/000/025/625/GCF_000025625.1_ASM2562v1
Aliivibrio salmonicida LFI1238	Bacteria;Pseudomonadota;Gammaproteobacteria	LFI1238	SAMEA1705917	PRJEA30703	GCA_000196495.1	Complete	4.65566	38.9398	chromosome 1:NC_011312.1/FM178379.1; chromosome 2:NC_011313.1/FM178380.1; plasmid pVSAL43:NC_011316.1/FM178384.1; plasmid pVSAL54:NC_011315.1/FM178383.1; plasmid pVSAL320:NC_011314.1/FM178382.1; plasmid pVSAL840:NC_011311.1/FM178381.1		6	4094	2008-10-01T00:00:00Z	ftp://ftp.ncbi.nlm.nih.gov/genomes/all/GCA/000/196/495/GCA_000196495.1_ASM19649v1	ftp://ftp.ncbi.nlm.nih.gov/genomes/all/GCF/000/196/495/GCF_000196495.1_ASM19649v1
Methanohalophilus mahii DSM 5219	Archaea;Euryarchaeota;Stenosarchaea group	DSM 5219	SAMN02598474	PRJNA30711	GCA_000025865.1	Complete	2.01242	42.6	chromosome:NC_014002.1/CP001994.1		1	1973	2010-03-31T00:00:00Z	ftp://ftp.ncbi.nlm.nih.gov/genomes/all/GCA/000/025/865/GCA_000025865.1_ASM2586v1	ftp://ftp.ncbi.nlm.nih.gov/genomes/all/GCF/000/025/865/GCF_000025865.1_ASM2586v1
Coprothermobacter proteolyticus DSM 5265	Bacteria;Coprothermobacterota;Coprothermobacteria	DSM 5265	SAMN02603927	PRJNA30729	GCA_000020945.1	Complete	1.42491	44.8	chromosome:NC_011295.1/CP001145.1		1	1408	2008-09-26T00:00:00Z	ftp://ftp.ncbi.nlm.nih.gov/genomes/all/GCA/000/020/945/GCA_000020945.1_ASM2094v1	ftp://ftp.ncbi.nlm.nih.gov/genomes/all/GCF/000/020/945/GCF_000020945.1_ASM2094v1
Thermodesulfovibrio yellowstonii DSM 11347	Bacteria;Nitrospirota;Thermodesulfovibrionia	DSM 11347	SAMN02603929	PRJNA30733	GCA_000020985.1	Complete	2.0038	34.1	chromosome:NC_011296.1/CP001147.1		1	1976	2008-09-26T00:00:00Z	ftp://ftp.ncbi.nlm.nih.gov/genomes/all/GCA/000/020/985/GCA_000020985.1_ASM2098v1	ftp://ftp.ncbi.nlm.nih.gov/genomes/all/GCF/000/020/985/GCF_000020985.1_ASM2098v1
Ferrimonas balearica DSM 9799	Bacteria;Pseudomonadota;Gammaproteobacteria	DSM 9799	SAMN00115627	PRJNA30799	GCA_000148645.1	Complete	4.27916	60.2	chromosome:NC_014541.1/CP002209.1		1	3759	2010-09-24T00:00:00Z	ftp://ftp.ncbi.nlm.nih.gov/genomes/all/GCA/000/148/645/GCA_000148645.1_ASM14864v1	ftp://ftp.ncbi.nlm.nih.gov/genomes/all/GCF/000/148/645/GCF_000148645.1_ASM14864v1
Dictyoglomus thermophilum H-6-12	Bacteria;Dictyoglomota;Dictyoglomia	H-6-12; ATCC 35947	SAMN02603928	PRJNA30731	GCA_000020965.1	Complete	1.95999	33.7	chromosome:NC_011297.1/CP001146.1		1	1864	2008-09-26T00:00:00Z	ftp://ftp.ncbi.nlm.nih.gov/genomes/all/GCA/000/020/965/GCA_000020965.1_ASM2096v1	ftp://ftp.ncbi.nlm.nih.gov/genomes/all/GCF/000/020/965/GCF_000020965.1_ASM2096v1
'Nostoc azollae' 0708	Bacteria;Terrabacteria group;Cyanobacteriota/Melainabacteria group	708	SAMN02598476	PRJNA30807	GCA_000196515.1	Complete	5.48614	38.3265	chromosome:NC_014248.1/CP002059.1; plasmid pAzo01:NC_014249.1/CP002060.1; plasmid pAzo02:NC_014250.1/CP002061.1		3	4337	2010-06-14T00:00:00Z	ftp://ftp.ncbi.nlm.nih.gov/genomes/all/GCA/000/196/515/GCA_000196515.1_ASM19651v1	ftp://ftp.ncbi.nlm.nih.gov/genomes/all/GCF/000/196/515/GCF_000196515.1_ASM19651v1
Mycobacterium kansasii ATCC 12478	Bacteria;Terrabacteria group;Actinomycetota	ATCC 12478	SAMN02603596	PRJNA30907	GCA_000157895.2	Complete	6.57723	66.1912	chromosome:NC_022663.1/CP006835.1; plasmid pMK12478:NC_022654.1/CP006836.1		2	5444	2013-11-01T00:00:00Z	ftp://ftp.ncbi.nlm.nih.gov/genomes/all/GCA/000/157/895/GCA_000157895.2_ASM15789v2	ftp://ftp.ncbi.nlm.nih.gov/genomes/all/GCF/000/157/895/GCF_000157895.3_ASM15789v2
Halothiobacillus neapolitanus c2	Bacteria;Pseudomonadota;Gammaproteobacteria	c2	SAMN02598477	PRJNA31049	GCA_000024765.1	Complete	2.58289	54.7	chromosome:NC_013422.1/CP001801.1		1	2323	2009-10-21T00:00:00Z	ftp://ftp.ncbi.nlm.nih.gov/genomes/all/GCA/000/024/765/GCA_000024765.1_ASM2476v1	ftp://ftp.ncbi.nlm.nih.gov/genomes/all/GCF/000/024/765/GCF_000024765.1_ASM2476v1
Thermosediminibacter oceani DSM 16646	Bacteria;Terrabacteria group;Bacillota	DSM 16646	SAMN00713558	PRJNA30983	GCA_000144645.1	Complete	2.28003	46.8	chromosome:NC_014377.1/CP002131.1		1	2190	2010-08-05T00:00:00Z	ftp://ftp.ncbi.nlm.nih.gov/genomes/all/GCA/000/144/645/GCA_000144645.1_ASM14464v1	ftp://ftp.ncbi.nlm.nih.gov/genomes/all/GCF/000/144/645/GCF_000144645.1_ASM14464v1
Pectobacterium carotovorum	Bacteria;Pseudomonadota;Gammaproteobacteria	WPP14	SAMN14475103	PRJNA615876	GCA_013488025.1	Complete	4.89222	52.1	chromosome:NZ_CP051652.1/CP051652.1		1	4208	2020-07-23T00:00:00Z	ftp://ftp.ncbi.nlm.nih.gov/genomes/all/GCA/013/488/025/GCA_013488025.1_ASM1348802v1	ftp://ftp.ncbi.nlm.nih.gov/genomes/all/GCF/013/488/025/GCF_013488025.1_ASM1348802v1
Candidatus Hamiltonella defensa 5AT (Acyrthosiphon pisum)	Bacteria;Pseudomonadota;Gammaproteobacteria	T5A	SAMN02604135	PRJNA31259	GCA_000021705.1	Chromosome	2.16936	40.4361	chromosome:NC_012751.1/CP001277.1; plasmid pHD5AT:NC_012752.1/CP001278.1		2	1981	2009-05-05T00:00:00Z	ftp://ftp.ncbi.nlm.nih.gov/genomes/all/GCA/000/021/705/GCA_000021705.1_ASM2170v1	ftp://ftp.ncbi.nlm.nih.gov/genomes/all/GCF/000/021/705/GCF_000021705.1_ASM2170v1
Brachyspira hyodysenteriae	Bacteria;Spirochaetota;Spirochaetia	Bh743-7	SAMN13511716	PRJNA594292	GCA_017751225.1	Complete	3.08516	27.0504	chromosome:NZ_CP046932.1/CP046932.1; plasmid pBh743-7x:NZ_CP046933.1/CP046933.1		2	2646	2021-04-05T00:00:00Z	ftp://ftp.ncbi.nlm.nih.gov/genomes/all/GCA/017/751/225/GCA_017751225.1_ASM1775122v1	ftp://ftp.ncbi.nlm.nih.gov/genomes/all/GCF/017/751/225/GCF_017751225.1_ASM1775122v1
Pectobacterium wasabiae CFBP 3304	Bacteria;Pseudomonadota;Gammaproteobacteria	CFBP 3304	SAMN04915576	PRJNA320083	GCA_001742185.1	Complete	5.04323	50.6	chromosome:NZ_CP015750.1/CP015750.1		1	4434	2016-09-22T00:00:00Z		ftp://ftp.ncbi.nlm.nih.gov/genomes/all/GCF/001/742/185/GCF_001742185.1_ASM174218v1
Dickeya zeae	Bacteria;Pseudomonadota;Gammaproteobacteria	MS2	SAMN08333636	PRJNA429264	GCA_002887555.1	Complete	4.74005	53.4	chromosome:NZ_CP025799.1/CP025799.1		1	4076	2018-01-17T00:00:00Z		ftp://ftp.ncbi.nlm.nih.gov/genomes/all/GCF/002/887/555/GCF_002887555.1_ASM288755v1
Bacillus vallismortis	Bacteria;Terrabacteria group;Bacillota	Bac111	SAMN10146793	PRJNA412146	GCA_003667885.1	Complete	3.95837	44.2	chromosome:NZ_CP033052.1/CP033052.1		1	3815	2018-10-21T00:00:00Z		ftp://ftp.ncbi.nlm.nih.gov/genomes/all/GCF/003/667/885/GCF_003667885.1_ASM366788v1
Sulfurimonas autotrophica DSM 16294	Bacteria;Campylobacterota;Epsilonproteobacteria	DSM 16294	SAMN00713560	PRJNA31347	GCA_000147355.1	Complete	2.1532	35.2	chromosome:NC_014506.1/CP002205.1		1	2152	2010-09-15T00:00:00Z	ftp://ftp.ncbi.nlm.nih.gov/genomes/all/GCA/000/147/355/GCA_000147355.1_ASM14735v1	ftp://ftp.ncbi.nlm.nih.gov/genomes/all/GCF/000/147/355/GCF_000147355.1_ASM14735v1
Kyrpidia tusciae DSM 2912	Bacteria;Terrabacteria group;Bacillota	DSM 2912	SAMN00017498	PRJNA31345	GCA_000092905.1	Complete	3.38477	59.1	chromosome:NC_014098.1/CP002017.1		1	3197	2010-04-29T00:00:00Z	ftp://ftp.ncbi.nlm.nih.gov/genomes/all/GCA/000/092/905/GCA_000092905.1_ASM9290v1	ftp://ftp.ncbi.nlm.nih.gov/genomes/all/GCF/000/092/905/GCF_000092905.1_ASM9290v1
Lactobacillus crispatus	Bacteria;Terrabacteria group;Bacillota	DC21.1	SAMN11372136	PRJNA531669	GCA_009769205.1	Complete	2.0394	36.9712	chromosome:NZ_CP039266.1/CP039266.1; plasmid pLcDC21.1_1:NZ_CP039267.1/CP039267.1		2	1871	2019-12-19T00:00:00Z		ftp://ftp.ncbi.nlm.nih.gov/genomes/all/GCF/009/769/205/GCF_009769205.1_ASM976920v1
Streptomyces albus	Bacteria;Terrabacteria group;Actinomycetota	DSM 40763	SAMN30165104	PRJNA866400	GCA_024752535.1	Complete	8.03341	72.6605	chromosome:NZ_CP103060.1/CP103060.1; plasmid unnamed:NZ_CP103061.1/CP103061.1		2	6496	2022-08-28T00:00:00Z		ftp://ftp.ncbi.nlm.nih.gov/genomes/all/GCF/024/752/535/GCF_024752535.1_ASM2475253v1
Aggregatibacter actinomycetemcomitans	Bacteria;Pseudomonadota;Gammaproteobacteria	4S	SAMN21895060	PRJNA767258	GCA_023518055.1	Complete	2.10914	44.5	chromosome:NZ_CP085096.1/CP085096.1		1	1909	2022-05-23T00:00:00Z	ftp://ftp.ncbi.nlm.nih.gov/genomes/all/GCA/023/518/055/GCA_023518055.1_ASM2351805v1	ftp://ftp.ncbi.nlm.nih.gov/genomes/all/GCF/023/518/055/GCF_023518055.1_ASM2351805v1
Serratia symbiotica	Bacteria;Pseudomonadota;Gammaproteobacteria	24.1	SAMN13545458	PRJNA595064	GCA_009831665.3	Complete	3.21017	51.475	chromosome:NZ_CP072652.1/CP072652.1; plasmid pSsAf24.1-1:NZ_CP072650.1/CP072650.1; plasmid pSsAf24.1-2:NZ_CP072651.1/CP072651.1		3	2667	2021-04-01T00:00:00Z		ftp://ftp.ncbi.nlm.nih.gov/genomes/all/GCF/009/831/665/GCF_009831665.3_ASM983166v3
Brucella microti CCM 4915	Bacteria;Pseudomonadota;Alphaproteobacteria	CCM 4915	SAMN02603148	PRJNA32233	GCA_000022745.1	Complete	3.33737	57.2366	chromosome 1:NC_013119.1/CP001578.1; chromosome 2:NC_013118.1/CP001579.1		2	3051	2009-08-18T00:00:00Z	ftp://ftp.ncbi.nlm.nih.gov/genomes/all/GCA/000/022/745/GCA_000022745.1_ASM2274v1	ftp://ftp.ncbi.nlm.nih.gov/genomes/all/GCF/000/022/745/GCF_000022745.1_ASM2274v1
Allochromatium vinosum DSM 180	Bacteria;Pseudomonadota;Gammaproteobacteria	DSM 180	SAMN02598487	PRJNA32547	GCA_000025485.1	Complete	3.66907	64.2117	chromosome:NC_013851.1/CP001896.1; plasmid pALVIN01:NC_013852.1/CP001897.1; plasmid pALVIN02:NC_013862.1/CP001898.1		3	3245	2010-02-16T00:00:00Z	ftp://ftp.ncbi.nlm.nih.gov/genomes/all/GCA/000/025/485/GCA_000025485.1_ASM2548v1	ftp://ftp.ncbi.nlm.nih.gov/genomes/all/GCF/000/025/485/GCF_000025485.1_ASM2548v1
Archaeoglobus profundus DSM 5631	Archaea;Euryarchaeota;Archaeoglobi	DSM 5631	SAMN00017459	PRJNA32583	GCA_000025285.1	Complete	1.56342	41.9961	chromosome:NC_013741.1/CP001857.1; plasmid pArcpr01:NC_013742.1/CP001858.1		2	1814	2010-01-19T00:00:00Z	ftp://ftp.ncbi.nlm.nih.gov/genomes/all/GCA/000/025/285/GCA_000025285.1_ASM2528v1	ftp://ftp.ncbi.nlm.nih.gov/genomes/all/GCF/000/025/285/GCF_000025285.1_ASM2528v1
Thermoanaerobacter brockii subsp. finnii Ako-1	Bacteria;Terrabacteria group;Bacillota	Ako-1	SAMN00713580	PRJNA32585	GCA_000175295.2	Complete	2.34482	34.5	chromosome:NC_014964.1/CP002466.1		1	2255	2011-01-24T00:00:00Z	ftp://ftp.ncbi.nlm.nih.gov/genomes/all/GCA/000/175/295/GCA_000175295.2_ASM17529v2	ftp://ftp.ncbi.nlm.nih.gov/genomes/all/GCF/000/175/295/GCF_000175295.2_ASM17529v2
Aminobacterium colombiense DSM 12261	Bacteria;Synergistota;Synergistia	DSM 12261	SAMN02598488	PRJNA32587	GCA_000025885.1	Complete	1.98059	45.3	chromosome:NC_014011.1/CP001997.1		1	1887	2010-04-05T00:00:00Z	ftp://ftp.ncbi.nlm.nih.gov/genomes/all/GCA/000/025/885/GCA_000025885.1_ASM2588v1	ftp://ftp.ncbi.nlm.nih.gov/genomes/all/GCF/000/025/885/GCF_000025885.1_ASM2588v1
Ilyobacter polytropus DSM 2926	Bacteria;Fusobacteriota;Fusobacteriia	DSM 2926	SAMN00116458	PRJNA32577	GCA_000165505.1	Complete	3.13231	34.3553	chromosome:NC_014632.1/CP002281.1; plasmid pILYOP01:NC_014633.1/CP002282.1; plasmid pILYOP02:NC_014634.1/CP002283.1		3	2916	2010-10-22T00:00:00Z	ftp://ftp.ncbi.nlm.nih.gov/genomes/all/GCA/000/165/505/GCA_000165505.1_ASM16550v1	ftp://ftp.ncbi.nlm.nih.gov/genomes/all/GCF/000/165/505/GCF_000165505.1_ASM16550v1
Vulcanisaeta distributa DSM 14429	Archaea;TACK group;Thermoproteota	DSM 14429	SAMN00017002	PRJNA32589	GCA_000148385.1	Complete	2.37414	45.4	chromosome:NC_014537.1/CP002100.1		1	2483	2010-09-22T00:00:00Z	ftp://ftp.ncbi.nlm.nih.gov/genomes/all/GCA/000/148/385/GCA_000148385.1_ASM14838v1	ftp://ftp.ncbi.nlm.nih.gov/genomes/all/GCF/000/148/385/GCF_000148385.1_ASM14838v1
Halanaerobium praevalens DSM 2228	Bacteria;Terrabacteria group;Bacillota	DSM 2228	SAMN00103629	PRJNA32591	GCA_000165465.1	Complete	2.30926	30.3	chromosome:NC_017455.1/CP002175.1		1	2097	2010-10-21T00:00:00Z	ftp://ftp.ncbi.nlm.nih.gov/genomes/all/GCA/000/165/465/GCA_000165465.1_ASM16546v1	ftp://ftp.ncbi.nlm.nih.gov/genomes/all/GCF/000/165/465/GCF_000165465.1_ASM16546v1
Arcobacter nitrofigilis DSM 7299	Bacteria;Campylobacterota;Epsilonproteobacteria	DSM 7299	SAMN02598489	PRJNA32593	GCA_000092245.1	Complete	3.19224	28.4	chromosome:NC_014166.1/CP001999.1		1	3108	2010-05-17T00:00:00Z	ftp://ftp.ncbi.nlm.nih.gov/genomes/all/GCA/000/092/245/GCA_000092245.1_ASM9224v1	ftp://ftp.ncbi.nlm.nih.gov/genomes/all/GCF/000/092/245/GCF_000092245.1_ASM9224v1
Asticcacaulis excentricus CB 48	Bacteria;Pseudomonadota;Alphaproteobacteria	CS 48	SAMN00002561	PRJNA32595	GCA_000175215.2	Complete	4.30878	59.5298	chromosome 1:NC_014816.1/CP002395.1; chromosome 2:NC_014817.1/CP002396.1; plasmid pASTEX01:NC_014818.1/CP002397.1; plasmid pASTEX02:NC_014819.1/CP002398.1		4	3758	2010-12-22T00:00:00Z	ftp://ftp.ncbi.nlm.nih.gov/genomes/all/GCA/000/175/215/GCA_000175215.2_ASM17521v2	ftp://ftp.ncbi.nlm.nih.gov/genomes/all/GCF/000/175/215/GCF_000175215.2_ASM17521v2
Clostridium cellulovorans 743B	Bacteria;Terrabacteria group;Bacillota	743B	SAMN00002614	PRJNA32609	GCA_000145275.1	Complete	5.26222	31.2	chromosome:NC_014393.1/CP002160.1		1	4313	2010-08-11T00:00:00Z	ftp://ftp.ncbi.nlm.nih.gov/genomes/all/GCA/000/145/275/GCA_000145275.1_ASM14527v1	ftp://ftp.ncbi.nlm.nih.gov/genomes/all/GCF/000/145/275/GCF_000145275.1_ASM14527v1
Methanocaldococcus infernus ME	Archaea;Euryarchaeota;Methanomada group	ME	SAMN00017484	PRJNA32611	GCA_000092305.1	Complete	1.32819	33.6	chromosome:NC_014122.1/CP002009.1		1	1435	2010-04-30T00:00:00Z	ftp://ftp.ncbi.nlm.nih.gov/genomes/all/GCA/000/092/305/GCA_000092305.1_ASM9230v1	ftp://ftp.ncbi.nlm.nih.gov/genomes/all/GCF/000/092/305/GCF_000092305.1_ASM9230v1
Methanocaldococcus fervens AG86	Archaea;Euryarchaeota;Methanomada group	AG86	SAMN02598490	PRJNA32615	GCA_000023985.1	Complete	1.50725	32.2088	chromosome:NC_013156.1/CP001696.1; plasmid pMEFER01:NC_013157.1/CP001697.1		2	1583	2009-08-28T00:00:00Z	ftp://ftp.ncbi.nlm.nih.gov/genomes/all/GCA/000/023/985/GCA_000023985.1_ASM2398v1	ftp://ftp.ncbi.nlm.nih.gov/genomes/all/GCF/000/023/985/GCF_000023985.1_ASM2398v1
Sediminispirochaeta smaragdinae DSM 11293	Bacteria;Spirochaetota;Spirochaetia	DSM 11293	SAMN00017394	PRJNA32637	GCA_000143985.1	Complete	4.65397	49	chromosome:NC_014364.1/CP002116.1		1	4253	2010-07-29T00:00:00Z	ftp://ftp.ncbi.nlm.nih.gov/genomes/all/GCA/000/143/985/GCA_000143985.1_ASM14398v1	ftp://ftp.ncbi.nlm.nih.gov/genomes/all/GCF/000/143/985/GCF_000143985.1_ASM14398v1
Anaplasma centrale str. Israel	Bacteria;Pseudomonadota;Alphaproteobacteria	Israel	SAMN02604279	PRJNA32765	GCA_000024505.1	Complete	1.20681	50	chromosome:NC_013532.1/CP001759.1		1	922	2009-11-24T00:00:00Z	ftp://ftp.ncbi.nlm.nih.gov/genomes/all/GCA/000/024/505/GCA_000024505.1_ASM2450v1	ftp://ftp.ncbi.nlm.nih.gov/genomes/all/GCF/000/024/505/GCF_000024505.1_ASM2450v1
Acetohalobium arabaticum DSM 5501	Bacteria;Terrabacteria group;Bacillota	DSM 5501	SAMN00016993	PRJNA32769	GCA_000144695.1	Complete	2.4696	36.6	chromosome:NC_014378.1/CP002105.1		1	2304	2010-08-05T00:00:00Z	ftp://ftp.ncbi.nlm.nih.gov/genomes/all/GCA/000/144/695/GCA_000144695.1_ASM14469v1	ftp://ftp.ncbi.nlm.nih.gov/genomes/all/GCF/000/144/695/GCF_000144695.1_ASM14469v1
Isosphaera pallida ATCC 43644	Bacteria;PVC group;Planctomycetota	ATCC 43644	SAMN00138929	PRJNA32825	GCA_000186345.1	Complete	5.5293	62.4469	chromosome:NC_014962.1/CP002353.1; plasmid pISOP01:NC_014957.1/CP002354.1		2	3640	2011-01-20T00:00:00Z	ftp://ftp.ncbi.nlm.nih.gov/genomes/all/GCA/000/186/345/GCA_000186345.1_ASM18634v1	ftp://ftp.ncbi.nlm.nih.gov/genomes/all/GCF/000/186/345/GCF_000186345.1_ASM18634v1
Gallionella capsiferriformans ES-2	Bacteria;Pseudomonadota;Betaproteobacteria	ES-2	SAMN00002572	PRJNA32827	GCA_000145255.1	Complete	3.16247	52.8	chromosome:NC_014394.1/CP002159.1		1	2876	2010-08-11T00:00:00Z	ftp://ftp.ncbi.nlm.nih.gov/genomes/all/GCA/000/145/255/GCA_000145255.1_ASM14525v1	ftp://ftp.ncbi.nlm.nih.gov/genomes/all/GCF/000/145/255/GCF_000145255.1_ASM14525v1
Desulfobulbus propionicus DSM 2032	Bacteria;Thermodesulfobacteriota;Desulfobulbia	DSM 2032	SAMN00713581	PRJNA32993	GCA_000186885.1	Complete	3.85187	58.9	chromosome:NC_014972.1/CP002364.1		1	3343	2011-01-27T00:00:00Z	ftp://ftp.ncbi.nlm.nih.gov/genomes/all/GCA/000/186/885/GCA_000186885.1_ASM18688v1	ftp://ftp.ncbi.nlm.nih.gov/genomes/all/GCF/000/186/885/GCF_000186885.1_ASM18688v1
Methanocaldococcus vulcanius M7	Archaea;Euryarchaeota;Methanomada group	M7	SAMN02598493	PRJNA33047	GCA_000024625.1	Complete	1.76174	31.5862	chromosome:NC_013407.1/CP001787.1; plasmid pMETVU01:NC_013408.1/CP001788.1; plasmid pMETVU02:NC_013409.1/CP001789.1		3	1720	2009-10-15T00:00:00Z	ftp://ftp.ncbi.nlm.nih.gov/genomes/all/GCA/000/024/625/GCA_000024625.1_ASM2462v1	ftp://ftp.ncbi.nlm.nih.gov/genomes/all/GCF/000/024/625/GCF_000024625.1_ASM2462v1
Leptotrichia hofstadii	Bacteria;Fusobacteriota;Fusobacteriia	JCM16775	SAMD00156223	PRJDB7856	GCA_007990525.1	Complete	2.60438	30.5901	chromosome:NZ_AP019823.1/AP019823.1; plasmid pJCM16775-1:NZ_AP019824.1/AP019824.1; plasmid pJCM16775-2:NZ_AP019825.1/AP019825.1; plasmid pJCM16775-3:NZ_AP019826.1/AP019826.1		4	2450	2019-07-24T00:00:00Z		ftp://ftp.ncbi.nlm.nih.gov/genomes/all/GCF/007/990/525/GCF_007990525.1_ASM799052v1
Thermoanaerobacter italicus Ab9	Bacteria;Terrabacteria group;Bacillota	Ab9	SAMN02598495	PRJNA33157	GCA_000025645.1	Complete	2.45106	34.1	chromosome:NC_013921.1/CP001936.1		1	2319	2010-02-24T00:00:00Z	ftp://ftp.ncbi.nlm.nih.gov/genomes/all/GCA/000/025/645/GCA_000025645.1_ASM2564v1	ftp://ftp.ncbi.nlm.nih.gov/genomes/all/GCF/000/025/645/GCF_000025645.1_ASM2564v1
Sideroxydans lithotrophicus ES-1	Bacteria;Pseudomonadota;Betaproteobacteria	ES-1	SAMN02598496	PRJNA33161	GCA_000025705.1	Complete	3.00366	57.5	chromosome:NC_013959.1/CP001965.1		1	2947	2010-03-26T00:00:00Z	ftp://ftp.ncbi.nlm.nih.gov/genomes/all/GCA/000/025/705/GCA_000025705.1_ASM2570v1	ftp://ftp.ncbi.nlm.nih.gov/genomes/all/GCF/000/025/705/GCF_000025705.1_ASM2570v1
Thermoanaerobacterium thermosaccharolyticum M0795	Bacteria;Terrabacteria group;Bacillota	M0795	SAMN02261387	PRJNA60809	GCA_000328545.1	Complete	2.89428	33.7123	chromosome:NC_019970.1/CP003066.1; plasmid pTHETHE01:NC_019956.1/CP003067.1		2	2771	2012-12-27T00:00:00Z	ftp://ftp.ncbi.nlm.nih.gov/genomes/all/GCA/000/328/545/GCA_000328545.1_ASM32854v1	ftp://ftp.ncbi.nlm.nih.gov/genomes/all/GCF/000/328/545/GCF_000328545.1_ASM32854v1
Hyphomicrobium denitrificans ATCC 51888	Bacteria;Pseudomonadota;Alphaproteobacteria	ATCC 51888	SAMN02598499	PRJNA33261	GCA_000143145.1	Complete	3.63897	60.8	chromosome:NC_014313.1/CP002083.1		1	3458	2010-06-25T00:00:00Z	ftp://ftp.ncbi.nlm.nih.gov/genomes/all/GCA/000/143/145/GCA_000143145.1_ASM14314v1	ftp://ftp.ncbi.nlm.nih.gov/genomes/all/GCF/000/143/145/GCF_000143145.1_ASM14314v1
Hirschia baltica ATCC 49814	Bacteria;Pseudomonadota;Alphaproteobacteria	ATCC 49814	SAMN02598497	PRJNA33191	GCA_000023785.1	Complete	3.54011	45.1594	chromosome:NC_012982.1/CP001678.1; plasmid pHbal01:NC_012983.1/CP001679.1		2	3176	2009-07-17T00:00:00Z	ftp://ftp.ncbi.nlm.nih.gov/genomes/all/GCA/000/023/785/GCA_000023785.1_ASM2378v1	ftp://ftp.ncbi.nlm.nih.gov/genomes/all/GCF/000/023/785/GCF_000023785.1_ASM2378v1
Methylovorus glucosetrophus SIP3-4	Bacteria;Pseudomonadota;Betaproteobacteria	SIP3-4	SAMN02598498	PRJNA33241	GCA_000023745.1	Complete	3.08201	54.6472	chromosome:NC_012969.1/CP001674.1; plasmid pMsip01:NC_012970.1/CP001675.1; plasmid pMsip02:NC_012972.1/CP001676.1		3	2881	2009-07-15T00:00:00Z	ftp://ftp.ncbi.nlm.nih.gov/genomes/all/GCA/000/023/745/GCA_000023745.1_ASM2374v1	ftp://ftp.ncbi.nlm.nih.gov/genomes/all/GCF/000/023/745/GCF_000023745.1_ASM2374v1
Thermoanaerobacter mathranii subsp. mathranii str. A3	Bacteria;Terrabacteria group;Bacillota	A3	SAMN02598500	PRJNA33329	GCA_000092965.1	Complete	2.30609	34.3	chromosome:NC_014209.1/CP002032.1		1	2195	2010-05-26T00:00:00Z	ftp://ftp.ncbi.nlm.nih.gov/genomes/all/GCA/000/092/965/GCA_000092965.1_ASM9296v1	ftp://ftp.ncbi.nlm.nih.gov/genomes/all/GCF/000/092/965/GCF_000092965.1_ASM9296v1
Coraliomargarita akajimensis DSM 45221	Bacteria;PVC group;Verrucomicrobiota	DSM 45221	SAMN02598501	PRJNA33365	GCA_000025905.1	Complete	3.75077	53.6	chromosome:NC_014008.1/CP001998.1		1	2997	2010-04-05T00:00:00Z	ftp://ftp.ncbi.nlm.nih.gov/genomes/all/GCA/000/025/905/GCA_000025905.1_ASM2590v1	ftp://ftp.ncbi.nlm.nih.gov/genomes/all/GCF/000/025/905/GCF_000025905.1_ASM2590v1
Escherichia fergusonii	Bacteria;Pseudomonadota;Gammaproteobacteria	FDAARGOS_1499	SAMN21218855	PRJNA231221	GCA_020097475.1	Complete	4.64593	49.8815	chromosome:NZ_CP083638.1/CP083638.1; plasmid unnamed:NZ_CP083639.1/CP083639.1		2	4279	2021-09-23T00:00:00Z	ftp://ftp.ncbi.nlm.nih.gov/genomes/all/GCA/020/097/475/GCA_020097475.1_ASM2009747v1	ftp://ftp.ncbi.nlm.nih.gov/genomes/all/GCF/020/097/475/GCF_020097475.1_ASM2009747v1
Streptococcus intermedius	Bacteria;Terrabacteria group;Bacillota	NCTC11324	SAMEA4012327	PRJEB6403	GCA_900475975.1	Complete	1.93295	37.7	chromosome 1:NZ_LS483436.1/LS483436.1		1	1773	2018-06-17T00:00:00Z	ftp://ftp.ncbi.nlm.nih.gov/genomes/all/GCA/900/475/975/GCA_900475975.1_46931_F01	ftp://ftp.ncbi.nlm.nih.gov/genomes/all/GCF/900/475/975/GCF_900475975.1_46931_F01
Desulfurivibrio alkaliphilus AHT 2	Bacteria;Thermodesulfobacteriota;Desulfobulbia	AHT 2	SAMN02598502	PRJNA33629	GCA_000092205.1	Complete	3.09776	60.3	chromosome:NC_014216.1/CP001940.1		1	2655	2010-05-27T00:00:00Z	ftp://ftp.ncbi.nlm.nih.gov/genomes/all/GCA/000/092/205/GCA_000092205.1_ASM9220v1	ftp://ftp.ncbi.nlm.nih.gov/genomes/all/GCF/000/092/205/GCF_000092205.1_ASM9220v1
Ferroglobus placidus DSM 10642	Archaea;Euryarchaeota;Archaeoglobi	DSM 10642	SAMN02598503	PRJNA33635	GCA_000025505.1	Complete	2.19627	44.1	chromosome:NC_013849.1/CP001899.1		1	2523	2010-02-16T00:00:00Z	ftp://ftp.ncbi.nlm.nih.gov/genomes/all/GCA/000/025/505/GCA_000025505.1_ASM2550v1	ftp://ftp.ncbi.nlm.nih.gov/genomes/all/GCF/000/025/505/GCF_000025505.1_ASM2550v1
Thiomonas intermedia	Bacteria;Pseudomonadota;Betaproteobacteria	ATCC 15466	SAMN06197299	PRJNA359731	GCA_002028405.1	Complete	3.34343	65.0442	chromosome:NZ_CP020046.1/CP020046.1; plasmid pXI1:NZ_CP020047.1/CP020047.1		2	3047	2017-03-15T00:00:00Z		ftp://ftp.ncbi.nlm.nih.gov/genomes/all/GCF/002/028/405/GCF_002028405.1_ASM202840v1
Thermococcus gammatolerans EJ3	Archaea;Euryarchaeota;Thermococci	EJ3; DSM 15229	SAMN02603333	PRJNA33671	GCA_000022365.1	Complete	2.04544	53.6	chromosome:NC_012804.1/CP001398.1		1	2163	2009-06-12T00:00:00Z	ftp://ftp.ncbi.nlm.nih.gov/genomes/all/GCA/000/022/365/GCA_000022365.1_ASM2236v1	ftp://ftp.ncbi.nlm.nih.gov/genomes/all/GCF/000/022/365/GCF_000022365.1_ASM2236v1
Staphylothermus hellenicus DSM 12710	Archaea;TACK group;Thermoproteota	DSM 12710	SAMN00002730	PRJNA33683	GCA_000092465.1	Complete	1.58035	36.8	chromosome:NC_014205.1/CP002051.1		1	1624	2010-06-01T00:00:00Z	ftp://ftp.ncbi.nlm.nih.gov/genomes/all/GCA/000/092/465/GCA_000092465.1_ASM9246v1	ftp://ftp.ncbi.nlm.nih.gov/genomes/all/GCF/000/092/465/GCF_000092465.1_ASM9246v1
Acidaminococcus fermentans DSM 20731	Bacteria;Terrabacteria group;Bacillota	DSM 20731	SAMN02598507	PRJNA33685	GCA_000025305.1	Complete	2.32977	55.8	chromosome:NC_013740.1/CP001859.1		1	2090	2010-01-15T00:00:00Z	ftp://ftp.ncbi.nlm.nih.gov/genomes/all/GCA/000/025/305/GCA_000025305.1_ASM2530v1	ftp://ftp.ncbi.nlm.nih.gov/genomes/all/GCF/000/025/305/GCF_000025305.1_ASM2530v1
Methanothermus fervidus DSM 2088	Archaea;Euryarchaeota;Methanomada group	DSM 2088	SAMN02232040	PRJNA33689	GCA_000166095.1	Complete	1.24334	31.6	chromosome:NC_014658.1/CP002278.1		1	1291	2010-11-05T00:00:00Z	ftp://ftp.ncbi.nlm.nih.gov/genomes/all/GCA/000/166/095/GCA_000166095.1_ASM16609v1	ftp://ftp.ncbi.nlm.nih.gov/genomes/all/GCF/000/166/095/GCF_000166095.1_ASM16609v1
Cellulomonas fimi ATCC 484	Bacteria;Terrabacteria group;Actinomycetota	ATCC 484	SAMN00713615	PRJNA33691	GCA_000212695.1	Complete	4.26634	74.7	chromosome:NC_015514.1/CP002666.1		1	3762	2011-05-09T00:00:00Z	ftp://ftp.ncbi.nlm.nih.gov/genomes/all/GCA/000/212/695/GCA_000212695.1_ASM21269v1	ftp://ftp.ncbi.nlm.nih.gov/genomes/all/GCF/000/212/695/GCF_000212695.1_ASM21269v1
Cellulomonas gilvus ATCC 13127	Bacteria;Terrabacteria group;Actinomycetota	ATCC 13127	SAMN02232005	PRJNA33853	GCA_000218545.1	Complete	3.52644	73.8	chromosome:NC_015671.1/CP002665.1		1	3157	2011-06-15T00:00:00Z	ftp://ftp.ncbi.nlm.nih.gov/genomes/all/GCA/000/218/545/GCA_000218545.1_ASM21854v1	ftp://ftp.ncbi.nlm.nih.gov/genomes/all/GCF/000/218/545/GCF_000218545.1_ASM21854v1
Mesorhizobium opportunistum WSM2075	Bacteria;Pseudomonadota;Alphaproteobacteria	WSM2075	SAMN02232036	PRJNA33861	GCA_000176035.2	Complete	6.88444	62.9	chromosome:NC_015675.1/CP002279.1		1	6490	2011-06-14T00:00:00Z	ftp://ftp.ncbi.nlm.nih.gov/genomes/all/GCA/000/176/035/GCA_000176035.2_ASM17603v2	ftp://ftp.ncbi.nlm.nih.gov/genomes/all/GCF/000/176/035/GCF_000176035.2_ASM17603v2
Tolumonas auensis DSM 9187	Bacteria;Pseudomonadota;Gammaproteobacteria	DSM 9187	SAMN02598508	PRJNA33873	GCA_000023065.1	Complete	3.47129	49	chromosome:NC_012691.1/CP001616.1		1	3125	2009-05-13T00:00:00Z	ftp://ftp.ncbi.nlm.nih.gov/genomes/all/GCA/000/023/065/GCA_000023065.1_ASM2306v1	ftp://ftp.ncbi.nlm.nih.gov/genomes/all/GCF/000/023/065/GCF_000023065.1_ASM2306v1
Hydrogenobacter thermophilus TK-6	Bacteria;Aquificota;Aquificae	TK-6	SAMN00191234	PRJNA41547	GCA_000164905.1	Complete	1.74293	44	chromosome:NC_017161.1/CP002221.1		1	1899	2010-10-15T00:00:00Z	ftp://ftp.ncbi.nlm.nih.gov/genomes/all/GCA/000/164/905/GCA_000164905.1_ASM16490v1	ftp://ftp.ncbi.nlm.nih.gov/genomes/all/GCF/000/164/905/GCF_000164905.1_ASM16490v1
Thermococcus sibiricus MM 739	Archaea;Euryarchaeota;Thermococci	MM 739	SAMN02603090	PRJNA34531	GCA_000022545.1	Complete	1.8458	40.2	chromosome:NC_012883.1/CP001463.1		1	1951	2009-06-29T00:00:00Z	ftp://ftp.ncbi.nlm.nih.gov/genomes/all/GCA/000/022/545/GCA_000022545.1_ASM2254v1	ftp://ftp.ncbi.nlm.nih.gov/genomes/all/GCF/000/022/545/GCF_000022545.1_ASM2254v1
Methanobrevibacter ruminantium M1	Archaea;Euryarchaeota;Methanomada group	M1	SAMN02603710	PRJNA34681	GCA_000024185.1	Complete	2.9372	32.6	chromosome:NC_013790.1/CP001719.1		1	2184	2010-02-05T00:00:00Z	ftp://ftp.ncbi.nlm.nih.gov/genomes/all/GCA/000/024/185/GCA_000024185.1_ASM2418v1	ftp://ftp.ncbi.nlm.nih.gov/genomes/all/GCF/000/024/185/GCF_000024185.1_ASM2418v1
Erwinia pyrifoliae	Bacteria;Pseudomonadota;Gammaproteobacteria	EpK1/15	SAMN07689503	PRJNA411857	GCA_002952315.1	Complete	4.07568	53.3631	chromosome:NZ_CP023567.1/CP023567.1; plasmid pEP48:NZ_CP023568.1/CP023568.1		2	3517	2018-02-02T00:00:00Z		ftp://ftp.ncbi.nlm.nih.gov/genomes/all/GCF/002/952/315/GCF_002952315.1_ASM295231v1
Erwinia billingiae Eb661	Bacteria;Pseudomonadota;Gammaproteobacteria	Eb661	SAMEA2272131	PRJEA34781	GCA_000196615.1	Complete	5.37227	55.0417	chromosome:NC_014306.1/FP236843.1; plasmid pEB102:NC_014304.1/FP236826.1; plasmid pEB170:NC_014305.1/FP236830.1		3	4805	2010-06-22T00:00:00Z	ftp://ftp.ncbi.nlm.nih.gov/genomes/all/GCA/000/196/615/GCA_000196615.1_ASM19661v1	ftp://ftp.ncbi.nlm.nih.gov/genomes/all/GCF/000/196/615/GCF_000196615.1_ASM19661v1
Bartonella grahamii as4aup	Bacteria;Pseudomonadota;Alphaproteobacteria	as4aup	SAMN02603206	PRJNA34873	GCA_000022725.1	Complete	2.36952	38.0798	chromosome:NC_012846.1/CP001562.1; plasmid pBGR3:NC_012847.1/CP001563.1		2	1875	2009-06-19T00:00:00Z	ftp://ftp.ncbi.nlm.nih.gov/genomes/all/GCA/000/022/725/GCA_000022725.1_ASM2272v1	ftp://ftp.ncbi.nlm.nih.gov/genomes/all/GCF/000/022/725/GCF_000022725.1_ASM2272v1
Thermosphaera aggregans DSM 11486	Archaea;TACK group;Thermoproteota	DSM 11486	SAMN02598509	PRJNA36571	GCA_000092185.1	Complete	1.31659	46.7	chromosome:NC_014160.1/CP001939.1		1	1396	2010-05-17T00:00:00Z	ftp://ftp.ncbi.nlm.nih.gov/genomes/all/GCA/000/092/185/GCA_000092185.1_ASM9218v1	ftp://ftp.ncbi.nlm.nih.gov/genomes/all/GCF/000/092/185/GCF_000092185.1_ASM9218v1
Aggregatibacter aphrophilus ATCC 33389	Bacteria;Pseudomonadota;Gammaproteobacteria	NCTC 5906	SAMEA3919800	PRJEB6403	GCA_900636915.1	Complete	2.33715	42.3	chromosome 1:NZ_LR134327.1/LR134327.1		1	2101	2018-12-19T00:00:00Z	ftp://ftp.ncbi.nlm.nih.gov/genomes/all/GCA/900/636/915/GCA_900636915.1_45532_F02	ftp://ftp.ncbi.nlm.nih.gov/genomes/all/GCF/900/636/915/GCF_900636915.1_45532_F02
Acidithiobacillus caldus	Bacteria;Pseudomonadota;Acidithiobacillia	MTH-04	SAMN12704278	PRJNA564178	GCA_008694225.1	Chromosome	2.87663	61.3	chromosome:NZ_CP043926.1/CP043926.1		1	2805	2019-09-25T00:00:00Z		ftp://ftp.ncbi.nlm.nih.gov/genomes/all/GCF/008/694/225/GCF_008694225.1_ASM869422v1
Nitrosococcus halophilus Nc 4	Bacteria;Pseudomonadota;Gammaproteobacteria	Nc 4	SAMN02598510	PRJNA36589	GCA_000024725.1	Complete	4.14526	51.6222	chromosome:NC_013960.1/CP001798.1; plasmid pNHAL01:NC_013958.1/CP001799.1		2	3818	2010-03-26T00:00:00Z	ftp://ftp.ncbi.nlm.nih.gov/genomes/all/GCA/000/024/725/GCA_000024725.1_ASM2472v1	ftp://ftp.ncbi.nlm.nih.gov/genomes/all/GCF/000/024/725/GCF_000024725.1_ASM2472v1
Olsenella uli DSM 7084	Bacteria;Terrabacteria group;Actinomycetota	DSM 7084	SAMN00016989	PRJNA36641	GCA_000143845.1	Complete	2.0519	64.7	chromosome:NC_014363.1/CP002106.1		1	1742	2010-07-26T00:00:00Z	ftp://ftp.ncbi.nlm.nih.gov/genomes/all/GCA/000/143/845/GCA_000143845.1_ASM14384v1	ftp://ftp.ncbi.nlm.nih.gov/genomes/all/GCF/000/143/845/GCF_000143845.1_ASM14384v1
Brevundimonas subvibrioides ATCC 15264	Bacteria;Pseudomonadota;Alphaproteobacteria	ATCC 15264	SAMN00007485	PRJNA36643	GCA_000144605.1	Complete	3.44526	68.4	chromosome:NC_014375.1/CP002102.1		1	3316	2010-08-05T00:00:00Z	ftp://ftp.ncbi.nlm.nih.gov/genomes/all/GCA/000/144/605/GCA_000144605.1_ASM14460v1	ftp://ftp.ncbi.nlm.nih.gov/genomes/all/GCF/000/144/605/GCF_000144605.1_ASM14460v1
Thermocrinis albus DSM 14484	Bacteria;Aquificota;Aquificae	DSM 14484	SAMN02598512	PRJNA37275	GCA_000025605.1	Complete	1.50058	46.9	chromosome:NC_013894.1/CP001931.1		1	1586	2010-02-19T00:00:00Z	ftp://ftp.ncbi.nlm.nih.gov/genomes/all/GCA/000/025/605/GCA_000025605.1_ASM2560v1	ftp://ftp.ncbi.nlm.nih.gov/genomes/all/GCF/000/025/605/GCF_000025605.1_ASM2560v1
Caulobacter segnis	Bacteria;Pseudomonadota;Alphaproteobacteria	TK0059	SAMN06675636	PRJNA381387	GCA_003015125.1	Complete	4.65547	67.7	chromosome:NZ_CP027850.1/CP027850.1		1	4225	2018-03-26T00:00:00Z		ftp://ftp.ncbi.nlm.nih.gov/genomes/all/GCF/003/015/125/GCF_003015125.1_ASM301512v1
Citrobacter youngae	Bacteria;Pseudomonadota;Gammaproteobacteria	NCTC13709	SAMEA103980411	PRJEB6403	GCA_900638065.1	Complete	4.86735	51.8	chromosome 1:NZ_LR134485.1/LR134485.1		1	4389	2018-12-19T00:00:00Z	ftp://ftp.ncbi.nlm.nih.gov/genomes/all/GCA/900/638/065/GCA_900638065.1_55685_A01	ftp://ftp.ncbi.nlm.nih.gov/genomes/all/GCF/900/638/065/GCF_900638065.1_55685_A01
Bacteroides eggerthii	Bacteria;FCB group;Bacteroidetes/Chlorobi group	FDAARGOS_1221	SAMN16357363	PRJNA231221	GCA_016894205.1	Chromosome	4.22838	44.6	chromosome:NZ_CP069794.1/CP069794.1		1	3364	2021-02-16T00:00:00Z	ftp://ftp.ncbi.nlm.nih.gov/genomes/all/GCA/016/894/205/GCA_016894205.1_ASM1689420v1	ftp://ftp.ncbi.nlm.nih.gov/genomes/all/GCF/016/894/205/GCF_016894205.1_ASM1689420v1
Phocaeicola dorei	Bacteria;FCB group;Bacteroidetes/Chlorobi group	MGYG-HGUT-02478	SAMEA5851983	PRJEB33885	GCA_902387545.1	Complete	5.44491	42	chromosome 1:NZ_LR699004.1/LR699004.1		1	4323	2019-08-09T00:00:00Z	ftp://ftp.ncbi.nlm.nih.gov/genomes/all/GCA/902/387/545/GCA_902387545.1_UHGG_MGYG-HGUT-02478	ftp://ftp.ncbi.nlm.nih.gov/genomes/all/GCF/902/387/545/GCF_902387545.1_UHGG_MGYG-HGUT-02478
Kingella oralis	Bacteria;Pseudomonadota;Betaproteobacteria	DSM 18271	SAMN15603182	PRJNA647881	GCA_014054985.1	Complete	2.42053	54.2536	chromosome:NZ_CP059569.1/CP059569.1; plasmid pDSM18271:NZ_CP059568.1/CP059568.1		2	2504	2020-08-04T00:00:00Z	ftp://ftp.ncbi.nlm.nih.gov/genomes/all/GCA/014/054/985/GCA_014054985.1_ASM1405498v1	ftp://ftp.ncbi.nlm.nih.gov/genomes/all/GCF/014/054/985/GCF_014054985.1_ASM1405498v1
Lactobacillus jensenii	Bacteria;Terrabacteria group;Bacillota	SNUV360	SAMN06163224	PRJNA357991	GCA_001936235.1	Complete	1.67295	34.4	chromosome:NZ_CP018809.1/CP018809.1		1	1520	2017-01-05T00:00:00Z		ftp://ftp.ncbi.nlm.nih.gov/genomes/all/GCF/001/936/235/GCF_001936235.1_ASM193623v1
Lactobacillus ultunensis	Bacteria;Terrabacteria group;Bacillota	Kx293C1	SAMN15678306	PRJNA649755	GCA_016647595.1	Complete	2.24639	36.0651	chromosome:NZ_CP059829.1/CP059829.1; plasmid unnamed:NZ_CP059830.1/CP059830.1		2	2065	2021-01-15T00:00:00Z	ftp://ftp.ncbi.nlm.nih.gov/genomes/all/GCA/016/647/595/GCA_016647595.1_ASM1664759v1	ftp://ftp.ncbi.nlm.nih.gov/genomes/all/GCF/016/647/595/GCF_016647595.1_ASM1664759v1
Ligilactobacillus ruminis ATCC 27782	Bacteria;Terrabacteria group;Bacillota	ATCC 27782	SAMN02603606	PRJNA70721	GCA_000224985.1	Complete	2.06665	43.5	chromosome:NC_015975.1/CP003032.1		1	1907	2011-09-01T00:00:00Z	ftp://ftp.ncbi.nlm.nih.gov/genomes/all/GCA/000/224/985/GCA_000224985.1_ASM22498v1	ftp://ftp.ncbi.nlm.nih.gov/genomes/all/GCF/000/224/985/GCF_000224985.1_ASM22498v1
Abiotrophia defectiva	Bacteria;Terrabacteria group;Bacillota	FDAARGOS_785	SAMN11056500	PRJNA231221	GCA_013267415.1	Complete	2.04683	47	chromosome:NZ_CP053988.1/CP053988.1		1	1814	2020-06-04T00:00:00Z	ftp://ftp.ncbi.nlm.nih.gov/genomes/all/GCA/013/267/415/GCA_013267415.1_ASM1326741v1	ftp://ftp.ncbi.nlm.nih.gov/genomes/all/GCF/013/267/415/GCF_013267415.1_ASM1326741v1
Prevotella melaninogenica ATCC 25845	Bacteria;FCB group;Bacteroidetes/Chlorobi group	ATCC 25845	SAMN00001916	PRJNA31383	GCA_000144405.1	Complete	3.16828	40.9866	chromosome I:NC_014370.1/CP002122.1; chromosome II:NC_014371.1/CP002123.1		2	2352	2010-08-04T00:00:00Z	ftp://ftp.ncbi.nlm.nih.gov/genomes/all/GCA/000/144/405/GCA_000144405.1_ASM14440v1	ftp://ftp.ncbi.nlm.nih.gov/genomes/all/GCF/000/144/405/GCF_000144405.1_ASM14440v1
Capnocytophaga gingivalis	Bacteria;FCB group;Bacteroidetes/Chlorobi group	H1496	SAMN06289147	PRJNA369395	GCA_002302415.1	Complete	2.83863	40.1	chromosome:NZ_CP022386.1/CP022386.1		1	2625	2017-09-14T00:00:00Z		ftp://ftp.ncbi.nlm.nih.gov/genomes/all/GCF/002/302/415/GCF_002302415.1_ASM230241v1
Rothia dentocariosa ATCC 17931	Bacteria;Terrabacteria group;Actinomycetota	ATCC 17931	SAMN00120582	PRJNA48447	GCA_000164695.2	Complete	2.50603	53.7	chromosome:NC_014643.1/CP002280.1		1	2075	2010-11-03T00:00:00Z	ftp://ftp.ncbi.nlm.nih.gov/genomes/all/GCA/000/164/695/GCA_000164695.2_ASM16469v2	ftp://ftp.ncbi.nlm.nih.gov/genomes/all/GCF/000/164/695/GCF_000164695.2_ASM16469v2
Staphylococcus caprae	Bacteria;Terrabacteria group;Bacillota	JMUB898	SAMD00115875	PRJDB6943	GCA_003966625.1	Complete	2.59851	33.6	chromosome:NZ_AP018587.1/AP018587.1		1	2399	2018-08-31T00:00:00Z		ftp://ftp.ncbi.nlm.nih.gov/genomes/all/GCF/003/966/625/GCF_003966625.1_ASM396662v1
Bifidobacterium angulatum DSM 20098 = JCM 7096	Bacteria;Terrabacteria group;Actinomycetota	JCM 7096	SAMD00061039	PRJDB55	GCA_001025155.1	Complete	2.02197	59.4	chromosome:NZ_AP012322.1/AP012322.1		1	1530	2015-03-24T00:00:00Z		ftp://ftp.ncbi.nlm.nih.gov/genomes/all/GCF/001/025/155/GCF_001025155.1_ASM102515v1
[Clostridium] asparagiforme DSM 15981	Bacteria;Terrabacteria group;Bacillota	DSM 15981	SAMN20222674	PRJNA746600	GCA_025149125.1	Complete	6.35328	55.5	chromosome:NZ_CP102272.1/CP102272.1		1	5578	2022-09-12T00:00:00Z		ftp://ftp.ncbi.nlm.nih.gov/genomes/all/GCF/025/149/125/GCF_025149125.1_ASM2514912v1
Providencia alcalifaciens	Bacteria;Pseudomonadota;Gammaproteobacteria	FDAARGOS_408	SAMN07312452	PRJNA231221	GCA_002393505.1	Complete	3.99011	42	chromosome:NZ_CP023536.1/CP023536.1		1	3615	2017-09-28T00:00:00Z		ftp://ftp.ncbi.nlm.nih.gov/genomes/all/GCF/002/393/505/GCF_002393505.1_ASM239350v1
Providencia rettgeri	Bacteria;Pseudomonadota;Gammaproteobacteria	AR_0082	SAMN04014923	PRJNA292904	GCA_003204135.1	Complete	4.45414	40.6841	chromosome:NZ_CP029736.1/CP029736.1; plasmid unnamed:NZ_CP029737.1/CP029737.1		2	3983	2018-06-10T00:00:00Z		ftp://ftp.ncbi.nlm.nih.gov/genomes/all/GCF/003/204/135/GCF_003204135.1_ASM320413v1
Phocaeicola coprophilus	Bacteria;FCB group;Bacteroidetes/Chlorobi group	FDAARGOS_1220	SAMN16357362	PRJNA231221	GCA_016888945.1	Complete	4.11361	45.7	chromosome:NZ_CP069440.1/CP069440.1		1	3352	2021-02-15T00:00:00Z	ftp://ftp.ncbi.nlm.nih.gov/genomes/all/GCA/016/888/945/GCA_016888945.1_ASM1688894v1	ftp://ftp.ncbi.nlm.nih.gov/genomes/all/GCF/016/888/945/GCF_016888945.1_ASM1688894v1
Bifidobacterium pseudocatenulatum	Bacteria;Terrabacteria group;Actinomycetota	YIT11953	SAMN20132665	PRJNA745059	GCA_020541885.1	Complete	2.246	56.4043	chromosome:NZ_CP079233.1/CP079233.1; plasmid unnamed:NZ_CP079234.1/CP079234.1		2	1747	2021-10-21T00:00:00Z	ftp://ftp.ncbi.nlm.nih.gov/genomes/all/GCA/020/541/885/GCA_020541885.1_ASM2054188v1	ftp://ftp.ncbi.nlm.nih.gov/genomes/all/GCF/020/541/885/GCF_020541885.1_ASM2054188v1
Pyramidobacter piscolens	Bacteria;Synergistota;Synergistia	CE91-St28	SAMD00389908	PRJDB11902	GCA_022846135.1	Complete	2.68662	59.7	chromosome:NZ_AP025585.1/AP025585.1		1	2473	2022-02-03T00:00:00Z	ftp://ftp.ncbi.nlm.nih.gov/genomes/all/GCA/022/846/135/GCA_022846135.1_ASM2284613v1	ftp://ftp.ncbi.nlm.nih.gov/genomes/all/GCF/022/846/135/GCF_022846135.1_ASM2284613v1
Neisseria elongata	Bacteria;Pseudomonadota;Betaproteobacteria	M15911	SAMN09704973	PRJNA428178	GCA_003351545.1	Complete	2.39728	53.9	chromosome:NZ_CP031252.1/CP031252.1		1	2221	2018-08-01T00:00:00Z		ftp://ftp.ncbi.nlm.nih.gov/genomes/all/GCF/003/351/545/GCF_003351545.1_ASM335154v1
Neisseria flavescens	Bacteria;Pseudomonadota;Betaproteobacteria	ATCC 13120	SAMN11461057	PRJNA533546	GCA_005221285.1	Complete	2.23188	49	chromosome:NZ_CP039886.1/CP039886.1		1	2086	2019-05-07T00:00:00Z		ftp://ftp.ncbi.nlm.nih.gov/genomes/all/GCF/005/221/285/GCF_005221285.1_ASM522128v1
Neisseria sicca	Bacteria;Pseudomonadota;Betaproteobacteria	NS20201025	SAMN18451419	PRJNA714501	GCA_017753665.1	Complete	2.56641	51.1	chromosome:NZ_CP072524.1/CP072524.1		1	2256	2021-04-05T00:00:00Z	ftp://ftp.ncbi.nlm.nih.gov/genomes/all/GCA/017/753/665/GCA_017753665.1_ASM1775366v1	ftp://ftp.ncbi.nlm.nih.gov/genomes/all/GCF/017/753/665/GCF_017753665.1_ASM1775366v1
Neisseria subflava	Bacteria;Pseudomonadota;Betaproteobacteria	ATCC 49275	SAMN11461056	PRJNA533546	GCA_005221305.1	Complete	2.19566	49.5	chromosome:NZ_CP039887.1/CP039887.1		1	1976	2019-05-07T00:00:00Z		ftp://ftp.ncbi.nlm.nih.gov/genomes/all/GCF/005/221/305/GCF_005221305.1_ASM522130v1
Filifactor alocis ATCC 35896	Bacteria;Terrabacteria group;Bacillota	ATCC 35896	SAMN02463683	PRJNA30485	GCA_000163895.2	Complete	1.93101	35.4	chromosome:NC_016630.1/CP002390.1		1	1640	2011-01-27T00:00:00Z	ftp://ftp.ncbi.nlm.nih.gov/genomes/all/GCA/000/163/895/GCA_000163895.2_ASM16389v2	ftp://ftp.ncbi.nlm.nih.gov/genomes/all/GCF/000/163/895/GCF_000163895.2_ASM16389v2
Weissella paramesenteroides	Bacteria;Terrabacteria group;Bacillota	STCH-BD1	SAMN16830909	PRJNA679383	GCA_015689215.1	Chromosome	2.05254	38.1422	chromosome:NZ_CP065046.1/CP065046.1; plasmid pWpSTCH-BD1:NZ_CP065045.1/CP065045.1		2	1924	2020-11-25T00:00:00Z	ftp://ftp.ncbi.nlm.nih.gov/genomes/all/GCA/015/689/215/GCA_015689215.1_ASM1568921v1	ftp://ftp.ncbi.nlm.nih.gov/genomes/all/GCF/015/689/215/GCF_015689215.1_ASM1568921v1
Staphylococcus hominis	Bacteria;Terrabacteria group;Bacillota	FDAARGOS_575	SAMN10163251	PRJNA231221	GCA_003812505.1	Complete	2.25743	31.6637	chromosome:NZ_CP033732.1/CP033732.1; plasmid unnamed1:NZ_CP033731.1/CP033731.1; plasmid unnamed2:NZ_CP033733.1/CP033733.1		3	2137	2018-11-21T00:00:00Z		ftp://ftp.ncbi.nlm.nih.gov/genomes/all/GCF/003/812/505/GCF_003812505.1_ASM381250v1
Pseudoleptotrichia goodfellowii	Bacteria;Fusobacteriota;Fusobacteriia	JCM16774	SAMD00156222	PRJDB7856	GCA_007990505.1	Complete	2.29073	31.7	chromosome:NZ_AP019822.1/AP019822.1		1	2167	2019-07-24T00:00:00Z		ftp://ftp.ncbi.nlm.nih.gov/genomes/all/GCF/007/990/505/GCF_007990505.1_ASM799050v1
Capnocytophaga sputigena	Bacteria;FCB group;Bacteroidetes/Chlorobi group	D1179	SAMN06754875	PRJNA369395	GCA_002302495.1	Complete	2.85515	38.8	chromosome:NZ_CP022379.1/CP022379.1		1	2483	2017-09-14T00:00:00Z		ftp://ftp.ncbi.nlm.nih.gov/genomes/all/GCF/002/302/495/GCF_002302495.1_ASM230249v1
Propionibacterium acidifaciens	Bacteria;Terrabacteria group;Actinomycetota	FDAARGOS_576	SAMN10228556	PRJNA231221	GCA_003798325.1	Complete	3.07277	70.6	chromosome:NZ_CP033719.1/CP033719.1		1	2526	2018-11-20T00:00:00Z		ftp://ftp.ncbi.nlm.nih.gov/genomes/all/GCF/003/798/325/GCF_003798325.1_ASM379832v1
Corynebacterium amycolatum	Bacteria;Terrabacteria group;Actinomycetota	FDAARGOS_1108	SAMN16357277	PRJNA231221	GCA_016728725.1	Complete	2.47612	58.6	chromosome:NZ_CP068168.1/CP068168.1		1	2090	2021-01-20T00:00:00Z	ftp://ftp.ncbi.nlm.nih.gov/genomes/all/GCA/016/728/725/GCA_016728725.1_ASM1672872v1	ftp://ftp.ncbi.nlm.nih.gov/genomes/all/GCF/016/728/725/GCF_016728725.1_ASM1672872v1
Corynebacterium tuberculostearicum	Bacteria;Terrabacteria group;Actinomycetota	FDAARGOS_1117	SAMN16357286	PRJNA231221	GCA_016728365.1	Complete	2.45185	59.7	chromosome:NZ_CP068156.1/CP068156.1		1	2215	2021-01-20T00:00:00Z	ftp://ftp.ncbi.nlm.nih.gov/genomes/all/GCA/016/728/365/GCA_016728365.1_ASM1672836v1	ftp://ftp.ncbi.nlm.nih.gov/genomes/all/GCF/016/728/365/GCF_016728365.1_ASM1672836v1
Lentilactobacillus hilgardii	Bacteria;Terrabacteria group;Bacillota	FLUB	SAMN13567894	PRJNA595831	GCA_009832765.1	Complete	3.19023	40.069	chromosome:NZ_CP047121.1/CP047121.1; plasmid unnamed1:NZ_CP047122.1/CP047122.1; plasmid unnamed2:NZ_CP047123.1/CP047123.1; plasmid unnamed3:NZ_CP047124.1/CP047124.1; plasmid unnamed4:NZ_CP047125.1/CP047125.1; plasmid unnamed5:NZ_CP047126.1/CP047126.1		6	2920	2020-01-07T00:00:00Z		ftp://ftp.ncbi.nlm.nih.gov/genomes/all/GCF/009/832/765/GCF_009832765.1_ASM983276v1
Lacticaseibacillus paracasei subsp. paracasei 8700:2	Bacteria;Terrabacteria group;Bacillota	362.501	SAMN02463682	PRJNA30077	GCA_000155515.2	Complete	3.02535	46.3035	chromosome:NC_022112.1/CP002391.1; plasmid 1:NC_022114.1/CP002392.1; plasmid 2:NC_022123.1/CP002393.1		3	2794	2013-08-21T00:00:00Z	ftp://ftp.ncbi.nlm.nih.gov/genomes/all/GCA/000/155/515/GCA_000155515.2_ASM15551v2	ftp://ftp.ncbi.nlm.nih.gov/genomes/all/GCF/000/155/515/GCF_000155515.2_ASM15551v2
Mobiluncus curtisii ATCC 43063	Bacteria;Terrabacteria group;Actinomycetota	ATCC 43063	SAMN00001505	PRJNA31519	GCA_000196535.1	Complete	2.14648	55.4	chromosome:NC_014246.1/CP001992.1		1	1803	2010-06-14T00:00:00Z	ftp://ftp.ncbi.nlm.nih.gov/genomes/all/GCA/000/196/535/GCA_000196535.1_ASM19653v1	ftp://ftp.ncbi.nlm.nih.gov/genomes/all/GCF/000/196/535/GCF_000196535.1_ASM19653v1
Corynebacterium glucuronolyticum	Bacteria;Terrabacteria group;Actinomycetota	FDAARGOS_1111	SAMN16357280	PRJNA231221	GCA_016728645.1	Complete	2.9419	58.7663	chromosome:NZ_CP068162.1/CP068162.1; plasmid unnamed:NZ_CP068163.1/CP068163.1		2	2509	2021-01-20T00:00:00Z	ftp://ftp.ncbi.nlm.nih.gov/genomes/all/GCA/016/728/645/GCA_016728645.1_ASM1672864v1	ftp://ftp.ncbi.nlm.nih.gov/genomes/all/GCF/016/728/645/GCF_016728645.1_ASM1672864v1
Gemella sanguinis	Bacteria;Terrabacteria group;Bacillota	FDAARGOS_742	SAMN11056457	PRJNA231221	GCA_009730295.1	Complete	1.79661	29.9	chromosome:NZ_CP046313.1/CP046313.1		1	1656	2019-12-05T00:00:00Z		ftp://ftp.ncbi.nlm.nih.gov/genomes/all/GCF/009/730/295/GCF_009730295.1_ASM973029v1
Enterobacter cancerogenus	Bacteria;Pseudomonadota;Gammaproteobacteria	JY65	SAMN20693820	PRJNA753314	GCA_019665745.1	Chromosome	4.73668	55.8	chromosome:NZ_CP081105.1/CP081105.1		1	4319	2021-08-18T00:00:00Z	ftp://ftp.ncbi.nlm.nih.gov/genomes/all/GCA/019/665/745/GCA_019665745.1_ASM1966574v1	ftp://ftp.ncbi.nlm.nih.gov/genomes/all/GCF/019/665/745/GCF_019665745.1_ASM1966574v1
Peptacetobacter hiranonis	Bacteria;Terrabacteria group;Bacillota	DSM 13275	SAMN10976983	PRJNA523217	GCA_008151785.1	Complete	2.5219	31.3	chromosome:NZ_CP036523.1/CP036523.1		1	2212	2019-08-30T00:00:00Z		ftp://ftp.ncbi.nlm.nih.gov/genomes/all/GCF/008/151/785/GCF_008151785.1_ASM815178v1
Roseburia intestinalis L1-82	Bacteria;Terrabacteria group;Bacillota	L1-82	SAMEA4878606	PRJEB28433	GCA_900537995.1	Complete	4.49335	42.7	chromosome 1:NZ_LR027880.1/LR027880.1		1	4008	2019-02-27T00:00:00Z	ftp://ftp.ncbi.nlm.nih.gov/genomes/all/GCA/900/537/995/GCA_900537995.1_Roseburia_intestinalis_strain_L1-82	ftp://ftp.ncbi.nlm.nih.gov/genomes/all/GCF/900/537/995/GCF_900537995.1_Roseburia_intestinalis_strain_L1-82
Parabacteroides johnsonii	Bacteria;FCB group;Bacteroidetes/Chlorobi group	FDAARGOS_1580	SAMN22091677	PRJNA231221	GCA_020735865.1	Complete	4.76616	45.2	chromosome:NZ_CP085975.1/CP085975.1		1	3712	2021-11-03T00:00:00Z	ftp://ftp.ncbi.nlm.nih.gov/genomes/all/GCA/020/735/865/GCA_020735865.1_ASM2073586v1	ftp://ftp.ncbi.nlm.nih.gov/genomes/all/GCF/020/735/865/GCF_020735865.1_ASM2073586v1
Blautia hansenii DSM 20583	Bacteria;Terrabacteria group;Bacillota	DSM 20583	SAMN07340700	PRJNA393727	GCA_002222595.2	Complete	3.06595	39	chromosome:NZ_CP022413.2/CP022413.2		1	2920	2017-07-20T00:00:00Z		ftp://ftp.ncbi.nlm.nih.gov/genomes/all/GCF/002/222/595/GCF_002222595.2_ASM222259v2
Prevotella copri DSM 18205	Bacteria;FCB group;Bacteroidetes/Chlorobi group	FDAARGOS_1573	SAMN22091670	PRJNA231221	GCA_020735445.1	Complete	3.55161	44.9429	chromosome:NZ_CP085932.1/CP085932.1; plasmid unnamed1:NZ_CP085933.1/CP085933.1; plasmid unnamed2:NZ_CP085934.1/CP085934.1		3	2854	2021-11-03T00:00:00Z	ftp://ftp.ncbi.nlm.nih.gov/genomes/all/GCA/020/735/445/GCA_020735445.1_ASM2073544v1	ftp://ftp.ncbi.nlm.nih.gov/genomes/all/GCF/020/735/445/GCF_020735445.1_ASM2073544v1
Bacteroides cellulosilyticus	Bacteria;FCB group;Bacteroidetes/Chlorobi group	CL06T03C01	SAMN16451184	PRJNA669351	GCA_018292125.1	Complete	7.27107	42.7982	chromosome:NZ_CP072251.1/CP072251.1; plasmid pBcelCL06T03-1:NZ_CP072252.1/CP072252.1; plasmid pMMCAT_BcelCL06T03:NZ_CP072253.1/CP072253.1		3	5463	2021-05-06T00:00:00Z	ftp://ftp.ncbi.nlm.nih.gov/genomes/all/GCA/018/292/125/GCA_018292125.1_ASM1829212v1	ftp://ftp.ncbi.nlm.nih.gov/genomes/all/GCF/018/292/125/GCF_018292125.1_ASM1829212v1
Helicobacter cinaedi PAGU611	Bacteria;Campylobacterota;Epsilonproteobacteria	PAGU611	SAMD00061064	PRJDB88	GCA_000284635.1	Complete	2.1014	38.5221	chromosome:NC_017761.1/AP012344.1; plasmid pHci1:NC_017762.1/AP012345.1		2	2085	2012-04-20T00:00:00Z	ftp://ftp.ncbi.nlm.nih.gov/genomes/all/GCA/000/284/635/GCA_000284635.1_ASM28463v1	ftp://ftp.ncbi.nlm.nih.gov/genomes/all/GCF/000/284/635/GCF_000284635.1_ASM28463v1
Staphylococcus capitis subsp. capitis	Bacteria;Terrabacteria group;Bacillota	H17	SAMN29057146	PRJNA849394	GCA_025272815.1	Complete	2.49184	32.987	chromosome:NZ_CP102089.1/CP102089.1; plasmid unnamed1:NZ_CP102090.1/CP102090.1		2	2291	2022-09-19T00:00:00Z		ftp://ftp.ncbi.nlm.nih.gov/genomes/all/GCF/025/272/815/GCF_025272815.1_ASM2527281v1
Gemella haemolysans	Bacteria;Terrabacteria group;Bacillota	NCTC10459	SAMEA104016177	PRJEB6403	GCA_900638055.1	Complete	1.92623	30.9	chromosome 1:NZ_LR134484.1/LR134484.1		1	1662	2018-12-19T00:00:00Z	ftp://ftp.ncbi.nlm.nih.gov/genomes/all/GCA/900/638/055/GCA_900638055.1_55147_A01	ftp://ftp.ncbi.nlm.nih.gov/genomes/all/GCF/900/638/055/GCF_900638055.1_55147_A01
Campylobacter rectus	Bacteria;Campylobacterota;Epsilonproteobacteria	ATCC 33238	SAMN03737987	PRJNA284987	GCA_004803795.1	Complete	2.57168	44.7	chromosome:NZ_CP012543.1/CP012543.1		1	2369	2019-04-23T00:00:00Z		ftp://ftp.ncbi.nlm.nih.gov/genomes/all/GCF/004/803/795/GCF_004803795.1_ASM480379v1
Campylobacter showae	Bacteria;Campylobacterota;Epsilonproteobacteria	ATCC 51146	SAMN03737988	PRJNA284988	GCA_004803815.1	Complete	2.09789	45.7	chromosome:NZ_CP012544.1/CP012544.1		1	2002	2019-04-23T00:00:00Z		ftp://ftp.ncbi.nlm.nih.gov/genomes/all/GCF/004/803/815/GCF_004803815.1_ASM480381v1
Campylobacter gracilis	Bacteria;Campylobacterota;Epsilonproteobacteria	ATCC 33236	SAMN03862076	PRJNA290037	GCA_001190745.1	Complete	2.28165	46.6	chromosome:NZ_CP012196.1/CP012196.1		1	2138	2015-08-03T00:00:00Z		ftp://ftp.ncbi.nlm.nih.gov/genomes/all/GCF/001/190/745/GCF_001190745.1_ASM119074v1
Chryseobacterium gleum	Bacteria;FCB group;Bacteroidetes/Chlorobi group	110146	SAMN08972773	PRJNA451538	GCA_004328965.1	Chromosome	4.71569	36.9	chromosome:NZ_CP031676.1/CP031676.1		1	4156	2019-03-06T00:00:00Z		ftp://ftp.ncbi.nlm.nih.gov/genomes/all/GCF/004/328/965/GCF_004328965.1_ASM432896v1
Corynebacterium pseudogenitalium	Bacteria;Terrabacteria group;Actinomycetota	CCUG 27540	SAMN18647611	PRJNA305687	GCA_024453815.1	Complete	2.3896	60.7	chromosome:NZ_CP072934.1/CP072934.1		1	2161	2022-07-27T00:00:00Z		ftp://ftp.ncbi.nlm.nih.gov/genomes/all/GCF/024/453/815/GCF_024453815.1_ASM2445381v1
Neisseria cinerea	Bacteria;Pseudomonadota;Betaproteobacteria	NCTC10294	SAMEA3714889	PRJEB6403	GCA_900475315.1	Complete	1.8329	50.9	chromosome 1:NZ_LS483369.1/LS483369.1		1	1700	2018-06-17T00:00:00Z	ftp://ftp.ncbi.nlm.nih.gov/genomes/all/GCA/900/475/315/GCA_900475315.1_43721_G02	ftp://ftp.ncbi.nlm.nih.gov/genomes/all/GCF/900/475/315/GCF_900475315.1_43721_G02
Selenomonas sputigena ATCC 35185	Bacteria;Terrabacteria group;Bacillota	ATCC 35185	SAMN00713607	PRJNA51247	GCA_000208405.1	Complete	2.56836	57.1	chromosome:NC_015437.1/CP002637.1		1	2293	2011-04-21T00:00:00Z	ftp://ftp.ncbi.nlm.nih.gov/genomes/all/GCA/000/208/405/GCA_000208405.1_ASM20840v1	ftp://ftp.ncbi.nlm.nih.gov/genomes/all/GCF/000/208/405/GCF_000208405.1_ASM20840v1
Veillonella dispar	Bacteria;Terrabacteria group;Bacillota	NCTC11831	SAMEA4442464	PRJEB6403	GCA_900637515.1	Complete	2.11692	38.9	chromosome 1:NZ_LR134375.1/LR134375.1		1	1904	2018-12-19T00:00:00Z	ftp://ftp.ncbi.nlm.nih.gov/genomes/all/GCA/900/637/515/GCA_900637515.1_51184_A01	ftp://ftp.ncbi.nlm.nih.gov/genomes/all/GCF/900/637/515/GCF_900637515.1_51184_A01
Eikenella corrodens	Bacteria;Pseudomonadota;Betaproteobacteria	NCTC10596	SAMEA4412678	PRJEB6403	GCA_900187105.1	Complete	2.19258	55.7	chromosome 1:NZ_LT906482.1/LT906482.1		1	2100	2017-08-15T00:00:00Z	ftp://ftp.ncbi.nlm.nih.gov/genomes/all/GCA/900/187/105/GCA_900187105.1_50618_F01	ftp://ftp.ncbi.nlm.nih.gov/genomes/all/GCF/900/187/105/GCF_900187105.1_50618_F01
Acinetobacter radioresistens	Bacteria;Pseudomonadota;Gammaproteobacteria	LH6	SAMN09423269	PRJNA475995	GCA_003258335.1	Complete	3.08978	41.8	chromosome:NZ_CP030031.1/CP030031.1		1	2761	2018-06-20T00:00:00Z		ftp://ftp.ncbi.nlm.nih.gov/genomes/all/GCF/003/258/335/GCF_003258335.1_ASM325833v1
Staphylococcus warneri	Bacteria;Terrabacteria group;Bacillota	22.1	SAMN09989479	PRJNA489795	GCA_003571725.1	Complete	2.54163	32.8633	chromosome st_war_22.1:NZ_CP032159.1/CP032159.1; plasmid pSW22.1:NZ_CP032158.1/CP032158.1		2	2395	2018-09-16T00:00:00Z		ftp://ftp.ncbi.nlm.nih.gov/genomes/all/GCF/003/571/725/GCF_003571725.1_ASM357172v1
Corynebacterium accolens	Bacteria;Terrabacteria group;Actinomycetota	DSM 44278	SAMN13404507	PRJNA453400	GCA_023520795.1	Complete	2.46563	59.6	chromosome:NZ_CP046605.1/CP046605.1		1	2200	2022-05-23T00:00:00Z	ftp://ftp.ncbi.nlm.nih.gov/genomes/all/GCA/023/520/795/GCA_023520795.1_ASM2352079v1	ftp://ftp.ncbi.nlm.nih.gov/genomes/all/GCF/023/520/795/GCF_023520795.1_ASM2352079v1
Corynebacterium striatum	Bacteria;Terrabacteria group;Actinomycetota	FDAARGOS_1115	SAMN16357284	PRJNA231221	GCA_016728105.1	Complete	2.90483	59.3	chromosome:NZ_CP068158.1/CP068158.1		1	2569	2021-01-20T00:00:00Z	ftp://ftp.ncbi.nlm.nih.gov/genomes/all/GCA/016/728/105/GCA_016728105.1_ASM1672810v1	ftp://ftp.ncbi.nlm.nih.gov/genomes/all/GCF/016/728/105/GCF_016728105.1_ASM1672810v1
Corynebacterium aurimucosum ATCC 700975	Bacteria;Terrabacteria group;Actinomycetota	DSM 44827; ATCC 700975	SAMN02603064	PRJNA37279	GCA_000022905.1	Complete	2.81923	60.5248	chromosome:NC_012590.1/CP001601.1; plasmid pET44827:NC_010813.1/FM164414.1		2	2536	2009-04-24T00:00:00Z	ftp://ftp.ncbi.nlm.nih.gov/genomes/all/GCA/000/022/905/GCA_000022905.1_ASM2290v1	ftp://ftp.ncbi.nlm.nih.gov/genomes/all/GCF/000/022/905/GCF_000022905.1_ASM2290v1
Bifidobacterium catenulatum DSM 16992 = JCM 1194 = LMG 11043	Bacteria;Terrabacteria group;Actinomycetota	JCM 1194	SAMD00061042	PRJDB58	GCA_001025195.1	Complete	2.07952	56.2	chromosome:NZ_AP012325.1/AP012325.1		1	1644	2015-03-24T00:00:00Z		ftp://ftp.ncbi.nlm.nih.gov/genomes/all/GCF/001/025/195/GCF_001025195.1_ASM102519v1
Oxalobacter formigenes	Bacteria;Pseudomonadota;Betaproteobacteria	HC-1	SAMN06036219	PRJNA353993	GCA_002127965.1	Complete	2.46887	49.6	chromosome:NZ_CP018787.1/CP018787.1		1	2214	2017-05-11T00:00:00Z		ftp://ftp.ncbi.nlm.nih.gov/genomes/all/GCF/002/127/965/GCF_002127965.1_ASM212796v1
Fusobacterium ulcerans	Bacteria;Fusobacteriota;Fusobacteriia	ATCC 49185	SAMN08501141	PRJNA433545	GCA_003019675.1	Complete	3.53768	30.5	chromosome:NZ_CP028105.1/CP028105.1		1	3206	2018-03-26T00:00:00Z		ftp://ftp.ncbi.nlm.nih.gov/genomes/all/GCF/003/019/675/GCF_003019675.1_ASM301967v1
Helicobacter winghamensis	Bacteria;Campylobacterota;Epsilonproteobacteria	2015D-0170	SAMN04545302	PRJNA239251	GCA_014931175.1	Complete	1.68898	35.5	chromosome:NZ_CP063087.1/CP063087.1		1	1652	2020-10-26T00:00:00Z	ftp://ftp.ncbi.nlm.nih.gov/genomes/all/GCA/014/931/175/GCA_014931175.1_ASM1493117v1	ftp://ftp.ncbi.nlm.nih.gov/genomes/all/GCF/014/931/175/GCF_014931175.1_ASM1493117v1
Fusobacterium gonidiaformans ATCC 25563	Bacteria;Fusobacteriota;Fusobacteriia	ATCC 25563	SAMN08501140	PRJNA433545	GCA_003019695.1	Complete	1.67888	32.7	chromosome:NZ_CP028106.1/CP028106.1		1	1589	2018-03-26T00:00:00Z		ftp://ftp.ncbi.nlm.nih.gov/genomes/all/GCF/003/019/695/GCF_003019695.1_ASM301969v1
Fusobacterium mortiferum ATCC 9817	Bacteria;Fusobacteriota;Fusobacteriia	ATCC 9817	SAMN08501148	PRJNA433545	GCA_003019315.1	Complete	2.71677	29.3	chromosome:NZ_CP028102.1/CP028102.1		1	2601	2018-03-26T00:00:00Z		ftp://ftp.ncbi.nlm.nih.gov/genomes/all/GCF/003/019/315/GCF_003019315.1_ASM301931v1
Fusobacterium varium ATCC 27725	Bacteria;Fusobacteriota;Fusobacteriia	ATCC 27725	SAMN08501142	PRJNA433545	GCA_003019655.1	Complete	3.34646	29.323	chromosome:NZ_CP028103.1/CP028103.1; plasmid pFvar_27725:NZ_CP028104.1/CP028104.1		2	3027	2018-03-26T00:00:00Z		ftp://ftp.ncbi.nlm.nih.gov/genomes/all/GCF/003/019/655/GCF_003019655.1_ASM301965v1
Prescottella equi	Bacteria;Terrabacteria group;Actinomycetota	DSSKP-R-001	SAMN08707448	PRJNA438171	GCA_003013675.1	Complete	5.43883	68.6647	chromosome:NZ_CP027793.1/CP027793.1; plasmid plas1:NZ_CP027794.1/CP027794.1; plasmid plas2:NZ_CP027795.1/CP027795.1		3	5089	2018-03-22T00:00:00Z		ftp://ftp.ncbi.nlm.nih.gov/genomes/all/GCF/003/013/675/GCF_003013675.1_ASM301367v1
Sphingobacterium spiritivorum	Bacteria;FCB group;Bacteroidetes/Chlorobi group	FDAARGOS_1144	SAMN16357313	PRJNA231221	GCA_016725645.1	Complete	5.13828	39.898	chromosome:NZ_CP068084.1/CP068084.1; plasmid unnamed:NZ_CP068085.1/CP068085.1		2	4275	2021-01-20T00:00:00Z	ftp://ftp.ncbi.nlm.nih.gov/genomes/all/GCA/016/725/645/GCA_016725645.1_ASM1672564v1	ftp://ftp.ncbi.nlm.nih.gov/genomes/all/GCF/016/725/645/GCF_016725645.1_ASM1672564v1
Limosilactobacillus vaginalis	Bacteria;Terrabacteria group;Bacillota	AM_LB9	SAMN30837134	PRJNA880306	GCA_025311515.1	Complete	1.88355	40.3953	chromosome:NZ_CP104399.1/CP104399.1; plasmid unnamed1:NZ_CP104400.1/CP104400.1		2	1729	2022-09-20T00:00:00Z		ftp://ftp.ncbi.nlm.nih.gov/genomes/all/GCF/025/311/515/GCF_025311515.1_ASM2531151v1
Aeromicrobium marinum DSM 15272	Bacteria;Terrabacteria group;Actinomycetota	DSM 15272	SAMN00139180	PRJNA34545	GCA_000160775.2	Chromosome	3.07984	71.1	chromosome:NZ_CM001024.1/CM001024.1	ACLF03	1	6132	2009-04-27T00:00:00Z	ftp://ftp.ncbi.nlm.nih.gov/genomes/all/GCA/000/160/775/GCA_000160775.2_ASM16077v2	ftp://ftp.ncbi.nlm.nih.gov/genomes/all/GCF/000/160/775/GCF_000160775.2_ASM16077v2
Erysipelothrix rhusiopathiae	Bacteria;Terrabacteria group;Bacillota	NCTC8163	SAMEA48399418	PRJEB6403	GCA_900637845.1	Complete	1.77041	36.6	chromosome 1:NZ_LR134439.1/LR134439.1		1	1604	2018-12-19T00:00:00Z	ftp://ftp.ncbi.nlm.nih.gov/genomes/all/GCA/900/637/845/GCA_900637845.1_52683_D03	ftp://ftp.ncbi.nlm.nih.gov/genomes/all/GCF/900/637/845/GCF_900637845.1_52683_D03
Corynebacterium genitalium ATCC 33030	Bacteria;Terrabacteria group;Actinomycetota	ATCC 33030	SAMN00139184	PRJNA34587	GCA_000143825.1	Chromosome	2.34995	62.7	chromosome:NZ_CM000961.1/CM000961.1	ACLJ02	1	4385	2009-04-27T00:00:00Z	ftp://ftp.ncbi.nlm.nih.gov/genomes/all/GCA/000/143/825/GCA_000143825.1_ASM14382v1	ftp://ftp.ncbi.nlm.nih.gov/genomes/all/GCF/000/143/825/GCF_000143825.1_ASM14382v1
Lactobacillus amylolyticus	Bacteria;Terrabacteria group;Bacillota	L5	SAMN09867391	PRJNA486879	GCA_003999355.1	Complete	1.60119	38.2998	chromosome:NZ_CP031835.1/CP031835.1; plasmid p1:NZ_CP031836.1/CP031836.1		2	1468	2019-01-08T00:00:00Z		ftp://ftp.ncbi.nlm.nih.gov/genomes/all/GCF/003/999/355/GCF_003999355.1_ASM399935v1
Lactobacillus iners	Bacteria;Terrabacteria group;Bacillota	LI335	SAMN13111368	PRJNA579408	GCA_009556455.1	Chromosome	1.3631	33.3	chromosome:NZ_CP045664.1/CP045664.1		1	1193	2019-11-05T00:00:00Z		ftp://ftp.ncbi.nlm.nih.gov/genomes/all/GCF/009/556/455/GCF_009556455.1_ASM955645v1
Starkeya novella DSM 506	Bacteria;Pseudomonadota;Alphaproteobacteria	DSM 506	SAMN02598514	PRJNA37659	GCA_000092925.1	Complete	4.76502	67.9	chromosome:NC_014217.1/CP002026.1		1	4446	2010-05-27T00:00:00Z	ftp://ftp.ncbi.nlm.nih.gov/genomes/all/GCA/000/092/925/GCA_000092925.1_ASM9292v1	ftp://ftp.ncbi.nlm.nih.gov/genomes/all/GCF/000/092/925/GCF_000092925.1_ASM9292v1
Cardiobacterium hominis	Bacteria;Pseudomonadota;Gammaproteobacteria	NCTC10426	SAMEA4412685	PRJEB6403	GCA_900637305.1	Complete	2.67076	59.2	chromosome 1:NZ_LR134365.1/LR134365.1		1	2448	2018-12-19T00:00:00Z	ftp://ftp.ncbi.nlm.nih.gov/genomes/all/GCA/900/637/305/GCA_900637305.1_50618_F02	ftp://ftp.ncbi.nlm.nih.gov/genomes/all/GCF/900/637/305/GCF_900637305.1_50618_F02
Granulicatella adiacens	Bacteria;Terrabacteria group;Bacillota	FDAARGOS_1477	SAMN20888894	PRJNA231221	GCA_019931005.1	Complete	1.96542	37.8	chromosome:NZ_CP082858.1/CP082858.1		1	1837	2021-09-12T00:00:00Z	ftp://ftp.ncbi.nlm.nih.gov/genomes/all/GCA/019/931/005/GCA_019931005.1_ASM1993100v1	ftp://ftp.ncbi.nlm.nih.gov/genomes/all/GCF/019/931/005/GCF_019931005.1_ASM1993100v1
Bacillus atrophaeus subsp. globigii	Bacteria;Terrabacteria group;Bacillota	BSS	SAMN02740987	PRJNA243596	GCA_000742675.1	Chromosome	4.17506	43.2	chromosome:NZ_CP007640.1/CP007640.1		1	3975	2014-08-21T00:00:00Z	ftp://ftp.ncbi.nlm.nih.gov/genomes/all/GCA/000/742/675/GCA_000742675.1_ASM74267v1	ftp://ftp.ncbi.nlm.nih.gov/genomes/all/GCF/000/742/675/GCF_000742675.1_ASM74267v1
Klebsiella variicola	Bacteria;Pseudomonadota;Gammaproteobacteria	LEMB11	SAMN10574723	PRJNA541977	GCA_009648975.1	Complete	5.53665	57.5	chromosome:NZ_CP045783.1/CP045783.1		1	5140	2019-11-11T00:00:00Z		ftp://ftp.ncbi.nlm.nih.gov/genomes/all/GCF/009/648/975/GCF_009648975.1_ASM964897v1
Segniliparus rotundus DSM 44985	Bacteria;Terrabacteria group;Actinomycetota	DSM 44985	SAMN02598516	PRJNA37711	GCA_000092825.1	Complete	3.15753	66.8	chromosome:NC_014168.1/CP001958.1		1	2994	2010-05-18T00:00:00Z	ftp://ftp.ncbi.nlm.nih.gov/genomes/all/GCA/000/092/825/GCA_000092825.1_ASM9282v1	ftp://ftp.ncbi.nlm.nih.gov/genomes/all/GCF/000/092/825/GCF_000092825.1_ASM9282v1
Pseudodesulfovibrio mercurii	Bacteria;Thermodesulfobacteriota;Desulfovibrionia	ND132	SAMN02232015	PRJNA37769	GCA_000189295.2	Complete	3.85858	65.2	chromosome:NC_016803.1/CP003220.1		1	3453	2011-12-29T00:00:00Z	ftp://ftp.ncbi.nlm.nih.gov/genomes/all/GCA/000/189/295/GCA_000189295.2_ASM18929v2	ftp://ftp.ncbi.nlm.nih.gov/genomes/all/GCF/000/189/295/GCF_000189295.2_ASM18929v2
Syntrophothermus lipocalidus DSM 12680	Bacteria;Terrabacteria group;Bacillota	DSM 12680	SAMN02598518	PRJNA37873	GCA_000092405.1	Complete	2.40556	51	chromosome:NC_014220.1/CP002048.1		1	2308	2010-05-28T00:00:00Z	ftp://ftp.ncbi.nlm.nih.gov/genomes/all/GCA/000/092/405/GCA_000092405.1_ASM9240v1	ftp://ftp.ncbi.nlm.nih.gov/genomes/all/GCF/000/092/405/GCF_000092405.1_ASM9240v1
Marivirga tractuosa DSM 4126	Bacteria;FCB group;Bacteroidetes/Chlorobi group	DSM 4126	SAMN00138949	PRJNA37901	GCA_000183425.1	Complete	4.51649	35.5046	chromosome:NC_014759.1/CP002349.1; plasmid pFTRAC01:NC_014750.1/CP002350.1		2	3745	2010-11-30T00:00:00Z	ftp://ftp.ncbi.nlm.nih.gov/genomes/all/GCA/000/183/425/GCA_000183425.1_ASM18342v1	ftp://ftp.ncbi.nlm.nih.gov/genomes/all/GCF/000/183/425/GCF_000183425.1_ASM18342v1
Arcanobacterium haemolyticum	Bacteria;Terrabacteria group;Actinomycetota	NCTC8452	SAMEA4030753	PRJEB6403	GCA_900475915.1	Complete	1.98885	53.1	chromosome 1:NZ_LS483427.1/LS483427.1		1	1764	2018-06-17T00:00:00Z	ftp://ftp.ncbi.nlm.nih.gov/genomes/all/GCA/900/475/915/GCA_900475915.1_48128_H02	ftp://ftp.ncbi.nlm.nih.gov/genomes/all/GCF/900/475/915/GCF_900475915.1_48128_H02
Desulfarculus baarsii DSM 2075	Bacteria;Thermodesulfobacteriota;Desulfarculia	DSM 2075	SAMN02598521	PRJNA37955	GCA_000143965.1	Complete	3.65573	65.7	chromosome:NC_014365.1/CP002085.1		1	3286	2010-07-29T00:00:00Z	ftp://ftp.ncbi.nlm.nih.gov/genomes/all/GCA/000/143/965/GCA_000143965.1_ASM14396v1	ftp://ftp.ncbi.nlm.nih.gov/genomes/all/GCF/000/143/965/GCF_000143965.1_ASM14396v1
Micromonospora aurantiaca ATCC 27029	Bacteria;Terrabacteria group;Actinomycetota	ATCC 27029	SAMN00006196	PRJNA37957	GCA_000145235.1	Complete	7.02556	72.8	chromosome:NC_014391.1/CP002162.1		1	6221	2010-08-11T00:00:00Z	ftp://ftp.ncbi.nlm.nih.gov/genomes/all/GCA/000/145/235/GCA_000145235.1_ASM14523v1	ftp://ftp.ncbi.nlm.nih.gov/genomes/all/GCF/000/145/235/GCF_000145235.1_ASM14523v1
Corynebacterium kroppenstedtii DSM 44385	Bacteria;Terrabacteria group;Actinomycetota	DSM 44385	SAMN02603033	PRJNA38011	GCA_000023145.1	Complete	2.4468	57.5	chromosome:NC_012704.1/CP001620.1		1	2014	2009-05-19T00:00:00Z	ftp://ftp.ncbi.nlm.nih.gov/genomes/all/GCA/000/023/145/GCA_000023145.1_ASM2314v1	ftp://ftp.ncbi.nlm.nih.gov/genomes/all/GCF/000/023/145/GCF_000023145.1_ASM2314v1
Pseudodesulfovibrio aespoeensis Aspo-2	Bacteria;Thermodesulfobacteriota;Desulfovibrionia	Aspo-2	SAMN00713573	PRJNA37869	GCA_000176915.2	Complete	3.62911	62.6	chromosome:NC_014844.1/CP002431.1		1	3291	2011-01-04T00:00:00Z	ftp://ftp.ncbi.nlm.nih.gov/genomes/all/GCA/000/176/915/GCA_000176915.2_ASM17691v2	ftp://ftp.ncbi.nlm.nih.gov/genomes/all/GCF/000/176/915/GCF_000176915.2_ASM17691v2
Thermaerobacter marianensis DSM 12885	Bacteria;Terrabacteria group;Bacillota	DSM 12885	SAMN00713570	PRJNA38025	GCA_000184705.1	Complete	2.8447	72.5	chromosome:NC_014831.1/CP002344.1		1	2263	2010-12-29T00:00:00Z	ftp://ftp.ncbi.nlm.nih.gov/genomes/all/GCA/000/184/705/GCA_000184705.1_ASM18470v1	ftp://ftp.ncbi.nlm.nih.gov/genomes/all/GCF/000/184/705/GCF_000184705.1_ASM18470v1
Syntrophobotulus glycolicus DSM 8271	Bacteria;Terrabacteria group;Bacillota	DSM 8271	SAMN00216969	PRJNA38111	GCA_000190635.1	Complete	3.40674	46.4	chromosome:NC_015172.1/CP002547.1		1	3246	2011-03-01T00:00:00Z	ftp://ftp.ncbi.nlm.nih.gov/genomes/all/GCA/000/190/635/GCA_000190635.1_ASM19063v1	ftp://ftp.ncbi.nlm.nih.gov/genomes/all/GCF/000/190/635/GCF_000190635.1_ASM19063v1
Leadbetterella byssophila DSM 17132	Bacteria;FCB group;Bacteroidetes/Chlorobi group	DSM 17132	SAMN00191237	PRJNA38283	GCA_000166395.1	Complete	4.05965	40.4	chromosome:NC_014655.1/CP002305.1		1	3514	2010-11-12T00:00:00Z	ftp://ftp.ncbi.nlm.nih.gov/genomes/all/GCA/000/166/395/GCA_000166395.1_ASM16639v1	ftp://ftp.ncbi.nlm.nih.gov/genomes/all/GCF/000/166/395/GCF_000166395.1_ASM16639v1
Parachlamydia acanthamoebae UV-7	Bacteria;PVC group;Chlamydiota	UV-7	SAMEA2272163	PRJEA49033	GCA_000253035.1	Complete	3.07238	39	chromosome:NC_015702.1/FR872580.1		1	2517	2011-06-21T00:00:00Z	ftp://ftp.ncbi.nlm.nih.gov/genomes/all/GCA/000/253/035/GCA_000253035.1_ASM25303v1	ftp://ftp.ncbi.nlm.nih.gov/genomes/all/GCF/000/253/035/GCF_000253035.1_ASM25303v1
Truepera radiovictrix DSM 17093	Bacteria;Terrabacteria group;Deinococcota	DSM 17093	SAMN02598522	PRJNA38371	GCA_000092425.1	Complete	3.2604	68.1	chromosome:NC_014221.1/CP002049.1		1	2955	2010-05-28T00:00:00Z	ftp://ftp.ncbi.nlm.nih.gov/genomes/all/GCA/000/092/425/GCA_000092425.1_ASM9242v1	ftp://ftp.ncbi.nlm.nih.gov/genomes/all/GCF/000/092/425/GCF_000092425.1_ASM9242v1
Evansella cellulosilytica DSM 2522	Bacteria;Terrabacteria group;Bacillota	DSM 2522	SAMN00007429	PRJNA38423	GCA_000177235.2	Complete	4.68167	36.5	chromosome:NC_014829.1/CP002394.1		1	4231	2010-12-27T00:00:00Z	ftp://ftp.ncbi.nlm.nih.gov/genomes/all/GCA/000/177/235/GCA_000177235.2_ASM17723v2	ftp://ftp.ncbi.nlm.nih.gov/genomes/all/GCF/000/177/235/GCF_000177235.2_ASM17723v2
Acinetobacter nosocomialis M2	Bacteria;Pseudomonadota;Gammaproteobacteria	M2	SAMN02471153	PRJNA541289	GCA_005281455.1	Complete	3.82497	38.8	chromosome:NZ_CP040105.1/CP040105.1		1	3456	2019-05-13T00:00:00Z		ftp://ftp.ncbi.nlm.nih.gov/genomes/all/GCF/005/281/455/GCF_005281455.1_ASM528145v1
Streptomyces griseus subsp. griseus NBRC 13350	Bacteria;Terrabacteria group;Actinomycetota	NBRC 13350	SAMD00060929	PRJDA20085	GCA_000010605.1	Complete	8.54593	72.2	chromosome:NC_010572.1/AP009493.1		1	6994	2008-04-08T23:27:00Z	ftp://ftp.ncbi.nlm.nih.gov/genomes/all/GCA/000/010/605/GCA_000010605.1_ASM1060v1	ftp://ftp.ncbi.nlm.nih.gov/genomes/all/GCF/000/010/605/GCF_000010605.1_ASM1060v1
Mesomycoplasma conjunctivae	Bacteria;Terrabacteria group;Mycoplasmatota	HRC/581T (NCTC10147)	SAMEA2272202	PRJEA32285	GCA_000026765.1	Chromosome	0.846214	28.6	chromosome:NC_012806.1/FM864216.2		1	664	2009-06-16T21:33:00Z	ftp://ftp.ncbi.nlm.nih.gov/genomes/all/GCA/000/026/765/GCA_000026765.1_ASM2676v1	ftp://ftp.ncbi.nlm.nih.gov/genomes/all/GCF/000/026/765/GCF_000026765.1_ASM2676v1
Desulfurispirillum indicum S5	Bacteria;Chrysiogenota;Chrysiogenetes	S5	SAMN02232016	PRJNA38575	GCA_000177635.2	Complete	2.92838	56.1	chromosome:NC_014836.1/CP002432.1		1	2566	2011-01-04T00:00:00Z	ftp://ftp.ncbi.nlm.nih.gov/genomes/all/GCA/000/177/635/GCA_000177635.2_ASM17763v2	ftp://ftp.ncbi.nlm.nih.gov/genomes/all/GCF/000/177/635/GCF_000177635.2_ASM17763v2
Rhodomicrobium vannielii ATCC 17100	Bacteria;Pseudomonadota;Alphaproteobacteria	ATCC 17100	SAMN00007427	PRJNA38253	GCA_000166055.1	Complete	4.01447	62.2	chromosome:NC_014664.1/CP002292.1		1	3569	2010-11-05T00:00:00Z	ftp://ftp.ncbi.nlm.nih.gov/genomes/all/GCA/000/166/055/GCA_000166055.1_ASM16605v1	ftp://ftp.ncbi.nlm.nih.gov/genomes/all/GCF/000/166/055/GCF_000166055.1_ASM16605v1
Anaerococcus vaginalis	Bacteria;Terrabacteria group;Bacillota	FDAARGOS_988	SAMN16357157	PRJNA231221	GCA_016127475.1	Complete	1.89396	29	chromosome:NZ_CP066014.1/CP066014.1		1	1707	2020-12-20T00:00:00Z	ftp://ftp.ncbi.nlm.nih.gov/genomes/all/GCA/016/127/475/GCA_016127475.1_ASM1612747v1	ftp://ftp.ncbi.nlm.nih.gov/genomes/all/GCF/016/127/475/GCF_016127475.1_ASM1612747v1
Aerococcus viridans	Bacteria;Terrabacteria group;Bacillota	CCUG4311	SAMN04419116	PRJNA308559	GCA_001543285.1	Complete	2.19988	39.4	chromosome:NZ_CP014164.1/CP014164.1		1	1912	2016-02-01T00:00:00Z		ftp://ftp.ncbi.nlm.nih.gov/genomes/all/GCF/001/543/285/GCF_001543285.1_ASM154328v1
Streptococcus oralis ATCC 35037	Bacteria;Terrabacteria group;Bacillota	NCTC 11427	SAMEA3936797	PRJEB6403	GCA_900637025.1	Complete	1.93155	41.5	chromosome 1:NZ_LR134336.1/LR134336.1		1	1777	2018-12-19T00:00:00Z	ftp://ftp.ncbi.nlm.nih.gov/genomes/all/GCA/900/637/025/GCA_900637025.1_46338_H01	ftp://ftp.ncbi.nlm.nih.gov/genomes/all/GCF/900/637/025/GCF_900637025.1_46338_H01
Achromobacter xylosoxidans	Bacteria;Pseudomonadota;Betaproteobacteria	FDAARGOS_1091	SAMN16357260	PRJNA231221	GCA_016728825.1	Complete	6.90197	67.4711	chromosome:NZ_CP068211.1/CP068211.1; plasmid unnamed:NZ_CP068212.1/CP068212.1		2	6323	2021-01-20T00:00:00Z	ftp://ftp.ncbi.nlm.nih.gov/genomes/all/GCA/016/728/825/GCA_016728825.1_ASM1672882v1	ftp://ftp.ncbi.nlm.nih.gov/genomes/all/GCF/016/728/825/GCF_016728825.1_ASM1672882v1
Actinomyces viscosus	Bacteria;Terrabacteria group;Actinomycetota	NCTC10951	SAMEA101153668	PRJEB6403	GCA_900637975.1	Complete	3.49124	68.9	chromosome 1:NZ_LR134477.1/LR134477.1		1	2819	2018-12-19T00:00:00Z	ftp://ftp.ncbi.nlm.nih.gov/genomes/all/GCA/900/637/975/GCA_900637975.1_53550_F01	ftp://ftp.ncbi.nlm.nih.gov/genomes/all/GCF/900/637/975/GCF_900637975.1_53550_F01
Lancefieldella parvula DSM 20469	Bacteria;Terrabacteria group;Actinomycetota	DSM 20469	SAMN00001907	PRJNA29401	GCA_000024225.1	Complete	1.54381	45.7	chromosome:NC_013203.1/CP001721.1		1	1352	2009-09-09T00:00:00Z	ftp://ftp.ncbi.nlm.nih.gov/genomes/all/GCA/000/024/225/GCA_000024225.1_ASM2422v1	ftp://ftp.ncbi.nlm.nih.gov/genomes/all/GCF/000/024/225/GCF_000024225.1_ASM2422v1
Gemella morbillorum	Bacteria;Terrabacteria group;Bacillota	FDAARGOS_741	SAMN11056456	PRJNA231221	GCA_009730315.1	Complete	1.77945	30.9	chromosome:NZ_CP046314.1/CP046314.1		1	1600	2019-12-05T00:00:00Z		ftp://ftp.ncbi.nlm.nih.gov/genomes/all/GCF/009/730/315/GCF_009730315.1_ASM973031v1
Megamonas hypermegale	Bacteria;Terrabacteria group;Bacillota	NCTC10570	SAMEA4364220	PRJEB6403	GCA_900187035.1	Complete	2.23034	33.8	chromosome 1:NZ_LT906446.1/LT906446.1		1	2070	2017-08-15T00:00:00Z	ftp://ftp.ncbi.nlm.nih.gov/genomes/all/GCA/900/187/035/GCA_900187035.1_50279_G02	ftp://ftp.ncbi.nlm.nih.gov/genomes/all/GCF/900/187/035/GCF_900187035.1_50279_G02
Ruminococcus champanellensis 18P13 = JCM 17042	Bacteria;Terrabacteria group;Bacillota	type strain: 18P13	SAMEA3138364	PRJNA39179	GCA_000210095.1	Chromosome	2.57321	53.3	chromosome:NC_021039.1/FP929052.1		1	2301	2010-03-25T00:00:00Z	ftp://ftp.ncbi.nlm.nih.gov/genomes/all/GCA/000/210/095/GCA_000210095.1_ASM21009v1	ftp://ftp.ncbi.nlm.nih.gov/genomes/all/GCF/000/210/095/GCF_000210095.1_ASM21009v1
Zunongwangia profunda SM-A87	Bacteria;FCB group;Bacteroidetes/Chlorobi group	SMA-87	SAMN02603855	PRJNA38641	GCA_000023465.1	Complete	5.12819	36.2	chromosome:NC_014041.1/CP001650.1		1	4372	2010-04-21T00:00:00Z	ftp://ftp.ncbi.nlm.nih.gov/genomes/all/GCA/000/023/465/GCA_000023465.1_ASM2346v1	ftp://ftp.ncbi.nlm.nih.gov/genomes/all/GCF/000/023/465/GCF_000023465.1_ASM2346v1
Bacteroides xylanisolvens	Bacteria;FCB group;Bacteroidetes/Chlorobi group	CL11T00C03	SAMN16451198	PRJNA669351	GCA_018289135.1	Complete	6.55852	42.0383	chromosome:NZ_CP072216.1/CP072216.1; plasmid pBxylCL11T00C03-1:NZ_CP072217.1/CP072217.1; plasmid pBxylCL11T00C03-2:NZ_CP072218.1/CP072218.1; plasmid pMMCAT_BxylCL11T00-1:NZ_CP072219.1/CP072219.1		4	5191	2021-05-06T00:00:00Z	ftp://ftp.ncbi.nlm.nih.gov/genomes/all/GCA/018/289/135/GCA_018289135.1_ASM1828913v1	ftp://ftp.ncbi.nlm.nih.gov/genomes/all/GCF/018/289/135/GCF_018289135.1_ASM1828913v1
Candidatus Liberibacter solanacearum CLso-ZC1	Bacteria;Pseudomonadota;Alphaproteobacteria	CLso-ZC1	SAMN02604277	PRJNA39273	GCA_000183665.1	Complete	1.25828	35.2	chromosome:NC_014774.1/CP002371.1		1	1069	2010-12-03T00:00:00Z	ftp://ftp.ncbi.nlm.nih.gov/genomes/all/GCA/000/183/665/GCA_000183665.1_ASM18366v1	ftp://ftp.ncbi.nlm.nih.gov/genomes/all/GCF/000/183/665/GCF_000183665.1_ASM18366v1
Thermoanaerobacter pseudethanolicus ATCC 33223	Bacteria;Terrabacteria group;Bacillota	ATCC 33223; 39E	SAMN02598314	PRJNA13901	GCA_000019085.1	Complete	2.36282	34.5	chromosome:NC_010321.1/CP000924.1		1	2272	2008-02-05T00:00:00Z	ftp://ftp.ncbi.nlm.nih.gov/genomes/all/GCA/000/019/085/GCA_000019085.1_ASM1908v1	ftp://ftp.ncbi.nlm.nih.gov/genomes/all/GCF/000/019/085/GCF_000019085.1_ASM1908v1
Acidovorax citrulli	Bacteria;Pseudomonadota;Betaproteobacteria	M6	SAMN04157986	PRJNA298286	GCA_001593665.2	Complete	4.89955	68.8166	chromosome:NZ_CP029373.1/CP029373.1; plasmid pACM6:NZ_CP029374.1/CP029374.1		2	4290	2018-05-14T00:00:00Z		ftp://ftp.ncbi.nlm.nih.gov/genomes/all/GCF/001/593/665/GCF_001593665.2_ASM159366v2
Magnetospirillum magneticum AMB-1	Bacteria;Pseudomonadota;Alphaproteobacteria	AMB-1	SAMD00061077	PRJNA16217	GCA_000009985.1	Complete	4.96715	65.1	chromosome:NC_007626.1/AP007255.1		1	4589	2005-11-30T00:00:00Z	ftp://ftp.ncbi.nlm.nih.gov/genomes/all/GCA/000/009/985/GCA_000009985.1_ASM998v1	ftp://ftp.ncbi.nlm.nih.gov/genomes/all/GCF/000/009/985/GCF_000009985.1_ASM998v1
Pseudomonas syringae pv. tomato str. DC3000	Bacteria;Pseudomonadota;Gammaproteobacteria	DC3000	SAMN02604017	PRJNA359	GCA_000007805.1	Complete	6.53826	58.3401	chromosome:NC_004578.1/AE016853.1; plasmid pDC3000A:NC_004633.1/AE016855.1; plasmid pDC3000B:NC_004632.1/AE016854.1		3	5608	2003-03-05T00:00:00Z	ftp://ftp.ncbi.nlm.nih.gov/genomes/all/GCA/000/007/805/GCA_000007805.1_ASM780v1	ftp://ftp.ncbi.nlm.nih.gov/genomes/all/GCF/000/007/805/GCF_000007805.1_ASM780v1
Pseudomonas coronafaciens pv. oryzae str. 1_6	Bacteria;Pseudomonadota;Gammaproteobacteria	1_6	SAMN02471317	PRJNA31357	GCA_000156995.2	Complete	5.71446	57.8702	chromosome:NZ_CP046035.1/CP046035.1; plasmid pPor1_6:NZ_CP046036.1/CP046036.1		2	4964	2019-11-13T00:00:00Z	ftp://ftp.ncbi.nlm.nih.gov/genomes/all/GCA/000/156/995/GCA_000156995.2_ASM15699v2	ftp://ftp.ncbi.nlm.nih.gov/genomes/all/GCF/000/156/995/GCF_000156995.2_ASM15699v2
Pseudomonas savastanoi	Bacteria;Pseudomonadota;Gammaproteobacteria	MHT1	SAMN19665368	PRJNA736824	GCA_020917325.1	Complete	5.99988	58.5	chromosome:NZ_CP076652.1/CP076652.1		1	5011	2021-11-22T00:00:00Z	ftp://ftp.ncbi.nlm.nih.gov/genomes/all/GCA/020/917/325/GCA_020917325.1_ASM2091732v1	ftp://ftp.ncbi.nlm.nih.gov/genomes/all/GCF/020/917/325/GCF_020917325.1_ASM2091732v1
Corynebacterium ammoniagenes	Bacteria;Terrabacteria group;Actinomycetota	MGYG-HGUT-01533	SAMEA5851036	PRJEB33885	GCA_902381765.1	Complete	2.79019	55.5	chromosome 1:NZ_LR698967.1/LR698967.1		1	2451	2019-08-09T00:00:00Z	ftp://ftp.ncbi.nlm.nih.gov/genomes/all/GCA/902/381/765/GCA_902381765.1_UHGG_MGYG-HGUT-01533	ftp://ftp.ncbi.nlm.nih.gov/genomes/all/GCF/902/381/765/GCF_902381765.1_UHGG_MGYG-HGUT-01533
Prevotella oris	Bacteria;FCB group;Bacteroidetes/Chlorobi group	NCTC13071	SAMEA4535752	PRJEB6403	GCA_900637655.1	Complete	3.16821	44	chromosome 1:NZ_LR134384.1/LR134384.1		1	2485	2018-12-19T00:00:00Z	ftp://ftp.ncbi.nlm.nih.gov/genomes/all/GCA/900/637/655/GCA_900637655.1_52295_B01	ftp://ftp.ncbi.nlm.nih.gov/genomes/all/GCF/900/637/655/GCF_900637655.1_52295_B01
Prevotella veroralis	Bacteria;FCB group;Bacteroidetes/Chlorobi group	F0319	SAMN18352189	PRJNA282954	GCA_018127765.1	Complete	2.99055	41.9335	chromosome 1:NZ_CP072330.1/CP072330.1; chromosome 2:NZ_CP072331.1/CP072331.1; plasmid unnamed:NZ_CP072332.1/CP072332.1		3	2331	2021-04-22T00:00:00Z	ftp://ftp.ncbi.nlm.nih.gov/genomes/all/GCA/018/127/765/GCA_018127765.1_ASM1812776v1	ftp://ftp.ncbi.nlm.nih.gov/genomes/all/GCF/018/127/765/GCF_018127765.1_ASM1812776v1
Acinetobacter calcoaceticus	Bacteria;Pseudomonadota;Gammaproteobacteria	CA16	SAMN06197019	PRJNA358196	GCA_002055515.1	Complete	4.11599	38.6886	chromosome:NZ_CP020000.1/CP020000.1; plasmid pCA16:NZ_CP020001.1/CP020001.1		2	3791	2017-03-21T00:00:00Z		ftp://ftp.ncbi.nlm.nih.gov/genomes/all/GCF/002/055/515/GCF_002055515.1_ASM205551v1
Acinetobacter junii	Bacteria;Pseudomonadota;Gammaproteobacteria	YR7	SAMN15647988	PRJNA648772	GCA_018336855.1	Complete	3.43856	38.6027	chromosome:NZ_CP059558.1/CP059558.1; plasmid pNDM-YR7:NZ_CP059559.1/CP059559.1		2	3071	2021-05-11T00:00:00Z	ftp://ftp.ncbi.nlm.nih.gov/genomes/all/GCA/018/336/855/GCA_018336855.1_ASM1833685v1	ftp://ftp.ncbi.nlm.nih.gov/genomes/all/GCF/018/336/855/GCF_018336855.1_ASM1833685v1
Acinetobacter lwoffii	Bacteria;Pseudomonadota;Gammaproteobacteria	H7	SAMN18558474	PRJNA718681	GCA_019343495.1	Complete	3.5281	42.6326	chromosome:NZ_CP072549.1/CP072549.1; plasmid pH7-108:NZ_CP072551.1/CP072551.1; plasmid pH7-11:NZ_CP072554.1/CP072554.1; plasmid pH7-250:NZ_CP072550.1/CP072550.1; plasmid pH7-48:NZ_CP072553.1/CP072553.1; plasmid pH7-68:NZ_CP072552.1/CP072552.1		6	3161	2021-07-26T00:00:00Z	ftp://ftp.ncbi.nlm.nih.gov/genomes/all/GCA/019/343/495/GCA_019343495.1_ASM1934349v1	ftp://ftp.ncbi.nlm.nih.gov/genomes/all/GCF/019/343/495/GCF_019343495.1_ASM1934349v1
Methylotenera mobilis JLW8	Bacteria;Pseudomonadota;Betaproteobacteria	JLW8	SAMN00017443	PRJNA33319	GCA_000023705.1	Complete	2.54757	45.5	chromosome:NC_012968.1/CP001672.1		1	2312	2009-07-15T00:00:00Z	ftp://ftp.ncbi.nlm.nih.gov/genomes/all/GCA/000/023/705/GCA_000023705.1_ASM2370v1	ftp://ftp.ncbi.nlm.nih.gov/genomes/all/GCF/000/023/705/GCF_000023705.1_ASM2370v1
Corynebacterium resistens DSM 45100	Bacteria;Terrabacteria group;Actinomycetota	DSM 45100	SAMN02603065	PRJNA39683	GCA_000177535.2	Complete	2.60131	57.1	chromosome:NC_015673.1/CP002857.1		1	2134	2011-06-15T00:00:00Z	ftp://ftp.ncbi.nlm.nih.gov/genomes/all/GCA/000/177/535/GCA_000177535.2_ASM17753v2	ftp://ftp.ncbi.nlm.nih.gov/genomes/all/GCF/000/177/535/GCF_000177535.2_ASM17753v2
Ethanoligenens harbinense YUAN-3	Bacteria;Terrabacteria group;Bacillota	YUAN-3	SAMN00008641	PRJNA39729	GCA_000178115.2	Complete	3.00858	55.6	chromosome:NC_014828.1/CP002400.1		1	2758	2010-12-27T00:00:00Z	ftp://ftp.ncbi.nlm.nih.gov/genomes/all/GCA/000/178/115/GCA_000178115.2_ASM17811v2	ftp://ftp.ncbi.nlm.nih.gov/genomes/all/GCF/000/178/115/GCF_000178115.2_ASM17811v2
Vibrio fluvialis	Bacteria;Pseudomonadota;Gammaproteobacteria	ATCC 33809	SAMN03996321	PRJNA231221	GCA_001558415.2	Complete	4.82773	49.8961	chromosome 1:NZ_CP014034.2/CP014034.2; chromosome 2:NZ_CP014035.2/CP014035.2		2	4332	2016-02-11T00:00:00Z		ftp://ftp.ncbi.nlm.nih.gov/genomes/all/GCF/001/558/415/GCF_001558415.2_ASM155841v2
Pantoea stewartii	Bacteria;Pseudomonadota;Gammaproteobacteria	ZJ-FGZX1	SAMN14150199	PRJNA607905	GCA_011044475.1	Complete	4.98286	53.5467	chromosome:NZ_CP049115.1/CP049115.1; plasmid unnamed1:NZ_CP049116.1/CP049116.1; plasmid unnamed2:NZ_CP049117.1/CP049117.1		3	4530	2020-03-01T00:00:00Z	ftp://ftp.ncbi.nlm.nih.gov/genomes/all/GCA/011/044/475/GCA_011044475.1_ASM1104447v1	ftp://ftp.ncbi.nlm.nih.gov/genomes/all/GCF/011/044/475/GCF_011044475.1_ASM1104447v1
[Clostridium] innocuum	Bacteria;Terrabacteria group;Bacillota	ATCC 14501	SAMN14089795	PRJNA606345	GCA_012317185.1	Complete	4.71891	43.6	chromosome:NZ_CP048838.1/CP048838.1		1	4438	2020-04-15T00:00:00Z	ftp://ftp.ncbi.nlm.nih.gov/genomes/all/GCA/012/317/185/GCA_012317185.1_ASM1231718v1	ftp://ftp.ncbi.nlm.nih.gov/genomes/all/GCF/012/317/185/GCF_012317185.1_ASM1231718v1
Spirochaeta thermophila DSM 6578	Bacteria;Spirochaetota;Spirochaetia	DSM 6578	SAMN00191235	PRJNA50823	GCA_000184345.2	Complete	2.56022	60.9	chromosome:NC_017583.1/CP002903.1		1	2277	2011-07-06T00:00:00Z	ftp://ftp.ncbi.nlm.nih.gov/genomes/all/GCA/000/184/345/GCA_000184345.2_ASM18434v2	ftp://ftp.ncbi.nlm.nih.gov/genomes/all/GCF/000/184/345/GCF_000184345.1_ASM18434v2
Acidilobus saccharovorans 345-15	Archaea;TACK group;Thermoproteota	345-15	SAMN02603091	PRJNA39927	GCA_000144915.1	Complete	1.49645	57.2	chromosome:NC_014374.1/CP001742.1		1	1488	2010-08-06T00:00:00Z	ftp://ftp.ncbi.nlm.nih.gov/genomes/all/GCA/000/144/915/GCA_000144915.1_ASM14491v1	ftp://ftp.ncbi.nlm.nih.gov/genomes/all/GCF/000/144/915/GCF_000144915.1_ASM14491v1
Methylotenera versatilis 301	Bacteria;Pseudomonadota;Betaproteobacteria	301	SAMN02598526	PRJNA39983	GCA_000093025.1	Complete	3.05987	42.6	chromosome:NC_014207.1/CP002056.1		1	2756	2010-06-01T00:00:00Z	ftp://ftp.ncbi.nlm.nih.gov/genomes/all/GCA/000/093/025/GCA_000093025.1_ASM9302v1	ftp://ftp.ncbi.nlm.nih.gov/genomes/all/GCF/000/093/025/GCF_000093025.1_ASM9302v1
Bacillus smithii	Bacteria;Terrabacteria group;Bacillota	DSM 4216	SAMN03246763	PRJNA258357	GCA_001050115.1	Complete	3.38129	40.7819	chromosome 1:NZ_CP012024.1/CP012024.1; plasmid pDSM4216:NZ_CP012025.1/CP012025.1		2	2954	2015-07-08T00:00:00Z		ftp://ftp.ncbi.nlm.nih.gov/genomes/all/GCF/001/050/115/GCF_001050115.1_ASM105011v1
Phocaeicola salanitronis DSM 18170	Bacteria;FCB group;Bacteroidetes/Chlorobi group	DSM 18170	SAMN00713589	PRJNA40055	GCA_000190575.1	Complete	4.30866	46.4428	chromosome:NC_015164.1/CP002530.1; plasmid pBACSA01:NC_015165.1/CP002531.1; plasmid pBACSA02:NC_015168.1/CP002532.1; plasmid pBACSA03:NC_015166.1/CP002533.1		4	3594	2011-02-28T00:00:00Z	ftp://ftp.ncbi.nlm.nih.gov/genomes/all/GCA/000/190/575/GCA_000190575.1_ASM19057v1	ftp://ftp.ncbi.nlm.nih.gov/genomes/all/GCF/000/190/575/GCF_000190575.1_ASM19057v1
Thermodesulfatator indicus DSM 15286	Bacteria;Thermodesulfobacteriota;Thermodesulfobacteria	DSM 15286	SAMN02232057	PRJNA40057	GCA_000217795.1	Complete	2.32222	42.4	chromosome:NC_015681.1/CP002683.1		1	2199	2011-06-10T00:00:00Z	ftp://ftp.ncbi.nlm.nih.gov/genomes/all/GCA/000/217/795/GCA_000217795.1_ASM21779v1	ftp://ftp.ncbi.nlm.nih.gov/genomes/all/GCF/000/217/795/GCF_000217795.1_ASM21779v1
Pasteurella dagmatis	Bacteria;Pseudomonadota;Gammaproteobacteria	NCTC11617	SAMEA4362423	PRJEB6403	GCA_900186835.1	Complete	2.28721	37.5	chromosome 1:NZ_LT906448.1/LT906448.1		1	2010	2017-08-15T00:00:00Z	ftp://ftp.ncbi.nlm.nih.gov/genomes/all/GCA/900/186/835/GCA_900186835.1_49950_F01	ftp://ftp.ncbi.nlm.nih.gov/genomes/all/GCF/900/186/835/GCF_900186835.1_49950_F01
Cylindrospermopsis raciborskii N8	Bacteria;Terrabacteria group;Cyanobacteriota/Melainabacteria group	N8	SAMN18628978	PRJNA719955	GCA_018139025.1	Complete	3.85717	40.1	chromosome:NZ_CP073250.1/CP073250.1		1	3291	2021-04-25T00:00:00Z	ftp://ftp.ncbi.nlm.nih.gov/genomes/all/GCA/018/139/025/GCA_018139025.1_ASM1813902v1	ftp://ftp.ncbi.nlm.nih.gov/genomes/all/GCF/018/139/025/GCF_018139025.1_ASM1813902v1
Oceanithermus profundus DSM 14977	Bacteria;Terrabacteria group;Deinococcota	DSM 14977	SAMN00138957	PRJNA40223	GCA_000183745.1	Complete	2.43929	69.7891	chromosome:NC_014761.1/CP002361.1; plasmid pOCEPR01:NC_014753.1/CP002362.1		2	2388	2010-12-02T00:00:00Z	ftp://ftp.ncbi.nlm.nih.gov/genomes/all/GCA/000/183/745/GCA_000183745.1_ASM18374v1	ftp://ftp.ncbi.nlm.nih.gov/genomes/all/GCF/000/183/745/GCF_000183745.1_ASM18374v1
Komagataeibacter xylinus	Bacteria;Pseudomonadota;Alphaproteobacteria	DSM 2325	SAMN08156970	PRJNA421815	GCA_004006375.1	Chromosome	3.72779	62.3638	chromosome:NZ_CP025269.1/CP025269.1; plasmid unnamed1:NZ_CP025270.1/CP025270.1; plasmid unnamed2:NZ_CP025271.1/CP025271.1		3	3392	2019-01-09T00:00:00Z		ftp://ftp.ncbi.nlm.nih.gov/genomes/all/GCF/004/006/375/GCF_004006375.1_ASM400637v1
Nitrosococcus watsonii C-113	Bacteria;Pseudomonadota;Gammaproteobacteria	C-113	SAMN02598531	PRJNA40331	GCA_000143085.1	Complete	3.37329	50.1211	chromosome:NC_014315.1/CP002086.1; plasmid pNWAT01:NC_014316.1/CP002087.1; plasmid pNWAT02:NC_014317.1/CP002088.1		3	3035	2010-06-25T00:00:00Z	ftp://ftp.ncbi.nlm.nih.gov/genomes/all/GCA/000/143/085/GCA_000143085.1_ASM14308v1	ftp://ftp.ncbi.nlm.nih.gov/genomes/all/GCF/000/143/085/GCF_000143085.1_ASM14308v1
Caldicellulosiruptor obsidiansis OB47	Bacteria;Terrabacteria group;Bacillota	OB47	SAMN00713559	PRJNA40355	GCA_000145215.1	Complete	2.53234	35.2	chromosome:NC_014392.1/CP002164.1		1	2274	2010-08-11T00:00:00Z	ftp://ftp.ncbi.nlm.nih.gov/genomes/all/GCA/000/145/215/GCA_000145215.1_ASM14521v1	ftp://ftp.ncbi.nlm.nih.gov/genomes/all/GCF/000/145/215/GCF_000145215.1_ASM14521v1
Vibrio alginolyticus	Bacteria;Pseudomonadota;Gammaproteobacteria	E110	SAMN28690470	PRJNA842900	GCA_023650915.1	Complete	5.15042	44.6914	chromosome 1:NZ_CP098033.1/CP098033.1; chromosome 2:NZ_CP098034.1/CP098034.1; plasmid p1:NZ_CP098035.1/CP098035.1		3	4589	2022-06-06T00:00:00Z	ftp://ftp.ncbi.nlm.nih.gov/genomes/all/GCA/023/650/915/GCA_023650915.1_ASM2365091v1	ftp://ftp.ncbi.nlm.nih.gov/genomes/all/GCF/023/650/915/GCF_023650915.1_ASM2365091v1
Pediococcus acidilactici	Bacteria;Terrabacteria group;Bacillota	PMC65	SAMN14916503	PRJNA632644	GCA_013127755.1	Complete	2.04408	42.2	chromosome:NZ_CP053421.1/CP053421.1		1	1907	2020-05-20T00:00:00Z	ftp://ftp.ncbi.nlm.nih.gov/genomes/all/GCA/013/127/755/GCA_013127755.1_ASM1312775v1	ftp://ftp.ncbi.nlm.nih.gov/genomes/all/GCF/013/127/755/GCF_013127755.1_ASM1312775v1
Vibrio coralliilyticus	Bacteria;Pseudomonadota;Gammaproteobacteria	S2052	SAMN03323806	PRJNA242743	GCA_000967465.2	Chromosome	5.43696	45.7508	chromosome 1:NZ_CP063051.1/CP063051.1; chromosome 2:NZ_CP063052.1/CP063052.1; plasmid unnamed:NZ_CP063053.1/CP063053.1		3	4886	2020-10-20T00:00:00Z	ftp://ftp.ncbi.nlm.nih.gov/genomes/all/GCA/000/967/465/GCA_000967465.2_ASM96746v2	ftp://ftp.ncbi.nlm.nih.gov/genomes/all/GCF/000/967/465/GCF_000967465.2_ASM96746v2
Vibrio metschnikovii	Bacteria;Pseudomonadota;Gammaproteobacteria	9502-00	SAMN12648266	PRJNA266293	GCA_009763765.1	Complete	3.621	44.1904	chromosome 1:NZ_CP046793.1/CP046793.1; chromosome 2:NZ_CP046794.1/CP046794.1		2	3111	2019-12-18T00:00:00Z		ftp://ftp.ncbi.nlm.nih.gov/genomes/all/GCF/009/763/765/GCF_009763765.1_ASM976376v1
Grimontia hollisae	Bacteria;Pseudomonadota;Gammaproteobacteria	FDAARGOS_111	SAMN03996327	PRJNA231221	GCA_001558255.2	Complete	3.99844	49.4846	chromosome 1:NZ_CP014056.2/CP014056.2; chromosome 2:NZ_CP014055.2/CP014055.2		2	3479	2016-02-11T00:00:00Z		ftp://ftp.ncbi.nlm.nih.gov/genomes/all/GCF/001/558/255/GCF_001558255.2_ASM155825v2
Vibrio furnissii	Bacteria;Pseudomonadota;Gammaproteobacteria	FDAARGOS_777	SAMN11056492	PRJNA231221	GCA_006364355.1	Complete	4.99333	50.5938	chromosome 1:NZ_CP040990.1/CP040990.1; chromosome 2:NZ_CP040991.1/CP040991.1; plasmid unnamed1:NZ_CP040989.1/CP040989.1		3	4467	2019-06-19T00:00:00Z		ftp://ftp.ncbi.nlm.nih.gov/genomes/all/GCF/006/364/355/GCF_006364355.1_ASM636435v1
Pseudonocardia dioxanivorans CB1190	Bacteria;Terrabacteria group;Actinomycetota	CB1190	SAMN00713596	PRJNA40557	GCA_000196675.2	Chromosome	7.44079	73.1102	chromosome:NC_015312.1/CP002593.1; plasmid pPSED01:NC_015314.1/CP002594.1; plasmid pPSED03:NC_015313.1/CP002598.1		6	6839	2011-03-28T00:00:00Z	ftp://ftp.ncbi.nlm.nih.gov/genomes/all/GCA/000/196/675/GCA_000196675.2_ASM19667v2	ftp://ftp.ncbi.nlm.nih.gov/genomes/all/GCF/000/196/675/GCF_000196675.2_ASM19667v2
Hoylesella buccalis	Bacteria;FCB group;Bacteroidetes/Chlorobi group	FDAARGOS_1588	SAMN22091685	PRJNA231221	GCA_020735565.1	Complete	3.30841	45.3	chromosome:NZ_CP085926.1/CP085926.1		1	2576	2021-11-03T00:00:00Z	ftp://ftp.ncbi.nlm.nih.gov/genomes/all/GCA/020/735/565/GCA_020735565.1_ASM2073556v1	ftp://ftp.ncbi.nlm.nih.gov/genomes/all/GCF/020/735/565/GCF_020735565.1_ASM2073556v1
Methanosalsum zhilinae DSM 4017	Archaea;Euryarchaeota;Stenosarchaea group	DSM 4017	SAMN02232039	PRJNA40771	GCA_000217995.1	Complete	2.13844	39.2	chromosome:NC_015676.1/CP002101.1		1	1977	2011-06-13T00:00:00Z	ftp://ftp.ncbi.nlm.nih.gov/genomes/all/GCA/000/217/995/GCA_000217995.1_ASM21799v1	ftp://ftp.ncbi.nlm.nih.gov/genomes/all/GCF/000/217/995/GCF_000217995.1_ASM21799v1
Methanolacinia petrolearia DSM 11571	Archaea;Euryarchaeota;Stenosarchaea group	DSM 11571	SAMN00017400	PRJNA40773	GCA_000147875.1	Complete	2.84329	47.4	chromosome:NC_014507.1/CP002117.1		1	2781	2010-09-17T00:00:00Z	ftp://ftp.ncbi.nlm.nih.gov/genomes/all/GCA/000/147/875/GCA_000147875.1_ASM14787v1	ftp://ftp.ncbi.nlm.nih.gov/genomes/all/GCF/000/147/875/GCF_000147875.1_ASM14787v1
Bacteroides coprosuis DSM 18011	Bacteria;FCB group;Bacteroidetes/Chlorobi group	DSM 18011	SAMN02256469	PRJNA40779	GCA_000212915.1	Chromosome	2.9918	35	chromosome:NZ_CM001167.1/CM001167.1	AFFW01	1	2425	2011-05-09T00:00:00Z	ftp://ftp.ncbi.nlm.nih.gov/genomes/all/GCA/000/212/915/GCA_000212915.1_ASM21291v1	ftp://ftp.ncbi.nlm.nih.gov/genomes/all/GCF/000/212/915/GCF_000212915.1_ASM21291v1
Parageobacillus thermoglucosidasius	Bacteria;Terrabacteria group;Bacillota	Wild Type	SAMN05416582	PRJNA330787	GCA_001700985.1	Complete	4.00492	43.8351	chromosome:NZ_CP016622.1/CP016622.1; plasmid pNCI001:NZ_CP016623.1/CP016623.1; plasmid pNCI002:NZ_CP016624.1/CP016624.1		3	3768	2016-08-09T00:00:00Z		ftp://ftp.ncbi.nlm.nih.gov/genomes/all/GCF/001/700/985/GCF_001700985.1_ASM170098v1
Caldicellulosiruptor hydrothermalis 108	Bacteria;Terrabacteria group;Bacillota	108	SAMN00713562	PRJNA40831	GCA_000166355.1	Complete	2.77068	36.1	chromosome:NC_014652.1/CP002219.1		1	2577	2010-11-10T00:00:00Z	ftp://ftp.ncbi.nlm.nih.gov/genomes/all/GCA/000/166/355/GCA_000166355.1_ASM16635v1	ftp://ftp.ncbi.nlm.nih.gov/genomes/all/GCF/000/166/355/GCF_000166355.1_ASM16635v1
Caldicellulosiruptor owensensis OL	Bacteria;Terrabacteria group;Bacillota	OL	SAMN00713561	PRJNA40833	GCA_000166335.1	Complete	2.4289	35.4	chromosome:NC_014657.1/CP002216.1		1	2195	2010-11-10T00:00:00Z	ftp://ftp.ncbi.nlm.nih.gov/genomes/all/GCA/000/166/335/GCA_000166335.1_ASM16633v1	ftp://ftp.ncbi.nlm.nih.gov/genomes/all/GCF/000/166/335/GCF_000166335.1_ASM16633v1
Leuconostoc kimchii IMSNU 11154	Bacteria;Terrabacteria group;Bacillota	IMSNU 11154	SAMN02603394	PRJNA40837	GCA_000092505.1	Complete	2.10179	37.9101	chromosome:NC_014136.1/CP001758.1; plasmid LkipL48:NC_014135.1/CP001757.1; plasmid LkipL4701:NC_014131.1/CP001753.1; plasmid LkipL4704:NC_014132.1/CP001754.1; plasmid LkipL4719:NC_014133.1/CP001755.1; plasmid LkipL4726:NC_014134.1/CP001756.1		6	2034	2010-05-06T00:00:00Z	ftp://ftp.ncbi.nlm.nih.gov/genomes/all/GCA/000/092/505/GCA_000092505.1_ASM9250v1	ftp://ftp.ncbi.nlm.nih.gov/genomes/all/GCF/000/092/505/GCF_000092505.1_ASM9250v1
Corynebacterium pseudotuberculosis	Bacteria;Terrabacteria group;Actinomycetota	MEX29	SAMN05449619	PRJNA335634	GCA_001865765.1	Complete	2.33787	52.2	chromosome:NZ_CP016826.1/CP016826.1		1	2032	2016-11-03T00:00:00Z		ftp://ftp.ncbi.nlm.nih.gov/genomes/all/GCF/001/865/765/GCF_001865765.1_ASM186576v1
Enterobacter asburiae	Bacteria;Pseudomonadota;Gammaproteobacteria	17Nkhm-UP2	SAMD00166968	PRJDB8163	GCA_007035805.1	Complete	4.76832	55.7663	chromosome:NZ_AP019630.1/AP019630.1; plasmid pEAS17Nkhm-UP2-1:NZ_AP019631.1/AP019631.1		2	4383	2019-05-14T23:04:00Z		ftp://ftp.ncbi.nlm.nih.gov/genomes/all/GCF/007/035/805/GCF_007035805.1_ASM703580v1
Pseudothermotoga thermarum DSM 5069	Bacteria;Thermotogota;Thermotogae	DSM 5069	SAMN02232059	PRJNA41517	GCA_000217815.1	Complete	2.03994	40.3	chromosome:NC_015707.1/CP002351.1		1	1988	2011-06-10T00:00:00Z	ftp://ftp.ncbi.nlm.nih.gov/genomes/all/GCA/000/217/815/GCA_000217815.1_ASM21781v1	ftp://ftp.ncbi.nlm.nih.gov/genomes/all/GCF/000/217/815/GCF_000217815.1_ASM21781v1
Cellulophaga algicola DSM 14237	Bacteria;FCB group;Bacteroidetes/Chlorobi group	DSM 14237	SAMN00190054	PRJNA41529	GCA_000186265.1	Complete	4.88835	33.8	chromosome:NC_014934.1/CP002453.1		1	4163	2011-01-18T00:00:00Z	ftp://ftp.ncbi.nlm.nih.gov/genomes/all/GCA/000/186/265/GCA_000186265.1_ASM18626v1	ftp://ftp.ncbi.nlm.nih.gov/genomes/all/GCF/000/186/265/GCF_000186265.1_ASM18626v1
Cellulosilyticum lentocellum DSM 5427	Bacteria;Terrabacteria group;Bacillota	DSM 5427	SAMN00013959	PRJNA41511	GCA_000178835.2	Complete	4.71424	34.3	chromosome:NC_015275.1/CP002582.1		1	4185	2011-03-22T00:00:00Z	ftp://ftp.ncbi.nlm.nih.gov/genomes/all/GCA/000/178/835/GCA_000178835.2_ASM17883v2	ftp://ftp.ncbi.nlm.nih.gov/genomes/all/GCF/000/178/835/GCF_000178835.2_ASM17883v2
Veillonella parvula	Bacteria;Terrabacteria group;Bacillota	NCTC11810	SAMEA4063028	PRJEB6403	GCA_900186885.1	Complete	2.13214	38.6	chromosome 1:NZ_LT906445.1/LT906445.1		1	1841	2017-08-15T00:00:00Z	ftp://ftp.ncbi.nlm.nih.gov/genomes/all/GCA/900/186/885/GCA_900186885.1_48903_D01	ftp://ftp.ncbi.nlm.nih.gov/genomes/all/GCF/900/186/885/GCF_900186885.1_48903_D01
Alicycliphilus denitrificans BC	Bacteria;Pseudomonadota;Betaproteobacteria	BC	SAMN00015356	PRJNA41663	GCA_000179015.2	Complete	4.83571	67.9887	chromosome:NC_014910.1/CP002449.1; plasmid pALIDE01:NC_014908.1/CP002450.1; plasmid pALIDE02:NC_014911.1/CP002451.1		3	4572	2011-01-07T00:00:00Z	ftp://ftp.ncbi.nlm.nih.gov/genomes/all/GCA/000/179/015/GCA_000179015.2_ASM17901v2	ftp://ftp.ncbi.nlm.nih.gov/genomes/all/GCF/000/179/015/GCF_000179015.2_ASM17901v2
Cupriavidus necator H16	Bacteria;Pseudomonadota;Betaproteobacteria	H16	SAMN11372030	PRJNA531660	GCA_004798725.1	Complete	7.41456	66.3617	chromosome 1:NZ_CP039287.1/CP039287.1; chromosome 2:NZ_CP039288.1/CP039288.1; plasmid pHG1:NZ_CP039289.1/CP039289.1		3	6614	2019-04-17T00:00:00Z		ftp://ftp.ncbi.nlm.nih.gov/genomes/all/GCF/004/798/725/GCF_004798725.1_ASM479872v1
Bacillus cytotoxicus	Bacteria;Terrabacteria group;Bacillota	CH_13	SAMN07367959	PRJNA394959	GCA_002250945.2	Complete	4.1624	35.8483	chromosome:NZ_CP024109.1/CP024109.1; plasmid pCh13_79:NZ_CP024110.1/CP024110.1		2	3910	2017-10-23T00:00:00Z		ftp://ftp.ncbi.nlm.nih.gov/genomes/all/GCF/002/250/945/GCF_002250945.2_ASM225094v2
Mesorhizobium ciceri biovar biserrulae	Bacteria;Pseudomonadota;Alphaproteobacteria	WSM1284	SAMN04604739	PRJNA317273	GCA_001618845.1	Complete	6.88045	62.5149	chromosome:NZ_CP015064.1/CP015064.1; plasmid pMc1284:NZ_CP015065.1/CP015065.1		2	6386	2016-04-12T00:00:00Z		ftp://ftp.ncbi.nlm.nih.gov/genomes/all/GCF/001/618/845/GCF_001618845.1_ASM161884v1
Pseudomonas amygdali pv. tabaci str. ATCC 11528	Bacteria;Pseudomonadota;Gammaproteobacteria	ATCC 11528	SAMN02471315	PRJNA38647	GCA_000145945.2	Complete	6.20172	57.9725	chromosome:NZ_CP042804.1/CP042804.1; plasmid pTab1:NZ_CP042805.1/CP042805.1		2	5320	2019-08-09T00:00:00Z	ftp://ftp.ncbi.nlm.nih.gov/genomes/all/GCA/000/145/945/GCA_000145945.2_ASM14594v2	ftp://ftp.ncbi.nlm.nih.gov/genomes/all/GCF/000/145/945/GCF_000145945.2_ASM14594v2
Borrelia garinii subsp. bavariensis PBi	Bacteria;Spirochaetota;Spirochaetia	PBi	SAMN02603240	PRJNA12554	GCA_000196215.1	Complete	0.986914	28.1245	chromosome linear:NC_006156.1/CP000013.1; plasmid cp26:NC_006128.1/CP000014.1; plasmid lp54:NC_006129.1/CP000015.1		3	897	2004-08-27T00:00:00Z	ftp://ftp.ncbi.nlm.nih.gov/genomes/all/GCA/000/196/215/GCA_000196215.1_ASM19621v1	ftp://ftp.ncbi.nlm.nih.gov/genomes/all/GCF/000/196/215/GCF_000196215.1_ASM19621v1
Xanthomonas euvesicatoria pv. alfalfae	Bacteria;Pseudomonadota;Gammaproteobacteria	CFBP3836	SAMN18397070	PRJNA716176	GCA_017724035.1	Complete	5.12044	64.7735	chromosome:NZ_CP072268.1/CP072268.1; plasmid pXEA29.3836R:NZ_CP072269.1/CP072269.1		2	4162	2021-04-03T00:00:00Z	ftp://ftp.ncbi.nlm.nih.gov/genomes/all/GCA/017/724/035/GCA_017724035.1_ASM1772403v1	ftp://ftp.ncbi.nlm.nih.gov/genomes/all/GCF/017/724/035/GCF_017724035.1_ASM1772403v1
Aminomonas paucivorans DSM 12260	Bacteria;Synergistota;Synergistia	DSM 12260	SAMN02256532	PRJNA33371	GCA_000165795.1	Chromosome	2.63017	67.6	chromosome:NZ_CM001022.1/CM001022.1	AEIV01	1	2355	2010-10-20T00:00:00Z	ftp://ftp.ncbi.nlm.nih.gov/genomes/all/GCA/000/165/795/GCA_000165795.1_ASM16579v1	ftp://ftp.ncbi.nlm.nih.gov/genomes/all/GCF/000/165/795/GCF_000165795.1_ASM16579v1
Methanohalobium evestigatum Z-7303	Archaea;Euryarchaeota;Stenosarchaea group	Z-7303	SAMN00015125	PRJNA37945	GCA_000196655.1	Complete	2.40623	36.3956	chromosome:NC_014253.1/CP002069.1; plasmid pMETEV01:NC_014254.1/CP002070.1		2	2326	2010-06-15T00:00:00Z	ftp://ftp.ncbi.nlm.nih.gov/genomes/all/GCA/000/196/655/GCA_000196655.1_ASM19665v1	ftp://ftp.ncbi.nlm.nih.gov/genomes/all/GCF/000/196/655/GCF_000196655.1_ASM19665v1
Deinococcus proteolyticus MRP	Bacteria;Terrabacteria group;Deinococcota	MRP	SAMN00016729	PRJNA41911	GCA_000190555.1	Complete	2.88684	65.6669	chromosome:NC_015161.1/CP002536.1; plasmid pDEIPR01:NC_015169.1/CP002537.1; plasmid pDEIPR02:NC_015162.1/CP002538.1; plasmid pDEIPR03:NC_015170.1/CP002539.1; plasmid pDEIPR04:NC_015163.1/CP002540.1		5	2672	2011-02-28T00:00:00Z	ftp://ftp.ncbi.nlm.nih.gov/genomes/all/GCA/000/190/555/GCA_000190555.1_ASM19055v1	ftp://ftp.ncbi.nlm.nih.gov/genomes/all/GCF/000/190/555/GCF_000190555.1_ASM19055v1
Bacteroides helcogenes P 36-108	Bacteria;FCB group;Bacteroidetes/Chlorobi group	P 36-108	SAMN00138952	PRJNA41913	GCA_000186225.1	Complete	3.99891	44.7	chromosome:NC_014933.1/CP002352.1		1	3205	2011-01-18T00:00:00Z	ftp://ftp.ncbi.nlm.nih.gov/genomes/all/GCA/000/186/225/GCA_000186225.1_ASM18622v1	ftp://ftp.ncbi.nlm.nih.gov/genomes/all/GCF/000/186/225/GCF_000186225.1_ASM18622v1
Haloterrigena turkmenica DSM 5511	Archaea;Euryarchaeota;Stenosarchaea group	DSM 5511	SAMN02598471	PRJNA30411	GCA_000025325.1	Complete	5.44078	64.2484	chromosome:NC_013743.1/CP001860.1; plasmid pHTUR01:NC_013744.1/CP001861.1; plasmid pHTUR02:NC_013745.1/CP001862.1; plasmid pHTUR03:NC_013746.1/CP001863.1; plasmid pHTUR04:NC_013747.1/CP001864.1; plasmid pHTUR05:NC_013748.1/CP001865.1; plasmid pHTUR06:NC_013749.1/CP001866.1		7	5046	2010-01-19T00:00:00Z	ftp://ftp.ncbi.nlm.nih.gov/genomes/all/GCA/000/025/325/GCA_000025325.1_ASM2532v1	ftp://ftp.ncbi.nlm.nih.gov/genomes/all/GCF/000/025/325/GCF_000025325.1_ASM2532v1
Acinetobacter pittii PHEA-2	Bacteria;Pseudomonadota;Gammaproteobacteria	PHEA-2	SAMN02603040	PRJNA51267	GCA_000191145.1	Complete	3.86253	38.8	chromosome:NC_016603.1/CP002177.1		1	3599	2011-03-03T00:00:00Z	ftp://ftp.ncbi.nlm.nih.gov/genomes/all/GCA/000/191/145/GCA_000191145.1_ASM19114v1	ftp://ftp.ncbi.nlm.nih.gov/genomes/all/GCF/000/191/145/GCF_000191145.1_ASM19114v1
Scardovia inopinata JCM 12537	Bacteria;Terrabacteria group;Actinomycetota	JCM 12537	SAMD00061049	PRJDB65	GCA_001042695.1	Complete	1.79786	48.6	chromosome:NZ_AP012334.1/AP012334.1		1	1433	2015-03-24T00:00:00Z		ftp://ftp.ncbi.nlm.nih.gov/genomes/all/GCF/001/042/695/GCF_001042695.1_ASM104269v1
Simonsiella muelleri ATCC 29453	Bacteria;Pseudomonadota;Betaproteobacteria	ATCC 29453	SAMN06230011	PRJNA361301	GCA_002951835.1	Complete	2.46986	41.5	chromosome:NZ_CP019448.1/CP019448.1		1	2357	2018-02-02T00:00:00Z		ftp://ftp.ncbi.nlm.nih.gov/genomes/all/GCF/002/951/835/GCF_002951835.1_ASM295183v1
Riemerella anatipestifer	Bacteria;FCB group;Bacteroidetes/Chlorobi group	20190403E1-1	SAMN18395773	PRJNA660554	GCA_019552185.1	Complete	2.17551	34.9952	chromosome:NZ_CP072186.1/CP072186.1; plasmid unnamed1:NZ_CP072187.1/CP072187.1		2	1995	2021-08-11T00:00:00Z	ftp://ftp.ncbi.nlm.nih.gov/genomes/all/GCA/019/552/185/GCA_019552185.1_ASM1955218v1	ftp://ftp.ncbi.nlm.nih.gov/genomes/all/GCF/019/552/185/GCF_019552185.1_ASM1955218v1
Paludibacter propionicigenes WB4	Bacteria;FCB group;Bacteroidetes/Chlorobi group	WB4	SAMN00016731	PRJNA42009	GCA_000183135.1	Complete	3.6855	38.9	chromosome:NC_014734.1/CP002345.1		1	2942	2010-11-23T00:00:00Z	ftp://ftp.ncbi.nlm.nih.gov/genomes/all/GCA/000/183/135/GCA_000183135.1_ASM18313v1	ftp://ftp.ncbi.nlm.nih.gov/genomes/all/GCF/000/183/135/GCF_000183135.1_ASM18313v1
Lactobacillus amylovorus GRL1118	Bacteria;Terrabacteria group;Bacillota	GRL1118	SAMN02603307	PRJNA42079	GCA_000194115.1	Complete	1.97709	37.9883	chromosome:NC_017470.1/CP002609.1; plasmid p1:NC_017471.1/CP002610.1; plasmid p2:NC_017472.1/CP002611.1		3	1825	2011-03-29T00:00:00Z	ftp://ftp.ncbi.nlm.nih.gov/genomes/all/GCA/000/194/115/GCA_000194115.1_ASM19411v1	ftp://ftp.ncbi.nlm.nih.gov/genomes/all/GCF/000/194/115/GCF_000194115.1_ASM19411v1
[Clostridium] saccharolyticum WM1	Bacteria;Terrabacteria group;Bacillota	WM1	SAMN00017134	PRJNA42097	GCA_000144625.1	Complete	4.66287	45	chromosome:NC_014376.1/CP002109.1		1	4164	2010-08-05T00:00:00Z	ftp://ftp.ncbi.nlm.nih.gov/genomes/all/GCA/000/144/625/GCA_000144625.1_ASM14462v1	ftp://ftp.ncbi.nlm.nih.gov/genomes/all/GCF/000/144/625/GCF_000144625.1_ASM14462v1
Candidatus Midichloria mitochondrii IricVA	Bacteria;Pseudomonadota;Alphaproteobacteria	IricVA	SAMN02604106	PRJNA42125	GCA_000219355.1	Complete	1.18373	36.6	chromosome:NC_015722.1/CP002130.1		1	1262	2011-06-27T00:00:00Z	ftp://ftp.ncbi.nlm.nih.gov/genomes/all/GCA/000/219/355/GCA_000219355.1_ASM21935v1	ftp://ftp.ncbi.nlm.nih.gov/genomes/all/GCF/000/219/355/GCF_000219355.1_ASM21935v1
Mahella australiensis 50-1 BON	Bacteria;Terrabacteria group;Bacillota	50-1 BON	SAMN02232034	PRJNA42243	GCA_000213255.1	Complete	3.13597	43.5	chromosome:NC_015520.1/CP002360.1		1	2891	2011-05-12T00:00:00Z	ftp://ftp.ncbi.nlm.nih.gov/genomes/all/GCA/000/213/255/GCA_000213255.1_ASM21325v1	ftp://ftp.ncbi.nlm.nih.gov/genomes/all/GCF/000/213/255/GCF_000213255.1_ASM21325v1
Thermoanaerobacter wiegelii Rt8.B1	Bacteria;Terrabacteria group;Bacillota	Rt8.B1	SAMN00016423	PRJNA42251	GCA_000147695.3	Complete	2.78506	34.3	chromosome:NC_015958.1/CP002991.1		1	2574	2011-08-23T00:00:00Z	ftp://ftp.ncbi.nlm.nih.gov/genomes/all/GCA/000/147/695/GCA_000147695.3_ASM14769v3	ftp://ftp.ncbi.nlm.nih.gov/genomes/all/GCF/000/147/695/GCF_000147695.2_ASM14769v3
Staphylococcus lugdunensis	Bacteria;Terrabacteria group;Bacillota	FDAARGOS_141	SAMN03996285	PRJNA231221	GCA_001558775.1	Complete	2.57183	33.8	chromosome:NZ_CP014022.1/CP014022.1		1	2348	2016-02-11T00:00:00Z		ftp://ftp.ncbi.nlm.nih.gov/genomes/all/GCF/001/558/775/GCF_001558775.1_ASM155877v1
Parascardovia denticolens DSM 10105 = JCM 12538	Bacteria;Terrabacteria group;Actinomycetota	JCM 12538	SAMD00061048	PRJDB64	GCA_001042675.1	Complete	1.89086	58.3	chromosome:NZ_AP012333.1/AP012333.1		1	1510	2015-03-24T00:00:00Z		ftp://ftp.ncbi.nlm.nih.gov/genomes/all/GCF/001/042/675/GCF_001042675.1_ASM104267v1
Coriobacterium glomerans PW2	Bacteria;Terrabacteria group;Actinomycetota	PW2	SAMN00713604	PRJNA42699	GCA_000195315.1	Complete	2.11568	60.4	chromosome:NC_015389.1/CP002628.1		1	1766	2011-04-07T00:00:00Z	ftp://ftp.ncbi.nlm.nih.gov/genomes/all/GCA/000/195/315/GCA_000195315.1_ASM19531v1	ftp://ftp.ncbi.nlm.nih.gov/genomes/all/GCF/000/195/315/GCF_000195315.1_ASM19531v1
Niastella koreensis GR20-10	Bacteria;FCB group;Bacteroidetes/Chlorobi group	GR20-10	SAMN02232043	PRJNA42711	GCA_000246855.1	Complete	9.03368	44.9	chromosome:NC_016609.1/CP003178.1		1	7067	2011-12-14T00:00:00Z	ftp://ftp.ncbi.nlm.nih.gov/genomes/all/GCA/000/246/855/GCA_000246855.1_ASM24685v1	ftp://ftp.ncbi.nlm.nih.gov/genomes/all/GCF/000/246/855/GCF_000246855.1_ASM24685v1
Turicibacter sanguinis	Bacteria;Terrabacteria group;Bacillota	MOL361	SAMN14207164	PRJNA608725	GCA_013046825.1	Complete	2.99969	34.4	chromosome:NZ_CP053187.1/CP053187.1		1	2718	2020-05-12T00:00:00Z	ftp://ftp.ncbi.nlm.nih.gov/genomes/all/GCA/013/046/825/GCA_013046825.1_ASM1304682v1	ftp://ftp.ncbi.nlm.nih.gov/genomes/all/GCF/013/046/825/GCF_013046825.1_ASM1304682v1
Methanocella paludicola SANAE	Archaea;Euryarchaeota;Stenosarchaea group	SANAE	SAMD00060931	PRJDA20361	GCA_000011005.1	Complete	2.95763	54.9	chromosome:NC_013665.1/AP011532.1		1	3012	2009-12-25T23:03:00Z	ftp://ftp.ncbi.nlm.nih.gov/genomes/all/GCA/000/011/005/GCA_000011005.1_ASM1100v1	ftp://ftp.ncbi.nlm.nih.gov/genomes/all/GCF/000/011/005/GCF_000011005.1_ASM1100v1
Halanaerobium hydrogeniformans	Bacteria;Terrabacteria group;Bacillota	sapolanicus	SAMN02232026	PRJNA43059	GCA_000166415.1	Complete	2.61312	33.2	chromosome:NC_014654.1/CP002304.1		1	2355	2010-11-12T00:00:00Z	ftp://ftp.ncbi.nlm.nih.gov/genomes/all/GCA/000/166/415/GCA_000166415.1_ASM16641v1	ftp://ftp.ncbi.nlm.nih.gov/genomes/all/GCF/000/166/415/GCF_000166415.1_ASM16641v1
Prevotella nigrescens	Bacteria;FCB group;Bacteroidetes/Chlorobi group	F0109	SAMN18352181	PRJNA282954	GCA_018127825.1	Complete	2.88711	42.4327	chromosome 1:NZ_CP072339.1/CP072339.1; chromosome 2:NZ_CP072338.1/CP072338.1; plasmid unnamed:NZ_CP072337.1/CP072337.1		3	2329	2021-04-22T00:00:00Z	ftp://ftp.ncbi.nlm.nih.gov/genomes/all/GCA/018/127/825/GCA_018127825.1_ASM1812782v1	ftp://ftp.ncbi.nlm.nih.gov/genomes/all/GCF/018/127/825/GCF_018127825.1_ASM1812782v1
Streptococcus anginosus	Bacteria;Terrabacteria group;Bacillota	J4211	SAMN03577772	PRJNA282763	GCA_001412635.1	Complete	1.92451	39	chromosome:NZ_CP012805.1/CP012805.1		1	1836	2015-10-26T00:00:00Z		ftp://ftp.ncbi.nlm.nih.gov/genomes/all/GCF/001/412/635/GCF_001412635.1_ASM141263v1
Pantoea ananatis PA13	Bacteria;Pseudomonadota;Gammaproteobacteria	PA13	SAMN02603299	PRJNA74285	GCA_000233595.1	Complete	4.86713	53.6192	chromosome:NC_017554.1/CP003085.1; plasmid PAGR_p:NC_017553.1/CP003086.1		2	4423	2011-11-01T00:00:00Z	ftp://ftp.ncbi.nlm.nih.gov/genomes/all/GCA/000/233/595/GCA_000233595.1_ASM23359v1	ftp://ftp.ncbi.nlm.nih.gov/genomes/all/GCF/000/233/595/GCF_000233595.1_ASM23359v1
Candidatus Karelsulcia muelleri	Bacteria;FCB group;Bacteroidetes/Chlorobi group	PUNC	SAMN04223556	PRJNA300486	GCA_001447915.1	Complete	0.190657	24	chromosome:NZ_CP013212.1/CP013212.1		1	189	2015-11-24T00:00:00Z		ftp://ftp.ncbi.nlm.nih.gov/genomes/all/GCF/001/447/915/GCF_001447915.1_ASM144791v1
Desulfomonile tiedjei DSM 6799	Bacteria;Thermodesulfobacteriota;Desulfomonilia	DSM 6799	SAMN02232013	PRJNA43133	GCA_000266945.1	Complete	6.52703	50.1107	chromosome:NC_018025.1/CP003360.1; plasmid pDESTI.01:NC_018026.1/CP003361.1		2	5283	2012-06-12T00:00:00Z	ftp://ftp.ncbi.nlm.nih.gov/genomes/all/GCA/000/266/945/GCA_000266945.1_ASM26694v1	ftp://ftp.ncbi.nlm.nih.gov/genomes/all/GCF/000/266/945/GCF_000266945.1_ASM26694v1
Acinetobacter haemolyticus	Bacteria;Pseudomonadota;Gammaproteobacteria	HW-2A	SAMN09630388	PRJNA480180	GCA_003323815.1	Complete	3.44117	39.7	chromosome:NZ_CP030880.1/CP030880.1		1	3058	2018-07-16T00:00:00Z		ftp://ftp.ncbi.nlm.nih.gov/genomes/all/GCF/003/323/815/GCF_003323815.1_ASM332381v1
Mycoplasma suis KI3806	Bacteria;Terrabacteria group;Mycoplasmatota	KI3806	SAMEA3138343	PRJNA43245	GCA_000203215.1	Complete	0.70927	31.1	chromosome:NC_015153.1/FQ790233.1		1	805	2011-02-17T00:00:00Z	ftp://ftp.ncbi.nlm.nih.gov/genomes/all/GCA/000/203/215/GCA_000203215.1_ASM20321v1	ftp://ftp.ncbi.nlm.nih.gov/genomes/all/GCF/000/203/215/GCF_000203215.1_ASM20321v1
Sulfuricurvum kujiense DSM 16994	Bacteria;Campylobacterota;Epsilonproteobacteria	DSM 16994	SAMN00713566	PRJNA43399	GCA_000183725.1	Complete	2.81936	44.5704	chromosome:NC_014762.1/CP002355.1; plasmid pSULKU01:NC_014754.1/CP002356.1; plasmid pSULKU02:NC_014755.1/CP002357.1; plasmid pSULKU03:NC_014756.1/CP002358.1; plasmid pSULKU04:NC_014763.1/CP002359.1		5	2778	2010-12-02T00:00:00Z	ftp://ftp.ncbi.nlm.nih.gov/genomes/all/GCA/000/183/725/GCA_000183725.1_ASM18372v1	ftp://ftp.ncbi.nlm.nih.gov/genomes/all/GCF/000/183/725/GCF_000183725.1_ASM18372v1
Helicobacter suis	Bacteria;Campylobacterota;Epsilonproteobacteria	NHP19-4022	SAMD00215133	PRJDB8704	GCA_013374215.1	Complete	1.68286	40.0893	chromosome:NZ_AP023046.1/AP023046.1; plasmid pNHP194022_1:NZ_AP023047.1/AP023047.1; plasmid pNHP194022_2:NZ_AP023048.1/AP023048.1		3	1619	2020-06-15T23:04:00Z	ftp://ftp.ncbi.nlm.nih.gov/genomes/all/GCA/013/374/215/GCA_013374215.1_ASM1337421v1	ftp://ftp.ncbi.nlm.nih.gov/genomes/all/GCF/013/374/215/GCF_013374215.1_ASM1337421v1
Deinococcus maricopensis DSM 21211	Bacteria;Terrabacteria group;Deinococcota	DSM 21211	SAMN00713579	PRJNA43461	GCA_000186385.1	Complete	3.49853	69.8	chromosome:NC_014958.1/CP002454.1		1	3289	2011-01-20T00:00:00Z	ftp://ftp.ncbi.nlm.nih.gov/genomes/all/GCA/000/186/385/GCA_000186385.1_ASM18638v1	ftp://ftp.ncbi.nlm.nih.gov/genomes/all/GCF/000/186/385/GCF_000186385.1_ASM18638v1
Odoribacter splanchnicus DSM 20712	Bacteria;FCB group;Bacteroidetes/Chlorobi group	FDAARGOS_1579	SAMN22091676	PRJNA231221	GCA_020736405.1	Chromosome	4.39336	43.4	chromosome:NZ_CP086000.1/CP086000.1		1	3545	2021-11-03T00:00:00Z	ftp://ftp.ncbi.nlm.nih.gov/genomes/all/GCA/020/736/405/GCA_020736405.1_ASM2073640v1	ftp://ftp.ncbi.nlm.nih.gov/genomes/all/GCF/020/736/405/GCF_020736405.1_ASM2073640v1
Amycolatopsis mediterranei RB	Bacteria;Terrabacteria group;Actinomycetota	RB	SAMN02603407	PRJNA172643	GCA_000454025.1	Complete	10.2469	71.3	chromosome:NC_022116.1/CP003777.1		1	9425	2013-08-22T00:00:00Z	ftp://ftp.ncbi.nlm.nih.gov/genomes/all/GCA/000/454/025/GCA_000454025.1_ASM45402v1	ftp://ftp.ncbi.nlm.nih.gov/genomes/all/GCF/000/454/025/GCF_000454025.1_ASM45402v1
Pantoea vagans	Bacteria;Pseudomonadota;Gammaproteobacteria	LMG 24199	SAMN10414043	PRJNA505269	GCA_004792415.1	Complete	4.79033	55.3189	chromosome:NZ_CP038853.1/CP038853.1; plasmid pVag1:NZ_CP038854.1/CP038854.1; plasmid pVag2:NZ_CP038855.1/CP038855.1		3	4289	2019-04-14T00:00:00Z		ftp://ftp.ncbi.nlm.nih.gov/genomes/all/GCF/004/792/415/GCF_004792415.1_ASM479241v1
Fructilactobacillus sanfranciscensis	Bacteria;Terrabacteria group;Bacillota	LS451	SAMN13111568	PRJNA579432	GCA_009496975.1	Complete	1.31099	35.2	chromosome:NZ_CP045563.1/CP045563.1		1	1250	2019-11-03T00:00:00Z		ftp://ftp.ncbi.nlm.nih.gov/genomes/all/GCF/009/496/975/GCF_009496975.1_ASM949697v1
Methanothermococcus okinawensis IH1	Archaea;Euryarchaeota;Methanomada group	IH1	SAMN00100784	PRJNA43653	GCA_000179575.2	Complete	1.67745	29.2777	chromosome:NC_015636.1/CP002792.1; plasmid pMETOK01:NC_015632.1/CP002793.1		2	1615	2011-06-06T00:00:00Z	ftp://ftp.ncbi.nlm.nih.gov/genomes/all/GCA/000/179/575/GCA_000179575.2_ASM17957v2	ftp://ftp.ncbi.nlm.nih.gov/genomes/all/GCF/000/179/575/GCF_000179575.2_ASM17957v2
Lysinibacillus fusiformis	Bacteria;Terrabacteria group;Bacillota	RB-21	SAMN02892976	PRJNA253769	GCA_000724775.3	Complete	4.84379	37.6	chromosome:NZ_CP010820.1/CP010820.1		1	4615	2015-02-10T00:00:00Z	ftp://ftp.ncbi.nlm.nih.gov/genomes/all/GCA/000/724/775/GCA_000724775.3_ASM72477v3	ftp://ftp.ncbi.nlm.nih.gov/genomes/all/GCF/000/724/775/GCF_000724775.3_ASM72477v3
Mucilaginibacter paludis DSM 18603	Bacteria;FCB group;Bacteroidetes/Chlorobi group	DSM 18603	SAMN02256535	PRJNA43733	GCA_000166195.3	Chromosome	8.40832	42.9	chromosome:NZ_CM001403.1/CM001403.1	AEIH02	1	6960	2010-11-05T00:00:00Z	ftp://ftp.ncbi.nlm.nih.gov/genomes/all/GCA/000/166/195/GCA_000166195.3_ASM16619v3	ftp://ftp.ncbi.nlm.nih.gov/genomes/all/GCF/000/166/195/GCF_000166195.2_ASM16619v3
Novacetimonas hansenii	Bacteria;Pseudomonadota;Alphaproteobacteria	C110	SAMN16237465	PRJNA664932	GCA_014843995.1	Complete	3.54919	59.5658	chromosome:NZ_CP062147.1/CP062147.1; plasmid pKHC110_1:NZ_CP062149.1/CP062149.1; plasmid pKHC110_2:NZ_CP062148.1/CP062148.1		3	2995	2020-10-05T00:00:00Z	ftp://ftp.ncbi.nlm.nih.gov/genomes/all/GCA/014/843/995/GCA_014843995.1_ASM1484399v1	ftp://ftp.ncbi.nlm.nih.gov/genomes/all/GCF/014/843/995/GCF_014843995.1_ASM1484399v1
Streptococcus gallolyticus	Bacteria;Terrabacteria group;Bacillota	FDAARGOS_755	SAMN11056470	PRJNA231221	GCA_013267695.1	Complete	2.258	37.7	chromosome:NZ_CP054015.1/CP054015.1		1	2155	2020-06-04T00:00:00Z	ftp://ftp.ncbi.nlm.nih.gov/genomes/all/GCA/013/267/695/GCA_013267695.1_ASM1326769v1	ftp://ftp.ncbi.nlm.nih.gov/genomes/all/GCF/013/267/695/GCF_013267695.1_ASM1326769v1
Fretibacterium fastidiosum	Bacteria;Synergistota;Synergistia	SGP1	SAMEA3138377	PRJNA45959	GCA_000210715.1	Chromosome	2.72834	61.7	chromosome:NC_021038.1/FP929056.1		1	2267	2010-03-25T00:00:00Z	ftp://ftp.ncbi.nlm.nih.gov/genomes/all/GCA/000/210/715/GCA_000210715.1_ASM21071v1	ftp://ftp.ncbi.nlm.nih.gov/genomes/all/GCF/000/210/715/GCF_000210715.1_ASM21071v1
Roseburia hominis	Bacteria;Terrabacteria group;Bacillota	MGYG-HGUT-02517	SAMEA5852022	PRJEB33885	GCA_902387955.1	Complete	3.59212	48.5	chromosome 1:NZ_LR699011.1/LR699011.1		1	3191	2019-08-09T00:00:00Z	ftp://ftp.ncbi.nlm.nih.gov/genomes/all/GCA/902/387/955/GCA_902387955.1_UHGG_MGYG-HGUT-02517	ftp://ftp.ncbi.nlm.nih.gov/genomes/all/GCF/902/387/955/GCF_902387955.1_UHGG_MGYG-HGUT-02517
Methanothermobacter marburgensis str. Marburg	Archaea;Euryarchaeota;Methanomada group	Marburg	SAMN02603260	PRJNA40103	GCA_000145295.1	Complete	1.63914	48.5913	chromosome:NC_014408.1/CP001710.1; plasmid pMTBMA4:NC_014409.1/CP001711.1		2	1709	2010-08-11T00:00:00Z	ftp://ftp.ncbi.nlm.nih.gov/genomes/all/GCA/000/145/295/GCA_000145295.1_ASM14529v1	ftp://ftp.ncbi.nlm.nih.gov/genomes/all/GCF/000/145/295/GCF_000145295.1_ASM14529v1
Intrasporangium calvum DSM 43043	Bacteria;Terrabacteria group;Actinomycetota	DSM 43043	SAMN00713569	PRJNA43527	GCA_000184685.1	Complete	4.02438	70.7	chromosome:NC_014830.1/CP002343.1		1	3585	2010-12-29T00:00:00Z	ftp://ftp.ncbi.nlm.nih.gov/genomes/all/GCA/000/184/685/GCA_000184685.1_ASM18468v1	ftp://ftp.ncbi.nlm.nih.gov/genomes/all/GCF/000/184/685/GCF_000184685.1_ASM18468v1
Waddlia chondrophila WSU 86-1044	Bacteria;PVC group;Chlamydiota	WSU 86-1044	SAMN02603402	PRJNA43761	GCA_000092785.1	Complete	2.13191	43.7547	chromosome:NC_014225.1/CP001928.1; plasmid pWc:NC_014226.1/CP001929.1		2	1871	2010-06-03T00:00:00Z	ftp://ftp.ncbi.nlm.nih.gov/genomes/all/GCA/000/092/785/GCA_000092785.1_ASM9278v1	ftp://ftp.ncbi.nlm.nih.gov/genomes/all/GCF/000/092/785/GCF_000092785.1_ASM9278v1
Flexistipes sinusarabici DSM 4947	Bacteria;Deferribacterota;Deferribacteres	DSM 4947	SAMN02232022	PRJNA45817	GCA_000218625.1	Complete	2.52659	38.3	chromosome:NC_015672.1/CP002858.1		1	2319	2011-06-15T00:00:00Z	ftp://ftp.ncbi.nlm.nih.gov/genomes/all/GCA/000/218/625/GCA_000218625.1_ASM21862v1	ftp://ftp.ncbi.nlm.nih.gov/genomes/all/GCF/000/218/625/GCF_000218625.1_ASM21862v1
Acinetobacter oleivorans DR1	Bacteria;Pseudomonadota;Gammaproteobacteria	DR1	SAMN02603211	PRJNA46105	GCA_000196795.1	Complete	4.15254	38.7	chromosome:NC_014259.1/CP002080.1		1	3821	2010-06-21T00:00:00Z	ftp://ftp.ncbi.nlm.nih.gov/genomes/all/GCA/000/196/795/GCA_000196795.1_ASM19679v1	ftp://ftp.ncbi.nlm.nih.gov/genomes/all/GCF/000/196/795/GCF_000196795.1_ASM19679v1
Marinobacter adhaerens	Bacteria;Pseudomonadota;Gammaproteobacteria	HP15-B	SAMN19272548	PRJNA731154	GCA_018972165.1	Complete	4.42086	57.2	chromosome:NZ_CP076686.1/CP076686.1		1	4051	2021-06-21T00:00:00Z	ftp://ftp.ncbi.nlm.nih.gov/genomes/all/GCA/018/972/165/GCA_018972165.1_ASM1897216v1	ftp://ftp.ncbi.nlm.nih.gov/genomes/all/GCF/018/972/165/GCF_018972165.1_ASM1897216v1
Deferribacter desulfuricans SSM1	Bacteria;Deferribacterota;Deferribacteres	SSM1	SAMD00060965	PRJDA37285	GCA_000010985.1	Complete	2.54293	30.2992	chromosome:NC_013939.1/AP011529.1; plasmid megaplasmid pDF308:NC_013940.1/AP011530.1		2	2454	2010-03-05T23:06:00Z	ftp://ftp.ncbi.nlm.nih.gov/genomes/all/GCA/000/010/985/GCA_000010985.1_ASM1098v1	ftp://ftp.ncbi.nlm.nih.gov/genomes/all/GCF/000/010/985/GCF_000010985.1_ASM1098v1
Mycoplasma putrefaciens	Bacteria;Terrabacteria group;Mycoplasmatota	NCTC10155	SAMEA4412699	PRJEB6403	GCA_900476175.1	Complete	0.832598	26.9	chromosome 1:NZ_LS991954.1/LS991954.1		1	682	2018-08-19T00:00:00Z	ftp://ftp.ncbi.nlm.nih.gov/genomes/all/GCA/900/476/175/GCA_900476175.1_50648_D01	ftp://ftp.ncbi.nlm.nih.gov/genomes/all/GCF/900/476/175/GCF_900476175.1_50648_D01
Taylorella equigenitalis	Bacteria;Pseudomonadota;Betaproteobacteria	92-0972	SAMN06843504	PRJNA384636	GCA_002288025.1	Complete	1.66629	37.5	chromosome:NZ_CP021060.1/CP021060.1		1	1488	2017-09-08T00:00:00Z		ftp://ftp.ncbi.nlm.nih.gov/genomes/all/GCF/002/288/025/GCF_002288025.1_ASM228802v1
Gracilinema caldarium DSM 7334	Bacteria;Spirochaetota;Spirochaetia	DSM 7334	SAMN02232064	PRJNA46527	GCA_000219725.1	Complete	3.23934	45.6	chromosome:NC_015732.1/CP002868.1		1	2847	2011-06-30T00:00:00Z	ftp://ftp.ncbi.nlm.nih.gov/genomes/all/GCA/000/219/725/GCA_000219725.1_ASM21972v1	ftp://ftp.ncbi.nlm.nih.gov/genomes/all/GCF/000/219/725/GCF_000219725.1_ASM21972v1
Thermodesulfobium narugense DSM 14796	Bacteria;Terrabacteria group;Bacillota	DSM 14796	SAMN00713612	PRJNA46673	GCA_000212395.1	Complete	1.89887	33.9	chromosome:NC_015499.1/CP002690.1		1	1850	2011-05-05T00:00:00Z	ftp://ftp.ncbi.nlm.nih.gov/genomes/all/GCA/000/212/395/GCA_000212395.1_ASM21239v1	ftp://ftp.ncbi.nlm.nih.gov/genomes/all/GCF/000/212/395/GCF_000212395.1_ASM21239v1
Nitratifractor salsuginis DSM 16511	Bacteria;Campylobacterota;Epsilonproteobacteria	DSM 16511	SAMN00713578	PRJNA46883	GCA_000186245.1	Complete	2.10128	53.9	chromosome:NC_014935.1/CP002452.1		1	2107	2011-01-18T00:00:00Z	ftp://ftp.ncbi.nlm.nih.gov/genomes/all/GCA/000/186/245/GCA_000186245.1_ASM18624v1	ftp://ftp.ncbi.nlm.nih.gov/genomes/all/GCF/000/186/245/GCF_000186245.1_ASM18624v1
Prevotella bryantii	Bacteria;FCB group;Bacteroidetes/Chlorobi group	TS1-5	SAMN25263439	PRJNA800605	GCA_022024215.1	Complete	3.46507	39.0013	chromosome 1:NZ_CP091798.1/CP091798.1; chromosome 2:NZ_CP091797.1/CP091797.1		2	2669	2022-02-07T00:00:00Z	ftp://ftp.ncbi.nlm.nih.gov/genomes/all/GCA/022/024/215/GCA_022024215.1_ASM2202421v1	ftp://ftp.ncbi.nlm.nih.gov/genomes/all/GCF/022/024/215/GCF_022024215.1_ASM2202421v1
Rubinisphaera brasiliensis DSM 5305	Bacteria;PVC group;Planctomycetota	DSM 5305	SAMN00103628	PRJNA47863	GCA_000165715.3	Complete	6.0066	56.4	chromosome:NC_015174.1/CP002546.1		1	4593	2011-03-01T00:00:00Z	ftp://ftp.ncbi.nlm.nih.gov/genomes/all/GCA/000/165/715/GCA_000165715.3_ASM16571v3	ftp://ftp.ncbi.nlm.nih.gov/genomes/all/GCF/000/165/715/GCF_000165715.2_ASM16571v3
Leptospira santarosai serovar Shermani str. LT 821	Bacteria;Spirochaetota;Spirochaetia	LT 821	SAMN02470123	PRJNA47139	GCA_000313175.2	Complete	3.98361	41.8163	chromosome I:NZ_CP006694.1/CP006694.1; chromosome II:NZ_CP006695.1/CP006695.1		2	3461	2014-10-08T00:00:00Z	ftp://ftp.ncbi.nlm.nih.gov/genomes/all/GCA/000/313/175/GCA_000313175.2_ASM31317v2	ftp://ftp.ncbi.nlm.nih.gov/genomes/all/GCF/000/313/175/GCF_000313175.2_ASM31317v2
Microcoleus vaginatus PCC 9802	Bacteria;Terrabacteria group;Cyanobacteriota/Melainabacteria group	PCC9802	SAMN09839655	PRJNA486193	GCA_022701275.1	Complete	6.69837	46	chromosome:NZ_CP031740.1/CP031740.1		1	5163	2022-03-28T00:00:00Z	ftp://ftp.ncbi.nlm.nih.gov/genomes/all/GCA/022/701/275/GCA_022701275.1_ASM2270127v1	ftp://ftp.ncbi.nlm.nih.gov/genomes/all/GCF/022/701/275/GCF_022701275.1_ASM2270127v1
Fluviicola taffensis DSM 16823	Bacteria;FCB group;Bacteroidetes/Chlorobi group	DSM 16823	SAMN00713599	PRJNA47603	GCA_000194605.1	Complete	4.63358	36.5	chromosome:NC_015321.1/CP002542.1		1	3991	2011-03-31T00:00:00Z	ftp://ftp.ncbi.nlm.nih.gov/genomes/all/GCA/000/194/605/GCA_000194605.1_ASM19460v1	ftp://ftp.ncbi.nlm.nih.gov/genomes/all/GCF/000/194/605/GCF_000194605.1_ASM19460v1
Desulforamulus ruminis DSM 2154	Bacteria;Terrabacteria group;Bacillota	DSM 2154	SAMN00713633	PRJNA47605	GCA_000215085.1	Complete	3.96901	47.2	chromosome:NC_015589.1/CP002780.1		1	3809	2011-05-26T00:00:00Z	ftp://ftp.ncbi.nlm.nih.gov/genomes/all/GCA/000/215/085/GCA_000215085.1_ASM21508v1	ftp://ftp.ncbi.nlm.nih.gov/genomes/all/GCF/000/215/085/GCF_000215085.1_ASM21508v1
Sphaerochaeta globosa str. Buddy	Bacteria;Spirochaetota;Spirochaetia	Buddy	SAMN00713587	PRJNA47953	GCA_000190435.1	Complete	3.31647	48.9	chromosome:NC_015152.1/CP002541.1		1	3025	2011-02-24T00:00:00Z	ftp://ftp.ncbi.nlm.nih.gov/genomes/all/GCA/000/190/435/GCA_000190435.1_ASM19043v1	ftp://ftp.ncbi.nlm.nih.gov/genomes/all/GCF/000/190/435/GCF_000190435.1_ASM19043v1
Granulicella mallensis MP5ACTX8	Bacteria;Acidobacteriota;Terriglobia	MP5ACTX8	SAMN02232025	PRJNA47903	GCA_000178955.2	Complete	6.23758	57.9	chromosome:NC_016631.1/CP003130.1		1	4735	2011-12-01T00:00:00Z	ftp://ftp.ncbi.nlm.nih.gov/genomes/all/GCA/000/178/955/GCA_000178955.2_ASM17895v2	ftp://ftp.ncbi.nlm.nih.gov/genomes/all/GCF/000/178/955/GCF_000178955.2_ASM17895v2
Ketogulonicigenium vulgare	Bacteria;Pseudomonadota;Alphaproteobacteria	Hbe602	SAMN04159244	PRJNA298454	GCA_001399515.1	Complete	3.27639	61.734	chromosome:NZ_CP012908.1/CP012908.1; plasmid 1:NZ_CP012909.1/CP012909.1; plasmid 2:NZ_CP012910.1/CP012910.1		3	3125	2015-10-19T00:00:00Z		ftp://ftp.ncbi.nlm.nih.gov/genomes/all/GCF/001/399/515/GCF_001399515.1_ASM139951v1
Treponema phagedenis	Bacteria;Spirochaetota;Spirochaetia	B43.1	SAMN12512735	PRJNA559067	GCA_008153345.1	Complete	3.37212	39.9	chromosome:NZ_CP042818.1/CP042818.1		1	2793	2019-08-30T00:00:00Z		ftp://ftp.ncbi.nlm.nih.gov/genomes/all/GCF/008/153/345/GCF_008153345.1_ASM815334v1
Citrobacter freundii	Bacteria;Pseudomonadota;Gammaproteobacteria	FDAARGOS_549	SAMN10163242	PRJNA231221	GCA_003812345.1	Complete	5.10216	51.6776	chromosome:NZ_CP033744.1/CP033744.1; plasmid unnamed:NZ_CP033743.1/CP033743.1		2	4669	2018-11-21T00:00:00Z		ftp://ftp.ncbi.nlm.nih.gov/genomes/all/GCF/003/812/345/GCF_003812345.1_ASM381234v1
Alistipes indistinctus	Bacteria;FCB group;Bacteroidetes/Chlorobi group	2BBH45	SAMD00216626	PRJDB9565	GCA_014163495.1	Complete	3.09558	54.61	chromosome:NZ_AP023049.1/AP023049.1; plasmid p2BBH45:NZ_AP023050.1/AP023050.1		2	2444	2020-08-01T00:00:00Z	ftp://ftp.ncbi.nlm.nih.gov/genomes/all/GCA/014/163/495/GCA_014163495.1_ASM1416349v1	ftp://ftp.ncbi.nlm.nih.gov/genomes/all/GCF/014/163/495/GCF_014163495.1_ASM1416349v1
Sutterella wadsworthensis	Bacteria;Pseudomonadota;Betaproteobacteria	FDAARGOS_1159	SAMN16357328	PRJNA231221	GCA_016724805.1	Complete	3.02652	55	chromosome:NZ_CP068055.1/CP068055.1		1	2369	2021-01-20T00:00:00Z	ftp://ftp.ncbi.nlm.nih.gov/genomes/all/GCA/016/724/805/GCA_016724805.1_ASM1672480v1	ftp://ftp.ncbi.nlm.nih.gov/genomes/all/GCF/016/724/805/GCF_016724805.1_ASM1672480v1
Megamonas funiformis	Bacteria;Terrabacteria group;Bacillota	1CBH44	SAMD00393850	PRJDB12036	GCA_019974115.1	Complete	2.31071	31.5	chromosome:NZ_AP024966.1/AP024966.1		1	2144	2021-08-03T00:00:00Z	ftp://ftp.ncbi.nlm.nih.gov/genomes/all/GCA/019/974/115/GCA_019974115.1_ASM1997411v1	ftp://ftp.ncbi.nlm.nih.gov/genomes/all/GCF/019/974/115/GCF_019974115.1_ASM1997411v1
Fusobacterium necrophorum subsp. funduliforme	Bacteria;Fusobacteriota;Fusobacteriia	F1260	SAMN06234847	PRJNA354964	GCA_003732525.1	Complete	2.28848	35.2	chromosome:NZ_CP019306.1/CP019306.1		1	2214	2018-11-15T00:00:00Z		ftp://ftp.ncbi.nlm.nih.gov/genomes/all/GCF/003/732/525/GCF_003732525.1_ASM373252v1
Eggerthella lenta	Bacteria;Terrabacteria group;Actinomycetota	APC055-529-1D	SAMN23789010	PRJNA787074	GCA_021378605.1	Complete	3.46797	64.0949	chromosome:NZ_CP089331.1/CP089331.1; plasmid p529-1D_1:NZ_CP089332.1/CP089332.1		2	2956	2022-01-06T00:00:00Z	ftp://ftp.ncbi.nlm.nih.gov/genomes/all/GCA/021/378/605/GCA_021378605.1_ASM2137860v1	ftp://ftp.ncbi.nlm.nih.gov/genomes/all/GCF/021/378/605/GCF_021378605.1_ASM2137860v1
Sphaerochaeta coccoides DSM 17374	Bacteria;Spirochaetota;Spirochaetia	DSM 17374	SAMN00713608	PRJNA48121	GCA_000208385.1	Complete	2.2273	50.6	chromosome:NC_015436.1/CP002659.1		1	1825	2011-04-21T00:00:00Z	ftp://ftp.ncbi.nlm.nih.gov/genomes/all/GCA/000/208/385/GCA_000208385.1_ASM20838v1	ftp://ftp.ncbi.nlm.nih.gov/genomes/all/GCF/000/208/385/GCF_000208385.1_ASM20838v1
Hippea maritima DSM 10411	Bacteria;Campylobacterota;Desulfurellia	DSM 10411	SAMN00713597	PRJNA48195	GCA_000194135.1	Complete	1.69443	37.5	chromosome:NC_015318.1/CP002606.1		1	1707	2011-03-29T00:00:00Z	ftp://ftp.ncbi.nlm.nih.gov/genomes/all/GCA/000/194/135/GCA_000194135.1_ASM19413v1	ftp://ftp.ncbi.nlm.nih.gov/genomes/all/GCF/000/194/135/GCF_000194135.1_ASM19413v1
Haliscomenobacter hydrossis DSM 1100	Bacteria;FCB group;Bacteroidetes/Chlorobi group	DSM 1100	SAMN00713614	PRJNA48289	GCA_000212735.1	Complete	8.77165	47.0706	chromosome:NC_015510.1/CP002691.1; plasmid pHALHY01:NC_015511.1/CP002692.1; plasmid pHALHY02:NC_015512.1/CP002693.1; plasmid pHALHY03:NC_015513.1/CP002694.1		4	6736	2011-05-09T00:00:00Z	ftp://ftp.ncbi.nlm.nih.gov/genomes/all/GCA/000/212/735/GCA_000212735.1_ASM21273v1	ftp://ftp.ncbi.nlm.nih.gov/genomes/all/GCF/000/212/735/GCF_000212735.1_ASM21273v1
Brachyspira pilosicoli 95/1000	Bacteria;Spirochaetota;Spirochaetia	95/1000	SAMN02603103	PRJNA48097	GCA_000143725.1	Complete	2.58644	27.9	chromosome:NC_014330.1/CP002025.1		1	2267	2010-07-16T00:00:00Z	ftp://ftp.ncbi.nlm.nih.gov/genomes/all/GCA/000/143/725/GCA_000143725.1_ASM14372v1	ftp://ftp.ncbi.nlm.nih.gov/genomes/all/GCF/000/143/725/GCF_000143725.1_ASM14372v1
Paraprevotella xylaniphila YIT 11841	Bacteria;FCB group;Bacteroidetes/Chlorobi group	Paraprevotella xylaniphila 82A6	SAMEA5128832	PRJEB29940	GCA_900683745.1	Complete	4.12532	48.5	chromosome 1:NZ_LR215980.1/LR215980.1		1	3230	2019-02-19T00:00:00Z	ftp://ftp.ncbi.nlm.nih.gov/genomes/all/GCA/900/683/745/GCA_900683745.1_Paraprevotella_xylaniphila_82A6	ftp://ftp.ncbi.nlm.nih.gov/genomes/all/GCF/900/683/745/GCF_900683745.1_Paraprevotella_xylaniphila_82A6
Phascolarctobacterium succinatutens	Bacteria;Terrabacteria group;Bacillota	NB2A-12-FMU	SAMN28102046	PRJNA835435	GCA_023497905.1	Chromosome	2.34597	47.1	chromosome:NZ_CP097284.1/CP097284.1		1	2153	2022-05-18T00:00:00Z	ftp://ftp.ncbi.nlm.nih.gov/genomes/all/GCA/023/497/905/GCA_023497905.1_ASM2349790v1	ftp://ftp.ncbi.nlm.nih.gov/genomes/all/GCF/023/497/905/GCF_023497905.1_ASM2349790v1
Desulfurococcus mucosus DSM 2162	Archaea;TACK group;Thermoproteota	DSM 2162	SAMN00103627	PRJNA48641	GCA_000186365.1	Complete	1.31464	53.1	chromosome:NC_014961.1/CP002363.1		1	1356	2011-01-20T00:00:00Z	ftp://ftp.ncbi.nlm.nih.gov/genomes/all/GCA/000/186/365/GCA_000186365.1_ASM18636v1	ftp://ftp.ncbi.nlm.nih.gov/genomes/all/GCF/000/186/365/GCF_000186365.1_ASM18636v1
Terriglobus saanensis SP1PR4	Bacteria;Acidobacteriota;Terriglobia	SP1PR4	SAMN00100755	PRJNA48971	GCA_000179915.2	Complete	5.09523	57.3	chromosome:NC_014963.1/CP002467.1		1	4159	2011-01-24T00:00:00Z	ftp://ftp.ncbi.nlm.nih.gov/genomes/all/GCA/000/179/915/GCA_000179915.2_ASM17991v2	ftp://ftp.ncbi.nlm.nih.gov/genomes/all/GCF/000/179/915/GCF_000179915.2_ASM17991v2
Mesotoga prima MesG1.Ag.4.2	Bacteria;Thermotogota;Thermotogae	mesG1.Ag.4.2	SAMN00025417	PRJNA48995	GCA_000147715.3	Complete	2.97595	45.4977	chromosome:NC_017934.1/CP003532.1; plasmid pTHEBA.01:NC_017935.1/CP003533.1		2	2592	2012-05-17T00:00:00Z	ftp://ftp.ncbi.nlm.nih.gov/genomes/all/GCA/000/147/715/GCA_000147715.3_ASM14771v3	ftp://ftp.ncbi.nlm.nih.gov/genomes/all/GCF/000/147/715/GCF_000147715.2_ASM14771v3
Runella slithyformis DSM 19594	Bacteria;FCB group;Bacteroidetes/Chlorobi group	DSM 19594	SAMN02232050	PRJNA49125	GCA_000218895.1	Complete	6.91973	46.4335	chromosome:NC_015703.1/CP002859.1; plasmid pRUNSL01:NC_015693.1/CP002860.1; plasmid pRUNSL02:NC_015704.1/CP002861.1; plasmid pRUNSL03:NC_015694.1/CP002862.1; plasmid pRUNSL04:NC_015705.1/CP002863.1; plasmid pRUNSL05:NC_015695.1/CP002864.1		6	5779	2011-06-17T00:00:00Z	ftp://ftp.ncbi.nlm.nih.gov/genomes/all/GCA/000/218/895/GCA_000218895.1_ASM21889v1	ftp://ftp.ncbi.nlm.nih.gov/genomes/all/GCF/000/218/895/GCF_000218895.1_ASM21889v1
Streptococcus urinalis	Bacteria;Terrabacteria group;Bacillota	NCTC13766	SAMEA3881064	PRJEB6403	GCA_900636885.1	Complete	2.144	34.3	chromosome 1:NZ_LR134323.1/LR134323.1		1	2022	2018-12-19T00:00:00Z	ftp://ftp.ncbi.nlm.nih.gov/genomes/all/GCA/900/636/885/GCA_900636885.1_44927_H01	ftp://ftp.ncbi.nlm.nih.gov/genomes/all/GCF/900/636/885/GCF_900636885.1_44927_H01
Arachnia propionica	Bacteria;Terrabacteria group;Actinomycetota	NCTC12967	SAMEA4475699	PRJEB6403	GCA_900637725.1	Complete	3.40235	66.1	chromosome 1:NZ_LR134406.1/LR134406.1		1	2941	2018-12-19T00:00:00Z	ftp://ftp.ncbi.nlm.nih.gov/genomes/all/GCA/900/637/725/GCA_900637725.1_52551_C01	ftp://ftp.ncbi.nlm.nih.gov/genomes/all/GCF/900/637/725/GCF_900637725.1_52551_C01
Prevotella denticola	Bacteria;FCB group;Bacteroidetes/Chlorobi group	F0115	SAMN18352182	PRJNA282954	GCA_018128205.1	Complete	3.10654	50.0667	chromosome 1:NZ_CP072374.1/CP072374.1; chromosome 2:NZ_CP072375.1/CP072375.1; plasmid unnamed:NZ_CP072376.1/CP072376.1		3	2374	2021-04-22T00:00:00Z	ftp://ftp.ncbi.nlm.nih.gov/genomes/all/GCA/018/128/205/GCA_018128205.1_ASM1812820v1	ftp://ftp.ncbi.nlm.nih.gov/genomes/all/GCF/018/128/205/GCF_018128205.1_ASM1812820v1
Pseudopedobacter saltans DSM 12145	Bacteria;FCB group;Bacteroidetes/Chlorobi group	DSM 12145	SAMN00103626	PRJNA49337	GCA_000190735.2	Complete	4.63524	36.6	chromosome:NC_015177.1/CP002545.1		1	3768	2011-03-01T00:00:00Z	ftp://ftp.ncbi.nlm.nih.gov/genomes/all/GCA/000/190/735/GCA_000190735.2_ASM19073v2	ftp://ftp.ncbi.nlm.nih.gov/genomes/all/GCF/000/190/735/GCF_000190735.1_ASM19073v2
Thermovibrio ammonificans HB-1	Bacteria;Aquificota;Aquificae	HB-1	SAMN00713575	PRJNA49403	GCA_000185805.1	Complete	1.75953	52.1174	chromosome:NC_014926.1/CP002444.1; plasmid pTHEAM01:NC_014917.1/CP002445.1		2	1812	2011-01-07T00:00:00Z	ftp://ftp.ncbi.nlm.nih.gov/genomes/all/GCA/000/185/805/GCA_000185805.1_ASM18580v1	ftp://ftp.ncbi.nlm.nih.gov/genomes/all/GCF/000/185/805/GCF_000185805.1_ASM18580v1
Halalkalicoccus jeotgali B3	Archaea;Euryarchaeota;Stenosarchaea group	B3	SAMN02603490	PRJNA49517	GCA_000196895.1	Complete	3.69865	62.5582	chromosome:NC_014297.1/CP002062.1; plasmid 1:NC_014298.1/CP002063.1; plasmid 2:NC_014299.1/CP002064.1; plasmid 3:NC_014300.1/CP002065.1; plasmid 4:NC_014301.1/CP002066.1; plasmid 5:NC_014302.1/CP002067.1; plasmid 6:NC_014303.1/CP002068.1		7	3755	2010-06-23T00:00:00Z	ftp://ftp.ncbi.nlm.nih.gov/genomes/all/GCA/000/196/895/GCA_000196895.1_ASM19689v1	ftp://ftp.ncbi.nlm.nih.gov/genomes/all/GCF/000/196/895/GCF_000196895.1_ASM19689v1
Calditerrivibrio nitroreducens DSM 19672	Bacteria;Deferribacterota;Deferribacteres	DSM 19672	SAMN00102793	PRJNA49523	GCA_000183405.1	Complete	2.21655	35.6755	chromosome:NC_014758.1/CP002347.1; plasmid pCALNI01:NC_014749.1/CP002348.1		2	2114	2010-11-30T00:00:00Z	ftp://ftp.ncbi.nlm.nih.gov/genomes/all/GCA/000/183/405/GCA_000183405.1_ASM18340v1	ftp://ftp.ncbi.nlm.nih.gov/genomes/all/GCF/000/183/405/GCF_000183405.1_ASM18340v1
Isoptericola variabilis 225	Bacteria;Terrabacteria group;Actinomycetota	225	SAMN00713634	PRJNA49657	GCA_000215105.1	Complete	3.30774	73.9	chromosome:NC_015588.1/CP002810.1		1	2958	2011-05-26T00:00:00Z	ftp://ftp.ncbi.nlm.nih.gov/genomes/all/GCA/000/215/105/GCA_000215105.1_ASM21510v1	ftp://ftp.ncbi.nlm.nih.gov/genomes/all/GCF/000/215/105/GCF_000215105.1_ASM21510v1
Prevotella histicola	Bacteria;FCB group;Bacteroidetes/Chlorobi group	F0411	SAMN18352190	PRJNA282954	GCA_018128125.1	Complete	2.99951	41.2244	chromosome 1:NZ_CP072367.1/CP072367.1; chromosome 2:NZ_CP072368.1/CP072368.1		2	2272	2021-04-22T00:00:00Z	ftp://ftp.ncbi.nlm.nih.gov/genomes/all/GCA/018/128/125/GCA_018128125.1_ASM1812812v1	ftp://ftp.ncbi.nlm.nih.gov/genomes/all/GCF/018/128/125/GCF_018128125.1_ASM1812812v1
Desulfonema limicola	Bacteria;Thermodesulfobacteriota;Desulfobacteria	5ac10	SAMN15947216	PRJNA660367	GCA_017377355.1	Complete	6.90805	38.5	chromosome:NZ_CP061799.1/CP061799.1		1	5732	2021-03-17T00:00:00Z	ftp://ftp.ncbi.nlm.nih.gov/genomes/all/GCA/017/377/355/GCA_017377355.1_ASM1737735v1	ftp://ftp.ncbi.nlm.nih.gov/genomes/all/GCF/017/377/355/GCF_017377355.1_ASM1737735v1
Candidatus Blochmannia vafer str. BVAF	Bacteria;Pseudomonadota;Gammaproteobacteria	BVAF	SAMN02603466	PRJNA50045	GCA_000185985.2	Complete	0.722585	27.5	chromosome:NC_014909.2/CP002189.2		1	583	2011-01-13T00:00:00Z	ftp://ftp.ncbi.nlm.nih.gov/genomes/all/GCA/000/185/985/GCA_000185985.2_ASM18598v2	ftp://ftp.ncbi.nlm.nih.gov/genomes/all/GCF/000/185/985/GCF_000185985.2_ASM18598v2
Desulfonema magnum	Bacteria;Thermodesulfobacteriota;Desulfobacteria	4be13	SAMN15947215	PRJNA660368	GCA_017377395.1	Complete	8.02778	44.8	chromosome:NZ_CP061800.1/CP061800.1		1	5975	2021-03-17T00:00:00Z	ftp://ftp.ncbi.nlm.nih.gov/genomes/all/GCA/017/377/395/GCA_017377395.1_ASM1737739v1	ftp://ftp.ncbi.nlm.nih.gov/genomes/all/GCF/017/377/395/GCF_017377395.1_ASM1737739v1
Capnocytophaga canimorsus	Bacteria;FCB group;Bacteroidetes/Chlorobi group	7120	SAMN06289152	PRJNA369395	GCA_002302565.1	Complete	2.41427	36.3	chromosome:NZ_CP022382.1/CP022382.1		1	2071	2017-09-14T00:00:00Z		ftp://ftp.ncbi.nlm.nih.gov/genomes/all/GCF/002/302/565/GCF_002302565.1_ASM230256v1
Thermoanaerobacterium xylanolyticum LX-11	Bacteria;Terrabacteria group;Bacillota	LX-11	SAMN00204087	PRJNA50295	GCA_000189775.3	Complete	2.53436	35	chromosome:NC_015555.1/CP002739.1		1	2384	2011-05-17T00:00:00Z	ftp://ftp.ncbi.nlm.nih.gov/genomes/all/GCA/000/189/775/GCA_000189775.3_ASM18977v3	ftp://ftp.ncbi.nlm.nih.gov/genomes/all/GCF/000/189/775/GCF_000189775.2_ASM18977v3
Weeksella virosa	Bacteria;FCB group;Bacteroidetes/Chlorobi group	NCTC11634	SAMEA26407168	PRJEB6403	GCA_900637795.1	Complete	2.28713	35.9	chromosome 1:NZ_LR134404.1/LR134404.1		1	2095	2018-12-19T00:00:00Z	ftp://ftp.ncbi.nlm.nih.gov/genomes/all/GCA/900/637/795/GCA_900637795.1_52592_H02	ftp://ftp.ncbi.nlm.nih.gov/genomes/all/GCF/900/637/795/GCF_900637795.1_52592_H02
Rahnella aquatilis CIP 78.65 = ATCC 33071	Bacteria;Pseudomonadota;Gammaproteobacteria	CIP 78.65	SAMN02261385	PRJNA60227	GCA_000241955.1	Chromosome	5.4489	52.0762	chromosome:NC_016818.1/CP003244.1; plasmid pRahaq201:NC_016835.1/CP003245.1; plasmid pRahaq202:NC_016819.1/CP003246.1; plasmid pRahaq203:NC_017092.1/CP003247.1		4	4819	2012-01-10T00:00:00Z	ftp://ftp.ncbi.nlm.nih.gov/genomes/all/GCA/000/241/955/GCA_000241955.1_ASM24195v1	ftp://ftp.ncbi.nlm.nih.gov/genomes/all/GCF/000/241/955/GCF_000241955.1_ASM24195v1
Vibrio tubiashii ATCC 19109	Bacteria;Pseudomonadota;Gammaproteobacteria	19109	SAMN02940924	PRJNA256164	GCA_000772105.1	Complete	5.54034	45.0269	chromosome 1:NZ_CP009354.1/CP009354.1; chromosome 2:NZ_CP009355.1/CP009355.1; plasmid p48:NZ_CP009359.1/CP009359.1; plasmid p57:NZ_CP009358.1/CP009358.1; plasmid p123:NZ_CP009357.1/CP009357.1; plasmid p251:NZ_CP009356.1/CP009356.1		6	4956	2014-11-05T00:00:00Z	ftp://ftp.ncbi.nlm.nih.gov/genomes/all/GCA/000/772/105/GCA_000772105.1_ASM77210v1	ftp://ftp.ncbi.nlm.nih.gov/genomes/all/GCF/000/772/105/GCF_000772105.1_ASM77210v1
Cellulophaga lytica DSM 7489	Bacteria;FCB group;Bacteroidetes/Chlorobi group	DSM 7489	SAMN00713590	PRJNA50743	GCA_000190595.1	Complete	3.76594	32.1	chromosome:NC_015167.1/CP002534.1		1	3268	2011-02-28T00:00:00Z	ftp://ftp.ncbi.nlm.nih.gov/genomes/all/GCA/000/190/595/GCA_000190595.1_ASM19059v1	ftp://ftp.ncbi.nlm.nih.gov/genomes/all/GCF/000/190/595/GCF_000190595.1_ASM19059v1
Treponema succinifaciens DSM 2489	Bacteria;Spirochaetota;Spirochaetia	DSM 2489	SAMN00713601	PRJNA50825	GCA_000195275.1	Complete	2.89743	39.1714	chromosome:NC_015385.1/CP002631.1; plasmid pTRESU01:NC_015386.1/CP002632.1		2	2742	2011-04-07T00:00:00Z	ftp://ftp.ncbi.nlm.nih.gov/genomes/all/GCA/000/195/275/GCA_000195275.1_ASM19527v1	ftp://ftp.ncbi.nlm.nih.gov/genomes/all/GCF/000/195/275/GCF_000195275.1_ASM19527v1
Marinithermus hydrothermalis DSM 14884	Bacteria;Terrabacteria group;Deinococcota	DSM 14884	SAMN00713602	PRJNA50827	GCA_000195335.1	Complete	2.26917	68.1	chromosome:NC_015387.1/CP002630.1		1	2183	2011-04-07T00:00:00Z	ftp://ftp.ncbi.nlm.nih.gov/genomes/all/GCA/000/195/335/GCA_000195335.1_ASM19533v1	ftp://ftp.ncbi.nlm.nih.gov/genomes/all/GCF/000/195/335/GCF_000195335.1_ASM19533v1
Aerococcus urinae	Bacteria;Terrabacteria group;Bacillota	CCUG36881	SAMN04419113	PRJNA308559	GCA_001543175.1	Complete	1.97426	42.6	chromosome:NZ_CP014161.1/CP014161.1		1	1726	2016-02-01T00:00:00Z		ftp://ftp.ncbi.nlm.nih.gov/genomes/all/GCF/001/543/175/GCF_001543175.1_ASM154317v1
Capnocytophaga ochracea DSM 7271	Bacteria;FCB group;Bacteroidetes/Chlorobi group	DSM 7271	SAMN00001911	PRJNA29403	GCA_000023285.1	Complete	2.61293	39.6	chromosome:NC_013162.1/CP001632.1		1	2173	2009-08-26T00:00:00Z	ftp://ftp.ncbi.nlm.nih.gov/genomes/all/GCA/000/023/285/GCA_000023285.1_ASM2328v1	ftp://ftp.ncbi.nlm.nih.gov/genomes/all/GCF/000/023/285/GCF_000023285.1_ASM2328v1
Desulfurobacterium thermolithotrophum DSM 11699	Bacteria;Aquificota;Aquificae	DSM 11699	SAMN00713591	PRJNA51497	GCA_000191045.1	Complete	1.54197	34.9	chromosome:NC_015185.1/CP002543.1		1	1527	2011-03-02T00:00:00Z	ftp://ftp.ncbi.nlm.nih.gov/genomes/all/GCA/000/191/045/GCA_000191045.1_ASM19104v1	ftp://ftp.ncbi.nlm.nih.gov/genomes/all/GCF/000/191/045/GCF_000191045.1_ASM19104v1
Archaeoglobus veneficus SNP6	Archaea;Euryarchaeota;Archaeoglobi	SNP6	SAMN00713598	PRJNA51621	GCA_000194625.1	Complete	1.90194	47	chromosome:NC_015320.1/CP002588.1		1	2109	2011-03-31T00:00:00Z	ftp://ftp.ncbi.nlm.nih.gov/genomes/all/GCA/000/194/625/GCA_000194625.1_ASM19462v1	ftp://ftp.ncbi.nlm.nih.gov/genomes/all/GCF/000/194/625/GCF_000194625.1_ASM19462v1
Porphyromonas asaccharolytica DSM 20707	Bacteria;FCB group;Bacteroidetes/Chlorobi group	DSM 20707	SAMN00713611	PRJNA51745	GCA_000212375.1	Complete	2.18637	52.5	chromosome:NC_015501.1/CP002689.1		1	1642	2011-05-05T00:00:00Z	ftp://ftp.ncbi.nlm.nih.gov/genomes/all/GCA/000/212/375/GCA_000212375.1_ASM21237v1	ftp://ftp.ncbi.nlm.nih.gov/genomes/all/GCF/000/212/375/GCF_000212375.1_ASM21237v1
Streptococcus pseudoporcinus	Bacteria;Terrabacteria group;Bacillota	NCTC13786	SAMEA4030748	PRJEB6403	GCA_900637075.1	Complete	2.15606	37.1	chromosome 1:NZ_LR134341.1/LR134341.1		1	1935	2018-12-19T00:00:00Z	ftp://ftp.ncbi.nlm.nih.gov/genomes/all/GCA/900/637/075/GCA_900637075.1_48128_D02	ftp://ftp.ncbi.nlm.nih.gov/genomes/all/GCF/900/637/075/GCF_900637075.1_48128_D02
Methanotorris igneus Kol 5	Archaea;Euryarchaeota;Methanomada group	Kol 5	SAMN00713627	PRJNA51821	GCA_000214415.1	Complete	1.8542	32.3	chromosome:NC_015562.1/CP002737.1		1	1790	2011-05-23T00:00:00Z	ftp://ftp.ncbi.nlm.nih.gov/genomes/all/GCA/000/214/415/GCA_000214415.1_ASM21441v1	ftp://ftp.ncbi.nlm.nih.gov/genomes/all/GCF/000/214/415/GCF_000214415.1_ASM21441v1
Actinomyces oris	Bacteria;Terrabacteria group;Actinomycetota	FDAARGOS_1051	SAMN16357220	PRJNA231221	GCA_016127955.1	Complete	3.1904	68.457	chromosome:NZ_CP066060.1/CP066060.1; plasmid unnamed:NZ_CP066061.1/CP066061.1		2	2575	2020-12-20T00:00:00Z	ftp://ftp.ncbi.nlm.nih.gov/genomes/all/GCA/016/127/955/GCA_016127955.1_ASM1612795v1	ftp://ftp.ncbi.nlm.nih.gov/genomes/all/GCF/016/127/955/GCF_016127955.1_ASM1612795v1
Sinorhizobium fredii CCBAU 25509	Bacteria;Pseudomonadota;Alphaproteobacteria	CCBAU 25509	SAMN03761947	PRJNA285929	GCA_003177055.1	Complete	6.81086	62.193	chromosome:NZ_CP029451.1/CP029451.1; plasmid pSF25509a:NZ_CP029453.1/CP029453.1; plasmid pSF25509b:NZ_CP029452.1/CP029452.1		3	6069	2018-05-30T00:00:00Z		ftp://ftp.ncbi.nlm.nih.gov/genomes/all/GCF/003/177/055/GCF_003177055.1_ASM317705v1
Vibrio anguillarum	Bacteria;Pseudomonadota;Gammaproteobacteria	PF4-E2-R4	SAMN09005650	PRJNA454357	GCA_003390675.1	Chromosome	3.85404	44.8165	chromosome 1:NZ_CP031494.1/CP031494.1; chromosome 2:NZ_CP031495.1/CP031495.1		2	3261	2018-08-15T00:00:00Z		ftp://ftp.ncbi.nlm.nih.gov/genomes/all/GCF/003/390/675/GCF_003390675.1_ASM339067v1
Staphylococcus simulans	Bacteria;Terrabacteria group;Bacillota	IVB6189	SAMN26923381	PRJNA819273	GCA_025561465.1	Complete	2.68224	36.0729	chromosome:NZ_CP095100.1/CP095100.1; plasmid unnamed:NZ_CP095101.1/CP095101.1		2	2452	2022-10-04T00:00:00Z		ftp://ftp.ncbi.nlm.nih.gov/genomes/all/GCF/025/561/465/GCF_025561465.1_ASM2556146v1
Dolosigranulum pigrum	Bacteria;Terrabacteria group;Bacillota	KPL1914	SAMN06621607	PRJNA379818	GCA_003263915.2	Chromosome	1.89042	39.5	chromosome:NZ_CP040938.1/CP040938.1		1	1714	2019-06-12T00:00:00Z		ftp://ftp.ncbi.nlm.nih.gov/genomes/all/GCF/003/263/915/GCF_003263915.2_ASM326391v2
Myroides odoratimimus	Bacteria;FCB group;Bacteroidetes/Chlorobi group	G13	SAMN11047481	PRJNA525347	GCA_004337635.1	Complete	3.93803	34.1638	chromosome:NZ_CP037427.1/CP037427.1; plasmid pFM-G13:NZ_CP037428.1/CP037428.1		2	3430	2019-03-11T00:00:00Z		ftp://ftp.ncbi.nlm.nih.gov/genomes/all/GCF/004/337/635/GCF_004337635.1_ASM433763v1
Sphingobium yanoikuyae	Bacteria;Pseudomonadota;Alphaproteobacteria	S72	SAMN04510769	PRJNA312968	GCA_002504085.1	Complete	5.53263	64.2	chromosome:NZ_CP023741.1/CP023741.1		1	5062	2017-10-10T00:00:00Z		ftp://ftp.ncbi.nlm.nih.gov/genomes/all/GCF/002/504/085/GCF_002504085.1_ASM250408v1
Eubacterium limosum	Bacteria;Terrabacteria group;Bacillota	ATCC 8486	SAMN03265381	PRJNA270275	GCA_000807675.2	Complete	4.42284	47.2	chromosome:NZ_CP019962.1/CP019962.1		1	4073	2017-03-01T00:00:00Z	ftp://ftp.ncbi.nlm.nih.gov/genomes/all/GCA/000/807/675/GCA_000807675.2_ASM80767v2	ftp://ftp.ncbi.nlm.nih.gov/genomes/all/GCF/000/807/675/GCF_000807675.2_ASM80767v2
Muricauda ruestringensis DSM 13258	Bacteria;FCB group;Bacteroidetes/Chlorobi group	DSM 13258	SAMN02232041	PRJNA52467	GCA_000224085.1	Complete	3.84242	41.4	chromosome:NC_015945.1/CP002999.1		1	3354	2011-08-19T00:00:00Z	ftp://ftp.ncbi.nlm.nih.gov/genomes/all/GCA/000/224/085/GCA_000224085.1_ASM22408v1	ftp://ftp.ncbi.nlm.nih.gov/genomes/all/GCF/000/224/085/GCF_000224085.1_ASM22408v1
Marinomonas posidonica IVIA-Po-181	Bacteria;Pseudomonadota;Gammaproteobacteria	IVIA-Po-181	SAMN00713622	PRJNA52545	GCA_000214215.1	Complete	3.89994	44.3	chromosome:NC_015559.1/CP002771.1		1	3486	2011-05-20T00:00:00Z	ftp://ftp.ncbi.nlm.nih.gov/genomes/all/GCA/000/214/215/GCA_000214215.1_ASM21421v1	ftp://ftp.ncbi.nlm.nih.gov/genomes/all/GCF/000/214/215/GCF_000214215.1_ASM21421v1
Halomonas elongata DSM 2581	Bacteria;Pseudomonadota;Gammaproteobacteria	type strain: DSM 2581	SAMEA2272784	PRJEA49333	GCA_000196875.2	Complete	4.06182	63.6	chromosome:NC_014532.2/FN869568.2		1	3704	2010-09-17T00:00:00Z	ftp://ftp.ncbi.nlm.nih.gov/genomes/all/GCA/000/196/875/GCA_000196875.2_ASM19687v2	ftp://ftp.ncbi.nlm.nih.gov/genomes/all/GCF/000/196/875/GCF_000196875.2_ASM19687v2
Streptococcus parauberis	Bacteria;Terrabacteria group;Bacillota	SPOF3K	SAMN08180797	PRJNA422507	GCA_002900385.1	Complete	2.15228	35.688	chromosome:NZ_CP025420.1/CP025420.1; plasmid unnamed:NZ_CP025421.1/CP025421.1		2	2049	2018-01-26T00:00:00Z		ftp://ftp.ncbi.nlm.nih.gov/genomes/all/GCF/002/900/385/GCF_002900385.1_ASM290038v1
Streptococcus porcinus	Bacteria;Terrabacteria group;Bacillota	NCTC10925	SAMEA3594355	PRJEB6403	GCA_901553735.1	Complete	1.9547	36.6	chromosome 1:NZ_LR594050.1/LR594050.1		1	1809	2019-05-17T00:00:00Z	ftp://ftp.ncbi.nlm.nih.gov/genomes/all/GCA/901/553/735/GCA_901553735.1_41965_D01	ftp://ftp.ncbi.nlm.nih.gov/genomes/all/GCF/901/553/735/GCF_901553735.1_41965_D01
Marinomonas mediterranea MMB-1	Bacteria;Pseudomonadota;Gammaproteobacteria	MMB-1	SAMN00713593	PRJNA51765	GCA_000192865.1	Complete	4.68432	44.1	chromosome:NC_015276.1/CP002583.1		1	4135	2011-03-22T00:00:00Z	ftp://ftp.ncbi.nlm.nih.gov/genomes/all/GCA/000/192/865/GCA_000192865.1_ASM19286v1	ftp://ftp.ncbi.nlm.nih.gov/genomes/all/GCF/000/192/865/GCF_000192865.1_ASM19286v1
Methylomicrobium album BG8	Bacteria;Pseudomonadota;Gammaproteobacteria	BG8	SAMN02256390	PRJNA51783	GCA_000214275.3	Chromosome	4.49344	56.2612	chromosome:NZ_CM001475.1/CM001475.1; plasmid pMETAL01:NZ_CM001476.1/CM001476.1	AFJF02	2	3891	2011-05-20T00:00:00Z	ftp://ftp.ncbi.nlm.nih.gov/genomes/all/GCA/000/214/275/GCA_000214275.3_ASM21427v3	ftp://ftp.ncbi.nlm.nih.gov/genomes/all/GCF/000/214/275/GCF_000214275.2_ASM21427v3
Leuconostoc lactis	Bacteria;Terrabacteria group;Bacillota	CBA3625	SAMN11843673	PRJNA544551	GCA_007954605.1	Complete	1.79161	43.3467	chromosome:NZ_CP042387.1/CP042387.1; plasmid unnamed:NZ_CP042388.1/CP042388.1		2	1715	2019-08-11T00:00:00Z		ftp://ftp.ncbi.nlm.nih.gov/genomes/all/GCF/007/954/605/GCF_007954605.1_ASM795460v1
Thiomicrospira cyclica ALM1	Bacteria;Pseudomonadota;Gammaproteobacteria	ALM1	SAMN02232061	PRJNA52629	GCA_000214825.1	Complete	1.93246	47	chromosome:NC_015581.1/CP002776.1		1	1668	2011-05-25T00:00:00Z	ftp://ftp.ncbi.nlm.nih.gov/genomes/all/GCA/000/214/825/GCA_000214825.1_ASM21482v1	ftp://ftp.ncbi.nlm.nih.gov/genomes/all/GCF/000/214/825/GCF_000214825.1_ASM21482v1
Desulfocurvibacter africanus subsp. africanus str. Walvis Bay	Bacteria;Thermodesulfobacteriota;Desulfovibrionia	Walvis Bay	SAMN00713616	PRJNA52831	GCA_000212675.2	Complete	4.20053	61.4	chromosome:NC_016629.1/CP003221.1		1	3755	2012-01-04T00:00:00Z	ftp://ftp.ncbi.nlm.nih.gov/genomes/all/GCA/000/212/675/GCA_000212675.2_ASM21267v2	ftp://ftp.ncbi.nlm.nih.gov/genomes/all/GCF/000/212/675/GCF_000212675.2_ASM21267v2
Rhodothermus marinus DSM 4252	Bacteria;FCB group;Bacteroidetes/Chlorobi group	DSM 4252	SAMN00002700	PRJNA29281	GCA_000024845.1	Complete	3.38674	64.2672	chromosome:NC_013501.1/CP001807.1; plasmid pRMAR01:NC_013502.1/CP001808.1		2	2912	2009-11-03T00:00:00Z	ftp://ftp.ncbi.nlm.nih.gov/genomes/all/GCA/000/024/845/GCA_000024845.1_ASM2484v1	ftp://ftp.ncbi.nlm.nih.gov/genomes/all/GCF/000/024/845/GCF_000024845.1_ASM2484v1
Lautropia mirabilis	Bacteria;Pseudomonadota;Betaproteobacteria	NCTC12852	SAMEA4504063	PRJEB6403	GCA_900637555.1	Complete	3.17201	65.5	chromosome 1:NZ_LR134378.1/LR134378.1		1	2472	2018-12-19T00:00:00Z	ftp://ftp.ncbi.nlm.nih.gov/genomes/all/GCA/900/637/555/GCA_900637555.1_51726_E01	ftp://ftp.ncbi.nlm.nih.gov/genomes/all/GCF/900/637/555/GCF_900637555.1_51726_E01
Schaalia cardiffensis F0333	Bacteria;Terrabacteria group;Actinomycetota	F0333	SAMN00260255	PRJNA543187	GCA_005886435.1	Complete	2.23059	61.4	chromosome:NZ_CP040505.1/CP040505.1		1	1735	2019-05-29T00:00:00Z		ftp://ftp.ncbi.nlm.nih.gov/genomes/all/GCF/005/886/435/GCF_005886435.1_ASM588643v1
Aggregatibacter segnis ATCC 33393	Bacteria;Pseudomonadota;Gammaproteobacteria	NCTC 10977	SAMEA87357418	PRJEB6403	GCA_900476035.1	Complete	2.02283	42.6	chromosome 1:NZ_LS483443.1/LS483443.1		1	1853	2018-06-17T00:00:00Z	ftp://ftp.ncbi.nlm.nih.gov/genomes/all/GCA/900/476/035/GCA_900476035.1_53694_C01	ftp://ftp.ncbi.nlm.nih.gov/genomes/all/GCF/900/476/035/GCF_900476035.1_53694_C01
Enterobacter hormaechei	Bacteria;Pseudomonadota;Gammaproteobacteria	FDAARGOS 1435	SAMN16357577	PRJNA231221	GCA_019048625.1	Complete	4.76244	54.9966	chromosome:NZ_CP077392.1/CP077392.1; plasmid unnamed:NZ_CP077393.1/CP077393.1		2	4430	2021-06-28T00:00:00Z	ftp://ftp.ncbi.nlm.nih.gov/genomes/all/GCA/019/048/625/GCA_019048625.1_ASM1904862v1	ftp://ftp.ncbi.nlm.nih.gov/genomes/all/GCF/019/048/625/GCF_019048625.1_ASM1904862v1
Haemophilus aegyptius	Bacteria;Pseudomonadota;Gammaproteobacteria	NCTC8502	SAMEA4076725	PRJEB6403	GCA_900475885.1	Complete	1.99326	38.3	chromosome 1:NZ_LS483429.1/LS483429.1		1	1877	2018-06-17T00:00:00Z	ftp://ftp.ncbi.nlm.nih.gov/genomes/all/GCA/900/475/885/GCA_900475885.1_49595_C01	ftp://ftp.ncbi.nlm.nih.gov/genomes/all/GCF/900/475/885/GCF_900475885.1_49595_C01
Neisseria bacilliformis	Bacteria;Pseudomonadota;Betaproteobacteria	DSM 23338	SAMN15603180	PRJNA647881	GCA_014055025.1	Complete	2.49271	59.4	chromosome:NZ_CP059571.1/CP059571.1		1	2311	2020-08-04T00:00:00Z	ftp://ftp.ncbi.nlm.nih.gov/genomes/all/GCA/014/055/025/GCA_014055025.1_ASM1405502v1	ftp://ftp.ncbi.nlm.nih.gov/genomes/all/GCF/014/055/025/GCF_014055025.1_ASM1405502v1
Prevotella multiformis	Bacteria;FCB group;Bacteroidetes/Chlorobi group	F0096	SAMN18352177	PRJNA282954	GCA_018127985.1	Complete	3.02549	51.846	chromosome 1:NZ_CP072357.1/CP072357.1; chromosome 2:NZ_CP072358.1/CP072358.1		2	2249	2021-04-22T00:00:00Z	ftp://ftp.ncbi.nlm.nih.gov/genomes/all/GCA/018/127/985/GCA_018127985.1_ASM1812798v1	ftp://ftp.ncbi.nlm.nih.gov/genomes/all/GCF/018/127/985/GCF_018127985.1_ASM1812798v1
Streptococcus australis	Bacteria;Terrabacteria group;Bacillota	NCTC3168	SAMEA3649029	PRJEB6403	GCA_900636505.1	Complete	2.01538	42.2	chromosome 1:NZ_LR134285.1/LR134285.1		1	1837	2018-12-19T00:00:00Z	ftp://ftp.ncbi.nlm.nih.gov/genomes/all/GCA/900/636/505/GCA_900636505.1_42650_H02	ftp://ftp.ncbi.nlm.nih.gov/genomes/all/GCF/900/636/505/GCF_900636505.1_42650_H02
Streptococcus cristatus ATCC 51100	Bacteria;Terrabacteria group;Bacillota	NCTC 12479	SAMEA3649037	PRJEB6403	GCA_900475445.1	Complete	2.00035	42.6	chromosome 1:NZ_LS483383.1/LS483383.1		1	1868	2018-06-17T00:00:00Z	ftp://ftp.ncbi.nlm.nih.gov/genomes/all/GCA/900/475/445/GCA_900475445.1_42727_F01	ftp://ftp.ncbi.nlm.nih.gov/genomes/all/GCF/900/475/445/GCF_900475445.1_42727_F01
Streptococcus pseudopneumoniae IS7493	Bacteria;Terrabacteria group;Bacillota	IS7493	SAMN02603728	PRJNA69547	GCA_000221985.1	Complete	2.19546	39.7968	chromosome:NC_015875.1/CP002925.1; plasmid pDRPIS7493:NC_015876.1/CP002926.1		2	2069	2011-07-29T00:00:00Z	ftp://ftp.ncbi.nlm.nih.gov/genomes/all/GCA/000/221/985/GCA_000221985.1_ASM22198v1	ftp://ftp.ncbi.nlm.nih.gov/genomes/all/GCF/000/221/985/GCF_000221985.1_ASM22198v1
Desulfobacca acetoxidans DSM 11109	Bacteria;Thermodesulfobacteriota;Desulfobaccia	DSM 11109	SAMN00713603	PRJNA51777	GCA_000195295.1	Complete	3.28254	52.9	chromosome:NC_015388.1/CP002629.1		1	2882	2011-04-07T00:00:00Z	ftp://ftp.ncbi.nlm.nih.gov/genomes/all/GCA/000/195/295/GCA_000195295.1_ASM19529v1	ftp://ftp.ncbi.nlm.nih.gov/genomes/all/GCF/000/195/295/GCF_000195295.1_ASM19529v1
Caldicellulosiruptor kronotskyensis 2002	Bacteria;Terrabacteria group;Bacillota	2002	SAMN00713565	PRJNA52409	GCA_000166775.1	Complete	2.84379	35.1	chromosome:NC_014720.1/CP002330.1		1	2492	2010-11-17T00:00:00Z	ftp://ftp.ncbi.nlm.nih.gov/genomes/all/GCA/000/166/775/GCA_000166775.1_ASM16677v1	ftp://ftp.ncbi.nlm.nih.gov/genomes/all/GCF/000/166/775/GCF_000166775.1_ASM16677v1
Candidatus Moranella endobia PCVAL	Bacteria;Pseudomonadota;Gammaproteobacteria	PCVAL	SAMN02603332	PRJNA175680	GCA_000364725.1	Complete	0.538203	43.5	chromosome:NC_021057.1/CP003881.1		1	400	2013-04-15T00:00:00Z	ftp://ftp.ncbi.nlm.nih.gov/genomes/all/GCA/000/364/725/GCA_000364725.1_ASM36472v1	ftp://ftp.ncbi.nlm.nih.gov/genomes/all/GCF/000/364/725/GCF_000364725.1_ASM36472v1
Treponema brennaborense DSM 12168	Bacteria;Spirochaetota;Spirochaetia	DSM 12168	SAMN00713613	PRJNA53887	GCA_000212415.1	Complete	3.05558	51.5	chromosome:NC_015500.1/CP002696.1		1	2566	2011-05-05T00:00:00Z	ftp://ftp.ncbi.nlm.nih.gov/genomes/all/GCA/000/212/415/GCA_000212415.1_ASM21241v1	ftp://ftp.ncbi.nlm.nih.gov/genomes/all/GCF/000/212/415/GCF_000212415.1_ASM21241v1
Methylomonas methanica MC09	Bacteria;Pseudomonadota;Gammaproteobacteria	MC09	SAMN00713628	PRJNA53917	GCA_000214665.1	Complete	5.05168	51.3	chromosome:NC_015572.1/CP002738.1		1	4498	2011-05-24T00:00:00Z	ftp://ftp.ncbi.nlm.nih.gov/genomes/all/GCA/000/214/665/GCA_000214665.1_ASM21466v1	ftp://ftp.ncbi.nlm.nih.gov/genomes/all/GCF/000/214/665/GCF_000214665.1_ASM21466v1
Peptoniphilus harei	Bacteria;Terrabacteria group;Bacillota	NCTC13077	SAMEA104224812	PRJEB6403	GCA_900638565.1	Complete	1.7391	34.4	chromosome 1:NZ_LR134524.1/LR134524.1		1	1576	2018-12-19T00:00:00Z	ftp://ftp.ncbi.nlm.nih.gov/genomes/all/GCA/900/638/565/GCA_900638565.1_57800_G01	ftp://ftp.ncbi.nlm.nih.gov/genomes/all/GCF/900/638/565/GCF_900638565.1_57800_G01
Thermobacillus composti KWC4	Bacteria;Terrabacteria group;Bacillota	KWC4	SAMN02261378	PRJNA54035	GCA_000227705.3	Complete	4.35553	60.1445	chromosome:NC_019897.1/CP003255.1; plasmid pTHECO01:NC_019898.1/CP003256.1		2	3889	2012-12-18T00:00:00Z	ftp://ftp.ncbi.nlm.nih.gov/genomes/all/GCA/000/227/705/GCA_000227705.3_ASM22770v3	ftp://ftp.ncbi.nlm.nih.gov/genomes/all/GCF/000/227/705/GCF_000227705.2_ASM22770v3
Prevotella dentalis DSM 3688	Bacteria;FCB group;Bacteroidetes/Chlorobi group	DSM 3688	SAMN02232045	PRJNA56077	GCA_000242335.3	Complete	3.35021	55.86	chromosome 1:NC_019960.1/CP003368.1; chromosome 2:NC_019968.1/CP003369.1; plasmid pPREDE01:NC_019961.1/CP003370.1; plasmid pPREDE02:NC_019969.1/CP003371.1		4	2516	2012-12-27T00:00:00Z	ftp://ftp.ncbi.nlm.nih.gov/genomes/all/GCA/000/242/335/GCA_000242335.3_ASM24233v3	ftp://ftp.ncbi.nlm.nih.gov/genomes/all/GCF/000/242/335/GCF_000242335.1_ASM24233v3
Limosilactobacillus oris	Bacteria;Terrabacteria group;Bacillota	AM_LB10	SAMN30837125	PRJNA880303	GCA_025311495.1	Complete	2.00788	49.7	chromosome:NZ_CP104398.1/CP104398.1		1	1852	2022-09-20T00:00:00Z		ftp://ftp.ncbi.nlm.nih.gov/genomes/all/GCF/025/311/495/GCF_025311495.1_ASM2531149v1
Halopiger xanaduensis SH-6	Archaea;Euryarchaeota;Stenosarchaea group	SH-6	SAMN02232028	PRJNA56049	GCA_000217715.1	Complete	4.35527	65.1966	chromosome:NC_015666.1/CP002839.1; plasmid pHALXA01:NC_015658.1/CP002840.1; plasmid pHALXA02:NC_015667.1/CP002841.1; plasmid pHALXA03:NC_015659.1/CP002842.1		4	4178	2011-06-09T00:00:00Z	ftp://ftp.ncbi.nlm.nih.gov/genomes/all/GCA/000/217/715/GCA_000217715.1_ASM21771v1	ftp://ftp.ncbi.nlm.nih.gov/genomes/all/GCF/000/217/715/GCF_000217715.1_ASM21771v1
Weissella cibaria	Bacteria;Terrabacteria group;Bacillota	CMS3	SAMN04328350	PRJNA305558	GCA_001951095.1	Complete	2.36349	45.239	chromosome:NZ_CP013934.1/CP013934.1; plasmid unnamed:NZ_CP013935.1/CP013935.1		2	2104	2017-01-13T00:00:00Z		ftp://ftp.ncbi.nlm.nih.gov/genomes/all/GCF/001/951/095/GCF_001951095.1_ASM195109v1
Desulfobacter postgatei 2ac9	Bacteria;Thermodesulfobacteriota;Desulfobacteria	2ac9	SAMN02261381	PRJNA59797	GCA_000233695.3	Chromosome	3.97466	47.2	chromosome:NZ_CM001488.1/CM001488.1	AGJR02	1	3566	2011-11-02T00:00:00Z	ftp://ftp.ncbi.nlm.nih.gov/genomes/all/GCA/000/233/695/GCA_000233695.3_ASM23369v3	ftp://ftp.ncbi.nlm.nih.gov/genomes/all/GCF/000/233/695/GCF_000233695.2_ASM23369v3
Desulfoscipio gibsoniae DSM 7213	Bacteria;Terrabacteria group;Bacillota	DSM 7213	SAMN02598540	PRJNA59873	GCA_000233715.3	Complete	4.85553	45.5	chromosome:NC_021184.1/CP003273.1		1	4435	2013-05-06T00:00:00Z	ftp://ftp.ncbi.nlm.nih.gov/genomes/all/GCA/000/233/715/GCA_000233715.3_ASM23371v3	ftp://ftp.ncbi.nlm.nih.gov/genomes/all/GCF/000/233/715/GCF_000233715.2_ASM23371v3
Halovivax ruber XH-70	Archaea;Euryarchaeota;Stenosarchaea group	XH-70	SAMN02232030	PRJNA59897	GCA_000328525.1	Complete	3.22388	64.3	chromosome:NC_019964.1/CP003050.1		1	3062	2012-12-27T00:00:00Z	ftp://ftp.ncbi.nlm.nih.gov/genomes/all/GCA/000/328/525/GCA_000328525.1_ASM32852v1	ftp://ftp.ncbi.nlm.nih.gov/genomes/all/GCF/000/328/525/GCF_000328525.1_ASM32852v1
Xanthomonas vesicatoria ATCC 35937	Bacteria;Pseudomonadota;Gammaproteobacteria	LMG911	SAMN05823154	PRJNA344031	GCA_001908725.1	Complete	5.3499	64.0899	chromosome:NZ_CP018725.1/CP018725.1; plasmid pLMG911.1:NZ_CP018726.1/CP018726.1; plasmid pLMG911.2:NZ_CP018727.1/CP018727.1		3	4365	2016-12-19T00:00:00Z		ftp://ftp.ncbi.nlm.nih.gov/genomes/all/GCF/001/908/725/GCF_001908725.1_ASM190872v1
Loigolactobacillus coryniformis subsp. coryniformis KCTC 3167 = DSM 20001	Bacteria;Terrabacteria group;Bacillota	DSM 20001	SAMN05920237	PRJNA349078	GCA_002706425.1	Complete	2.95151	43.1	chromosome:NZ_CP017713.1/CP017713.1		1	2704	2017-10-25T00:00:00Z		ftp://ftp.ncbi.nlm.nih.gov/genomes/all/GCF/002/706/425/GCF_002706425.1_ASM270642v1
Anaerolinea thermophila UNI-1	Bacteria;Terrabacteria group;Chloroflexota	UNI-1	SAMD00061114	PRJNA60099	GCA_000199675.1	Complete	3.53238	53.8	chromosome:NC_014960.1/AP012029.1		1	3105	2011-01-24T23:05:00Z	ftp://ftp.ncbi.nlm.nih.gov/genomes/all/GCA/000/199/675/GCA_000199675.1_ASM19967v1	ftp://ftp.ncbi.nlm.nih.gov/genomes/all/GCF/000/199/675/GCF_000199675.1_ASM19967v1
Leuconostoc gelidum JB7	Bacteria;Terrabacteria group;Bacillota	JB7	SAMN02603178	PRJNA174297	GCA_000298875.1	Complete	1.8935	36.7	chromosome:NC_018631.1/CP003839.1		1	1773	2012-09-21T00:00:00Z	ftp://ftp.ncbi.nlm.nih.gov/genomes/all/GCA/000/298/875/GCA_000298875.1_ASM29887v1	ftp://ftp.ncbi.nlm.nih.gov/genomes/all/GCF/000/298/875/GCF_000298875.1_ASM29887v1
Mycetohabitans rhizoxinica HKI 454	Bacteria;Pseudomonadota;Betaproteobacteria	HKI 454	SAMEA2272497	PRJEA51915	GCA_000198775.1	Complete	3.75014	60.6963	chromosome:NC_014722.1/FR687359.1; plasmid pBRH01:NC_014718.1/FR687360.1; plasmid pBRH02:NC_014723.1/FR687361.1		3	2847	2010-11-15T00:00:00Z	ftp://ftp.ncbi.nlm.nih.gov/genomes/all/GCA/000/198/775/GCA_000198775.1_ASM19877v1	ftp://ftp.ncbi.nlm.nih.gov/genomes/all/GCF/000/198/775/GCF_000198775.1_ASM19877v1
Ligilactobacillus animalis	Bacteria;Terrabacteria group;Bacillota	P38	SAMN13634619	PRJNA596732	GCA_009933595.1	Complete	1.90679	41.2	chromosome:NZ_CP047141.1/CP047141.1		1	1758	2020-01-27T00:00:00Z		ftp://ftp.ncbi.nlm.nih.gov/genomes/all/GCF/009/933/595/GCF_009933595.1_ASM993359v1
Aeromonas caviae	Bacteria;Pseudomonadota;Gammaproteobacteria	WP8-S18-ESBL-04	SAMD00194626	PRJDB6962	GCA_014169735.1	Complete	4.56579	61.6007	chromosome:NZ_AP022254.1/AP022254.1; plasmid pWP8-S18-ESBL-04_1:NZ_AP022255.1/AP022255.1		2	4019	2020-07-21T23:53:00Z	ftp://ftp.ncbi.nlm.nih.gov/genomes/all/GCA/014/169/735/GCA_014169735.1_ASM1416973v1	ftp://ftp.ncbi.nlm.nih.gov/genomes/all/GCF/014/169/735/GCF_014169735.1_ASM1416973v1
Sanguibacter keddieii DSM 10542	Bacteria;Terrabacteria group;Actinomycetota	DSM 10542	SAMN02598426	PRJNA19711	GCA_000024925.1	Complete	4.25341	71.9	chromosome:NC_013521.1/CP001819.1		1	3679	2009-11-19T00:00:00Z	ftp://ftp.ncbi.nlm.nih.gov/genomes/all/GCA/000/024/925/GCA_000024925.1_ASM2492v1	ftp://ftp.ncbi.nlm.nih.gov/genomes/all/GCF/000/024/925/GCF_000024925.1_ASM2492v1
Gordonia bronchialis DSM 43247	Bacteria;Terrabacteria group;Actinomycetota	DSM 43247	SAMN00002600	PRJNA29549	GCA_000024785.1	Complete	5.29001	67.0692	chromosome:NC_013441.1/CP001802.1; plasmid pGBRO01:NC_013442.1/CP001803.1		2	4679	2009-10-27T00:00:00Z	ftp://ftp.ncbi.nlm.nih.gov/genomes/all/GCA/000/024/785/GCA_000024785.1_ASM2478v1	ftp://ftp.ncbi.nlm.nih.gov/genomes/all/GCF/000/024/785/GCF_000024785.1_ASM2478v1
Haliangium ochraceum DSM 14365	Bacteria;Myxococcota;Polyangia	DSM 14365	SAMN00002596	PRJNA28711	GCA_000024805.1	Complete	9.44631	69.5	chromosome:NC_013440.1/CP001804.1		1	6743	2009-10-27T00:00:00Z	ftp://ftp.ncbi.nlm.nih.gov/genomes/all/GCA/000/024/805/GCA_000024805.1_ASM2480v1	ftp://ftp.ncbi.nlm.nih.gov/genomes/all/GCF/000/024/805/GCF_000024805.1_ASM2480v1
Sulfurospirillum deleyianum DSM 6946	Bacteria;Campylobacterota;Epsilonproteobacteria	DSM 6946	SAMN00002613	PRJNA29529	GCA_000024885.1	Complete	2.30635	39	chromosome:NC_013512.1/CP001816.1		1	2273	2009-11-18T00:00:00Z	ftp://ftp.ncbi.nlm.nih.gov/genomes/all/GCA/000/024/885/GCA_000024885.1_ASM2488v1	ftp://ftp.ncbi.nlm.nih.gov/genomes/all/GCF/000/024/885/GCF_000024885.1_ASM2488v1
Streptobacillus moniliformis DSM 12112	Bacteria;Fusobacteriota;Fusobacteriia	DSM 12112	SAMN00002603	PRJNA29309	GCA_000024565.1	Complete	1.67328	26.2655	chromosome:NC_013515.1/CP001779.1; plasmid pSMON01:NC_013516.1/CP001780.1		2	1488	2009-11-16T00:00:00Z	ftp://ftp.ncbi.nlm.nih.gov/genomes/all/GCA/000/024/565/GCA_000024565.1_ASM2456v1	ftp://ftp.ncbi.nlm.nih.gov/genomes/all/GCF/000/024/565/GCF_000024565.1_ASM2456v1
[truncated: 3,959 more rows]

## Sheet: Supp Table3. Species dRep
De-replication pipeline and selected genomes
[truncated: 966 more rows]

## Sheet: Supp Table4. Species features
Species name	GenBank ID	PRF_status (1: PRF+, 0: PRF-)	GC (%)	TGA usage	TAA usage	TAG usage	phyla	TGG usage
[truncated: 818 more rows]

[truncated: 1 more sheets: Supp Table5. HL estimator]
